# Supplementary material for: Biological mechanisms discriminating growth rate and adult body weight phenotypes in two Chinese indigenous chicken breeds
Source: BMC Genomics. 2017 Jun 20;18:469. doi: 10.1186/s12864-017-3845-9 (PMC5477733; doi:10.1186/s12864-017-3845-9)
Supplement: Supplementary file 1 — The microarray hybridization data for the breast muscle tissue. The file shows the breast muscle tissue microarray data used for the functional analyses. (XLS 10476 kb) [file 12864_2017_3845_MOESM1_ESM.xls]

## Sheet: readme
Microarray hybridization data for the breast muscle tissue
Probes	Agilent ID
Flag -1	Wuding chicken higher expressed than Daweishan Chicken
Flag +1	Daweishan chicken higher expressed than Wuding Chicken

## Sheet: Daweishan_vs_Wuding chicken
ID	Daweishan mini chicken	Wuding Chicken	Ratio	Log2R	flag	fold	genename	gene infomation
A_87_P030350	6.4423	13.6583	0.006726	-7.21604	-1	148.677	TC276958	Unknown
A_87_P008000	6.93131	13.7873	0.00863237	-6.85603	-1	115.843	ENSGALT00000009174	gb|PREDICTED: Gallus gallus similar to putative zinc finger protein SERZ-1 (LOC415821), mRNA [XM_414183]
A_87_P041788	1.02278	7.13983	0.0144073	-6.11705	-1	69.4091	A_87_P041788	Unknown
A_87_P002035	6.94002	12.9446	0.0155758	-6.00455	-1	64.2023	ACOX3	gb|PREDICTED: Gallus gallus similar to Acyl-Coenzyme A oxidase 3, pristanoyl (LOC422869), mRNA [XM_420814]
A_87_P019564	8.76657	14.7091	0.0162603	-5.9425	-1	61.4995	TC275292	tc|MMU276707 WTAP protein {Mus musculus} (exp=-1; wgp=0; cg=0), partial (47%) [TC275292]
A_87_P006753	8.40703	14.2832	0.0170259	-5.87613	-1	58.7341	TC269702	Unknown
A_87_P024128	4.08448	8.53751	0.0456566	-4.45303	-1	21.9026	ENSGALT00000027130	ens|particularly interesting new Cys-His protein 1 [Source:RefSeq peptide;Acc:NP_001001766] [ENSGALT00000027130]
A_87_P026575	7.4722	11.3507	0.0679933	-3.87846	-1	14.7073	A_87_P026575	Unknown
A_87_P031229	8.28643	11.1948	0.133197	-2.90837	-1	7.50769	BU267963	gb|603505825F1 CSEQCHN52 Gallus gallus cDNA clone ChEST430a8 5', mRNA sequence [BU267963]
A_87_P009002	10.02	12.647	0.161882	-2.62699	-1	6.17734	MYH6	ref|Gallus gallus myosin, heavy chain 6, cardiac muscle, alpha (MYH6), mRNA [NM_001013397]
A_87_P017625	8.85495	11.361	0.176038	-2.50604	-1	5.68058	CR353959	gb|Gallus gallus finished cDNA, clone ChEST352l12. [CR353959]
A_87_P000545	8.65855	11.1185	0.181758	-2.45991	-1	5.50183	DR419173	gb|gPGC_EST09015 Embryonic gonadal PGC cDNA Library Gallus gallus cDNA 5', mRNA sequence [DR419173]
A_87_P000953	5.22943	7.49199	0.208402	-2.26256	-1	4.79841	SYT16	gb|PREDICTED: Gallus gallus similar to SYT16 protein (LOC423516), mRNA [XM_421415]
A_87_P034969	7.81743	10.048	0.213078	-2.23055	-1	4.69311	B-G	ref|Gallus gallus MHC class IV antigen (B-G), mRNA [NM_001099355]
A_87_P036213	8.50225	10.6449	0.226467	-2.14262	-1	4.41565	IRG1	ref|Gallus gallus immunoresponsive 1 homolog (mouse) (IRG1), mRNA [NM_001030821]
A_87_P025053	7.78827	9.89754	0.231763	-2.10928	-1	4.31474	BX265961	gb|BX265961 AGENAE Gallus gallus multi-tissues normalized library (gcag) Gallus gallus cDNA clone gcag0017.j.12 3prim, mRNA sequence [BX265961]
A_87_P009390	9.55759	11.6211	0.239227	-2.06355	-1	4.18013	ENSGALT00000025156	ens|Creatine kinase, sarcomeric mitochondrial Precursor (EC 2.7.3.2)(S-MtCK)(Basic-type mitochondrial creatine kinase)(Mib-CK) [Source:UniProtKB/Swiss-Prot;Acc:P11009] [ENSGALT00000025156]
A_87_P029452	8.83216	10.8831	0.241331	-2.05092	-1	4.14369	A_87_P029452	Unknown
A_87_P008976	10.5729	12.568	0.250866	-1.99501	-1	3.9862	TNNI2	ref|Gallus gallus troponin I type 2 (skeletal, fast) (TNNI2), mRNA [NM_205417]
A_87_P030890	9.05623	11.0468	0.251642	-1.99056	-1	3.9739	ECEL1	gb|PREDICTED: Gallus gallus similar to Endothelin converting enzyme-like 1 (LOC424937), mRNA [XM_422744]
A_87_P009388	8.74775	10.6641	0.26492	-1.91637	-1	3.77473	TNNT3	ref|Gallus gallus troponin T type 3 (skeletal, fast) (TNNT3), mRNA [NM_204922]
A_87_P037720	9.16627	11.0653	0.268116	-1.89907	-1	3.72972	UCP3	ref|Gallus gallus uncoupling protein 3 (mitochondrial, proton carrier) (UCP3), nuclear gene encoding mitochondrial protein, mRNA [NM_204107]
A_87_P022746	11.387	13.2713	0.270874	-1.88431	-1	3.69175	EEF1A2	ref|Gallus gallus eukaryotic translation elongation factor 1 alpha 2 (EEF1A2), mRNA [NM_001032398]
A_87_P024174	9.17355	11.0498	0.272388	-1.87627	-1	3.67124	BX930810	gb|Gallus gallus finished cDNA, clone ChEST371i11. [BX930810]
A_87_P004150	10.5853	12.4366	0.277156	-1.85123	-1	3.60807	TC293285	tc|SCMITSEQ1 Struthio camelus tRNA-Phe gene, partial sequence; 12S ribosomal RNA gene, complete sequence; tRNA-Val gene, complete sequence; 16S ribosomal RNA gene, complete sequence; tRNA-Leu gene, complete sequence; NADH dehydrogenase subunit 1 gene, com
A_87_P034042	9.02814	10.836	0.285622	-1.80782	-1	3.50112	ACTC1	ref|Gallus gallus actin, alpha, cardiac muscle 1 (ACTC1), mRNA [NM_001079481]
A_87_P012438	8.61599	10.4142	0.287538	-1.79817	-1	3.4778	CR406912	gb|Gallus gallus finished cDNA, clone ChEST231b10. [CR406912]
A_87_P038133	9.69406	11.4902	0.287952	-1.7961	-1	3.4728	PFKM	ref|Gallus gallus phosphofructokinase, muscle (PFKM), mRNA [NM_204223]
A_87_P017565	9.77326	11.5571	0.290413	-1.78382	-1	3.44337	CR354075	gb|Gallus gallus finished cDNA, clone ChEST376i2. [CR354075]
A_87_P009417	10.6321	12.4146	0.290687	-1.78246	-1	3.44013	LOC396507	ref|Gallus gallus M-CK (LOC396507), mRNA [NM_205507]
A_87_P007801	7.90798	9.66744	0.295359	-1.75946	-1	3.38571	A_87_P007801	Unknown
A_87_P034839	7.72604	9.47185	0.298167	-1.74581	-1	3.35383	A_87_P034839	Unknown
A_87_P016809	12.1311	13.8199	0.310185	-1.6888	-1	3.22388	CR385948	gb|Gallus gallus finished cDNA, clone ChEST156k5. [CR385948]
A_87_P029188	8.03773	9.72636	0.310221	-1.68863	-1	3.22351	BU354768	gb|603473146F1 CSEQCHN70 Gallus gallus cDNA clone ChEST352l12 5', mRNA sequence [BU354768]
A_87_P024768	9.53443	11.1958	0.316147	-1.66133	-1	3.16308	RPL3L	gb|Gallus gallus finished cDNA, clone ChEST982j14. [BX929329]
A_87_P012920	7.13665	8.78889	0.318145	-1.65224	-1	3.14322	CR406224	gb|Gallus gallus finished cDNA, clone ChEST884b1. [CR406224]
A_87_P021902	7.43601	9.08501	0.31886	-1.649	-1	3.13617	LOC417533	gb|Gallus gallus finished cDNA, clone ChEST162b18. [BX935885]
A_87_P014453	7.44749	9.08884	0.320556	-1.64135	-1	3.11958	CR389974	gb|Gallus gallus finished cDNA, clone ChEST911h1. [CR389974]
A_87_P009821	12.6249	14.2661	0.320605	-1.64113	-1	3.11911	TNNC1	ref|Gallus gallus troponin C type 1 (slow) (TNNC1), mRNA [NM_205133]
A_87_P023790	7.54888	9.18639	0.32141	-1.63751	-1	3.11129	BX931775	gb|Gallus gallus finished cDNA, clone ChEST790p19. [BX931775]
A_87_P009345	10.4418	12.0642	0.324793	-1.62241	-1	3.07889	TPM1	ref|Gallus gallus tropomyosin 1 (alpha) (TPM1), mRNA [NM_205401]
A_87_P011424	7.40857	9.01808	0.327709	-1.60951	-1	3.05149	CR523709	gb|Gallus gallus finished cDNA, clone ChEST958i20. [CR523709]
A_87_P006421	6.92107	8.53029	0.327777	-1.60921	-1	3.05086	LOC416086	gb|PREDICTED: Gallus gallus hypothetical LOC416086 (LOC416086), mRNA [XM_414421]
A_87_P009853	8.83555	10.4147	0.33468	-1.57915	-1	2.98793	TMEM64	gb|PREDICTED: Gallus gallus similar to Transmembrane protein 64 (LOC770964), mRNA [XM_001234280]
A_87_P004185	13.0226	14.6012	0.334794	-1.57866	-1	2.98691	TC282492	tc|1MDU_B Chain B, Crystal Structure Of The Chicken Actin Trimer Complexed With Human Gelsolin Segment 1 (Gs-1). {Gallus gallus} (exp=-1; wgp=0; cg=0), partial (21%) [TC282492]
A_87_P009023	9.77029	11.3457	0.33555	-1.5754	-1	2.98018	U76305	gb|Gallus gallus major histocompatibility class II antigen B-L beta, mRNA, partial cds, beta 1 domain. [U76305]
A_87_P016350	8.31384	9.88352	0.336883	-1.56968	-1	2.96839	CR386615	gb|Gallus gallus finished cDNA, clone ChEST292d20. [CR386615]
A_87_P023434	10.5162	12.0098	0.355129	-1.49359	-1	2.81588	BX932600	gb|Gallus gallus finished cDNA, clone ChEST118d9. [BX932600]
A_87_P022410	11.5094	12.9944	0.357245	-1.48501	-1	2.7992	C1QB	gb|Gallus gallus finished cDNA, clone ChEST722d24. [BX934796]
A_87_P037477	10.3656	11.8499	0.357407	-1.48436	-1	2.79793	MARCO	ref|Gallus gallus macrophage receptor with collagenous structure (MARCO), mRNA [NM_204736]
A_87_P024740	10.06	11.5429	0.357766	-1.48291	-1	2.79512	BX929398	gb|Gallus gallus finished cDNA, clone ChEST983n4. [BX929398]
A_87_P030245	7.35928	8.84129	0.35799	-1.48201	-1	2.79338	BU304022	gb|603611014F1 CSEQCHN56 Gallus gallus cDNA clone ChEST600l3 5', mRNA sequence [BU304022]
A_87_P032783	9.2883	10.7689	0.358336	-1.48061	-1	2.79068	CYP39A1	gb|PREDICTED: Gallus gallus similar to Cyp39a1 protein (LOC422058), mRNA [XM_420063]
A_87_P021920	8.66732	10.1216	0.364929	-1.45431	-1	2.74026	LOC770988	gb|Gallus gallus finished cDNA, clone ChEST160j24. [BX935852]
A_87_P028592	9.91814	11.3675	0.366188	-1.44934	-1	2.73084	BU377682	gb|603587861F1 CSEQCHN74 Gallus gallus cDNA clone ChEST546j15 5', mRNA sequence [BU377682]
A_87_P017067	11.3054	12.7262	0.37352	-1.42074	-1	2.67723	CLEC3B	ref|Gallus gallus C-type lectin domain family 3, member B (CLEC3B), mRNA [NM_204666]
A_87_P008973	8.55379	9.97379	0.373711	-1.42001	-1	2.67587	LOC396260	ref|Gallus gallus mature avidin (LOC396260), mRNA [NM_205320]
A_87_P021123	9.99653	11.4045	0.376847	-1.40795	-1	2.6536	COMTD1	gb|PREDICTED: Gallus gallus hypothetical LOC423730 (LOC423730), mRNA [XM_421605]
A_87_P018935	10.8054	12.2107	0.377539	-1.4053	-1	2.64873	ENSGALT00000003831	gb|PREDICTED: Gallus gallus similar to complement regulator factor H (LOC429057), mRNA [XM_426613]
A_87_P031910	11.3613	12.7665	0.377571	-1.40518	-1	2.64851	C1QC	gb|PREDICTED: Gallus gallus similar to Complement component 1, q subcomponent, gamma polypeptide (LOC419503), mRNA [XM_417653]
A_87_P021100	7.80067	9.19629	0.38008	-1.39563	-1	2.63103	ENSGALT00000030858	ens|fatty acid binding protein 4, adipocyte [Source:RefSeq peptide;Acc:NP_989621] [ENSGALT00000030858]
A_87_P008303	7.85175	9.24299	0.381238	-1.39124	-1	2.62304	SMC6	tc|Q5DTN2_MOUSE (Q5DTN2) MKIAA4103 protein (Fragment), partial (25%) [TC282120]
A_87_P010514	6.76665	8.14486	0.384697	-1.3782	-1	2.59945	A_87_P010514	Unknown
A_87_P030042	9.78266	11.16	0.384918	-1.37738	-1	2.59796	A_87_P030042	Unknown
A_87_P016532	9.43762	10.813	0.385455	-1.37536	-1	2.59434	TMEM55A	gb|Gallus gallus finished cDNA, clone ChEST231o22. [CR386361]
A_87_P014658	11.9704	13.3414	0.386639	-1.37094	-1	2.58639	CR389681	gb|Gallus gallus finished cDNA, clone ChEST120n19. [CR389681]
A_87_P039293	8.39328	9.76359	0.386809	-1.37031	-1	2.58525	TC290568	Unknown
A_87_P010483	7.7564	9.07178	0.40182	-1.31538	-1	2.48868	TC249213	Unknown
A_87_P012274	11.5754	12.8878	0.402653	-1.31239	-1	2.48353	LOC396002	ref|Gallus gallus AK (LOC396002), mRNA [NM_205109]
A_87_P009201	10.0662	11.3752	0.403616	-1.30895	-1	2.4776	CTSD	ref|Gallus gallus cathepsin D (CTSD), mRNA [NM_205177]
A_87_P022572	8.85293	10.1579	0.40473	-1.30497	-1	2.47078	ENSGALT00000021843	gb|Gallus gallus finished cDNA, clone ChEST611b2. [BX934487]
A_87_P022383	10.6949	11.991	0.407215	-1.29614	-1	2.45571	CYP8B	ref|Gallus gallus cytochrome P450, family 8, subfamily B (CYP8B), mRNA [NM_001005571]
A_87_P040986	5.57025	6.86276	0.40824	-1.29251	-1	2.44954	A_87_P040986	Unknown
A_87_P035194	8.48694	9.77326	0.409997	-1.28632	-1	2.43904	FAT3	ref|Gallus gallus FAT tumor suppressor homolog 3 (Drosophila) (FAT3), mRNA [NM_001111323]
A_87_P017524	11.0948	12.3769	0.4112	-1.28209	-1	2.43191	CR354135	gb|Gallus gallus finished cDNA, clone ChEST387p23. [CR354135]
A_87_P014242	7.41387	8.67517	0.417168	-1.2613	-1	2.39711	CR390305	gb|Gallus gallus finished cDNA, clone ChEST938i4. [CR390305]
A_87_P008724	8.5705	9.82507	0.41912	-1.25457	-1	2.38595	K123	ref|Gallus gallus K123 protein (K123), mRNA [NM_205019]
A_87_P014830	10.345	11.5887	0.422302	-1.24365	-1	2.36797	CR389419	gb|Gallus gallus finished cDNA, clone ChEST189i13. [CR389419]
A_87_P023736	7.877	9.1185	0.42293	-1.24151	-1	2.36446	SH3BGRL2	ens|SH3 domain-binding glutamic acid-rich-like protein 2 (Fovea-associated SH3 domain-binding protein) [Source:UniProtKB/Swiss-Prot;Acc:Q9UJC5] [ENSGALT00000031665]
A_87_P022782	7.9202	9.14821	0.426905	-1.22801	-1	2.34244	FHL2	gb|Gallus gallus finished cDNA, clone ChEST57a3. [BX933997]
A_87_P009801	11.2977	12.5257	0.426919	-1.22797	-1	2.34237	CRCP	ens|Putative uncharacterized protein Fragment [Source:UniProtKB/TrEMBL;Acc:Q90841] [ENSGALT00000004075]
A_87_P003256	8.85682	10.0837	0.427242	-1.22687	-1	2.34059	BU298619	gb|603737810F1 CSEQCHN56 Gallus gallus cDNA clone ChEST630d4 5', mRNA sequence [BU298619]
A_87_P020273	7.40054	8.62501	0.427957	-1.22446	-1	2.33668	CO504723	gb|GGEZCB1013C10.g chicken breast muscle - CB1 Gallus gallus cDNA clone GGEZCB1013C10, mRNA sequence [CO504723]
A_87_P008957	11.0629	12.2845	0.428816	-1.22157	-1	2.332	ACTN2	ref|Gallus gallus actinin, alpha 2 (ACTN2), mRNA [NM_205323]
A_87_P031993	8.56874	9.78795	0.429516	-1.21922	-1	2.3282	A_87_P031993	Unknown
A_87_P009822	7.62376	8.84011	0.43037	-1.21635	-1	2.32358	MYOM2	ref|Gallus gallus myomesin (M-protein) 2, 165kDa (MYOM2), mRNA [NM_205135]
A_87_P037973	10.0343	11.2431	0.432625	-1.20881	-1	2.31147	GSN	ref|Gallus gallus gelsolin (GSN), mRNA [NM_204934]
A_87_P024375	8.538	9.74655	0.432703	-1.20855	-1	2.31106	CRCP	ens|Putative uncharacterized protein Fragment [Source:UniProtKB/TrEMBL;Acc:Q90841] [ENSGALT00000035020]
A_87_P002688	7.60983	8.8128	0.434381	-1.20297	-1	2.30213	TC277975	Unknown
A_87_P002901	7.2016	8.39713	0.436625	-1.19553	-1	2.29029	TC248379	Unknown
A_87_P014494	8.56022	9.75238	0.437645	-1.19217	-1	2.28495	C9orf75	gb|Gallus gallus finished cDNA, clone ChEST1010f10. [CR389919]
A_87_P023570	7.75045	8.93833	0.438949	-1.18788	-1	2.27817	METRNL	gb|Gallus gallus finished cDNA, clone ChEST359n17. [BX932261]
A_87_P011942	10.8916	12.0789	0.439135	-1.18726	-1	2.2772	CR522963	gb|Gallus gallus finished cDNA, clone ChEST753f9. [CR522963]
A_87_P019501	12.0705	13.2574	0.439242	-1.18691	-1	2.27665	LOC771877	gb|PREDICTED: Gallus gallus similar to complement regulatory soluble protein (LOC771877), mRNA [XM_001235095]
A_87_P018703	8.71908	9.90516	0.439496	-1.18608	-1	2.27533	ACBD7	gb|Gallus gallus finished cDNA, clone ChEST488i6. [CR338970]
A_87_P034365	14.3097	15.4919	0.440685	-1.18218	-1	2.26919	MT3	gb|603142653F1 CSEQCHL16 Gallus gallus cDNA clone ChEST136j13 5', mRNA sequence [BU118028]
A_87_P019784	7.07542	8.25736	0.440759	-1.18194	-1	2.26882	A_87_P019784	Unknown
A_87_P035928	7.88674	9.06465	0.441991	-1.17791	-1	2.26249	ATP6V0D2	ref|Gallus gallus ATPase, H+ transporting, lysosomal 38kDa, V0 subunit D2 (ATP6V0D2), mRNA [NM_001008455]
A_87_P031687	11.4792	12.6512	0.443802	-1.17201	-1	2.25326	CYP4B1	gb|PREDICTED: Gallus gallus similar to cytochrome P450, family 4, subfamily b, polypeptide 1 (LOC424618), mRNA [XM_422455]
A_87_P017561	8.78004	9.94432	0.446186	-1.16428	-1	2.24122	DKK3	ref|Gallus gallus dickkopf homolog 3 (Xenopus laevis) (DKK3), mRNA [NM_205125]
A_87_P013347	8.36305	9.52673	0.446374	-1.16367	-1	2.24027	CR391593	gb|Gallus gallus finished cDNA, clone ChEST551b6. [CR391593]
A_87_P023433	8.43242	9.59364	0.447137	-1.16121	-1	2.23645	SUCNR1	gb|Gallus gallus finished cDNA, clone ChEST124o5. [BX932601]
A_87_P012872	7.75343	8.91349	0.447493	-1.16006	-1	2.23467	SH3BGR	gb|Gallus gallus finished cDNA, clone ChEST862i9. [CR406302]
A_87_P026399	10.4657	11.6187	0.449698	-1.15297	-1	2.22371	BU454003	gb|603219162F1 CSEQRBN14 Gallus gallus cDNA clone ChEST210l16 5', mRNA sequence [BU454003]
A_87_P010075	8.11769	9.27034	0.449799	-1.15265	-1	2.22321	CV861443	gb|gonad_EST08919 Embryonic gonad cDNA Library Gallus gallus cDNA 5', mRNA sequence [CV861443]
A_87_P004143	11.4327	12.5846	0.45003	-1.15191	-1	2.22207	TC291474	Unknown
A_87_P012102	11.5926	12.7349	0.453031	-1.14232	-1	2.20736	RCJMB04_21j5	ref|Gallus gallus argininosuccinate synthetase 1 (ASS1), mRNA [NM_001013395]
A_87_P025029	8.76002	9.89244	0.456148	-1.13243	-1	2.19227	BX267031	gb|BX267031 AGENAE Gallus gallus multi-tissues normalized and once-subtracted cDNA library (gcal) Gallus gallus cDNA clone gcal0016.f.07 3prim, mRNA sequence [BX267031]
A_87_P001978	7.66836	8.79707	0.457326	-1.1287	-1	2.18662	TC284146	Unknown
A_87_P012486	9.22929	10.3543	0.458511	-1.12497	-1	2.18097	CR406847	gb|Gallus gallus finished cDNA, clone ChEST554c18. [CR406847]
A_87_P016176	8.12771	9.2514	0.45892	-1.12369	-1	2.17903	SIK1	ref|Gallus gallus salt-inducible kinase 1 (SIK1), mRNA [NM_204682]
A_87_P022504	8.69216	9.81373	0.459592	-1.12157	-1	2.17584	CACNG1	gb|Gallus gallus finished cDNA, clone ChEST844b3. [BX934624]
A_87_P009386	8.72955	9.85079	0.459697	-1.12124	-1	2.17534	COL6A3	ref|Gallus gallus collagen, type VI, alpha 3 (COL6A3), mRNA [NM_205534]
A_87_P035991	9.802	10.9202	0.460678	-1.11817	-1	2.17072	RCJMB04_32o10	ref|Gallus gallus 2,3-bisphosphoglycerate mutase (BPGM), mRNA [NM_001030768]
A_87_P006874	8.43627	9.54463	0.46382	-1.10836	-1	2.15601	GAA	gb|PREDICTED: Gallus gallus similar to acid alpha glucosidase (LOC416462), mRNA [XM_001232640]
A_87_P016252	7.76446	8.87112	0.464368	-1.10666	-1	2.15346	LOC419498	gb|Gallus gallus finished cDNA, clone ChEST421h24. [CR386770]
A_87_P003376	10.218	11.3184	0.466387	-1.1004	-1	2.14414	TC247090	Unknown
A_87_P021813	7.99082	9.09111	0.466424	-1.10029	-1	2.14397	BX936069	gb|Gallus gallus finished cDNA, clone ChEST489i23. [BX936069]
A_87_P035585	9.99918	11.0989	0.466619	-1.09968	-1	2.14308	HAGHL	ref|Gallus gallus hydroxyacylglutathione hydrolase-like (HAGHL), mRNA [NM_001030637]
A_87_P040901	6.9998	8.09548	0.467916	-1.09568	-1	2.13714	A_87_P040901	Unknown
A_87_P022679	10.1792	11.2739	0.468218	-1.09475	-1	2.13576	LOC420679	gb|Gallus gallus finished cDNA, clone ChEST445e3. [BX934233]
A_87_P031438	7.61217	8.70595	0.468533	-1.09378	-1	2.13432	DCLK2	gb|PREDICTED: Gallus gallus doublecortin and CaM kinase-like 2 (DCAMKL2), mRNA [XM_420439]
A_87_P016832	10.9637	12.0489	0.471341	-1.08516	-1	2.12161	CR385911	gb|Gallus gallus finished cDNA, clone ChEST1024o18. [CR385911]
A_87_P039103	8.95797	10.0372	0.473279	-1.07924	-1	2.11292	A_87_P039103	Unknown
A_87_P009551	13.4256	14.5023	0.474107	-1.07672	-1	2.10923	PKM2	ref|Gallus gallus pyruvate kinase, muscle (PKM2), mRNA [NM_205469]
A_87_P008735	10.6862	11.7609	0.474796	-1.07462	-1	2.10617	MGP	ref|Gallus gallus matrix Gla protein (MGP), mRNA [NM_205044]
A_87_P007918	13.1896	14.2627	0.4753	-1.07309	-1	2.10393	A_87_P007918	Unknown
A_87_P015559	7.21559	8.28788	0.475565	-1.07229	-1	2.10276	CR387805	gb|Gallus gallus finished cDNA, clone ChEST84n15. [CR387805]
A_87_P022561	9.26349	10.3328	0.47654	-1.06933	-1	2.09846	HOPX	ref|Gallus gallus HOP homeobox (HOPX), mRNA [NM_204556]
A_87_P022555	11.3457	12.4129	0.47725	-1.06718	-1	2.09534	C1QA	gb|Gallus gallus finished cDNA, clone ChEST612p6. [BX934534]
A_87_P007815	9.78663	10.8527	0.477608	-1.0661	-1	2.09377	TC263258	tc|Q875H7_CANAL (Q875H7) Lys5p, partial (5%) [TC263258]
A_87_P012599	8.53029	9.59549	0.477904	-1.06521	-1	2.09247	CR406692	gb|Gallus gallus finished cDNA, clone ChEST766o17. [CR406692]
A_87_P024936	7.86043	8.92127	0.479352	-1.06084	-1	2.08615	LOC770777	gb|gPGC_EST06949 Embryonic gonadal PGC cDNA Library Gallus gallus cDNA 5', mRNA sequence [DR417107]
A_87_P015383	6.75383	7.81216	0.480187	-1.05833	-1	2.08252	ENSGALT00000009435	gb|Gallus gallus finished cDNA, clone ChEST680j2. [CR388558]
A_87_P025063	13.3266	14.3818	0.481211	-1.05526	-1	2.07809	ENSGALT00000000384	gb|BX274456 AGENAE Gallus gallus multi-tissues normalized and once-subtracted cDNA library (gcal) Gallus gallus cDNA clone gcal0013.k.14 3prim, mRNA sequence [BX274456]
A_87_P009677	9.93792	10.9926	0.481391	-1.05472	-1	2.07731	DNASE2B	ref|Gallus gallus deoxyribonuclease II beta (DNASE2B), mRNA [NM_001037838]
A_87_P037596	9.51643	10.5696	0.4819	-1.05319	-1	2.07512	LMO2	ref|Gallus gallus LIM domain only 2 (rhombotin-like 1) (LMO2), mRNA [NM_204271]
A_87_P036690	13.2801	14.3328	0.482081	-1.05265	-1	2.07434	QDPR	ref|Gallus gallus quinoid dihydropteridine reductase (QDPR), mRNA [NM_001006566]
A_87_P022726	10.9737	12.0229	0.48324	-1.04919	-1	2.06936	IL13RA2	ref|Gallus gallus interleukin 13 receptor, alpha 2 (IL13RA2), mRNA [NM_001048078]
A_87_P015306	9.26405	10.3128	0.483375	-1.04879	-1	2.06879	SMC6	gb|Gallus gallus finished cDNA, clone ChEST887m12. [CR388688]
A_87_P035936	9.91237	10.9611	0.483394	-1.04873	-1	2.0687	RCJMB04_35g11	ref|Gallus gallus vanin 1 (VNN1), mRNA [NM_001039288]
A_87_P017905	10.7373	11.785	0.483743	-1.04769	-1	2.06722	ENSGALT00000000384	gb|Gallus gallus finished cDNA, clone ChEST251e24. [CR353494]
A_87_P015792	8.93686	9.98076	0.485015	-1.0439	-1	2.06179	CR387476	gb|Gallus gallus finished cDNA, clone ChEST491d14. [CR387476]
A_87_P017647	7.77998	8.82116	0.48593	-1.04118	-1	2.05791	CR353924	gb|Gallus gallus finished cDNA, clone ChEST364l6. [CR353924]
A_87_P037173	14.4093	15.4471	0.487053	-1.03785	-1	2.05316	CTSS	ref|Gallus gallus cathepsin S (CTSS), mRNA [NM_001031345]
A_87_P023270	6.85208	7.88674	0.488132	-1.03466	-1	2.04862	BX932930	gb|Gallus gallus finished cDNA, clone ChEST910l7. [BX932930]
A_87_P009500	11.3966	12.429	0.488905	-1.03238	-1	2.04539	GSTA3	ref|Gallus gallus glutathione S-transferase alpha 3 (GSTA3), mRNA [NM_001001777]
A_87_P037983	8.94921	9.98129	0.489004	-1.03208	-1	2.04497	LOC395884	gb|Gallus gallus CMP-N-acetylneuraminate-beta-galactosamide-alpha-2, 3-sialyltransferase mRNA, partial cds. [AF035250]
A_87_P037659	9.09526	10.124	0.490145	-1.02872	-1	2.04021	RHOQ	ref|Gallus gallus ras homolog gene family, member Q (RHOQ), mRNA [NM_204461]
A_87_P022903	9.78958	10.8175	0.490419	-1.02791	-1	2.03907	COMT	gb|Gallus gallus finished cDNA, clone ChEST426j19. [BX933718]
A_87_P018714	6.90929	7.93687	0.49053	-1.02759	-1	2.03861	CR338956	gb|Gallus gallus finished cDNA, clone ChEST987a13. [CR338956]
A_87_P006887	8.02322	9.05022	0.490731	-1.027	-1	2.03778	TC299043	tc|Q9XLE6_9CNID (Q9XLE6) Cytochrome b (Fragment), partial (7%) [TC299043]
A_87_P013390	9.33074	10.3572	0.490927	-1.02642	-1	2.03696	CR391532	gb|Gallus gallus finished cDNA, clone ChEST770i24. [CR391532]
A_87_P013903	10.6117	11.6366	0.491423	-1.02496	-1	2.03491	CR390830	gb|Gallus gallus finished cDNA, clone ChEST973j24. [CR390830]
A_87_P002886	10.2393	11.2637	0.491599	-1.02445	-1	2.03418	A_87_P002886	Unknown
A_87_P021649	11.8214	12.8356	0.495084	-1.01425	-1	2.01986	TINAG	gb|Gallus gallus finished cDNA, clone ChEST142g7. [BX950384]
A_87_P009688	8.05496	9.06633	0.496074	-1.01137	-1	2.01583	COLEC12	ref|Gallus gallus collectin sub-family member 12 (COLEC12), mRNA [NM_001039599]
A_87_P004173	10.2289	11.2376	0.496986	-1.00872	-1	2.01213	CO768369	gb|spleen_EST04095 Spleen cDNA Library Gallus gallus cDNA 3', mRNA sequence [CO768369]
A_87_P019332	9.00123	10.0065	0.498161	-1.00532	-1	2.00738	CO770044	gb|testis_EST01141 Testis cDNA Library Gallus gallus cDNA 3', mRNA sequence [CO770044]
A_87_P014837	9.94688	10.9489	0.499293	-1.00204	-1	2.00283	CR389410	gb|Gallus gallus finished cDNA, clone ChEST188m6. [CR389410]
A_87_P009482	8.60773	9.60976	0.499298	-1.00203	-1	2.00281	SPARC	ref|Gallus gallus secreted protein, acidic, cysteine-rich (osteonectin) (SPARC), mRNA [NM_204410]
A_87_P036387	10.825	11.8269	0.49933	-1.00193	-1	2.00268	RCJMB04_18h18	ref|Gallus gallus tumor necrosis factor receptor superfamily, member 1A (TNFRSF1A), mRNA [NM_001030779]
A_87_P002923	8.92871	9.92806	0.500227	-0.999347	-1	1.99909	TC254490	tc|Q6J360_9POXV (Q6J360) Ankyrin-like, partial (5%) [TC254490]
A_87_P023341	8.47625	9.47334	0.501009	-0.997093	-1	1.99597	TTYH3	gb|Gallus gallus finished cDNA, clone ChEST268h5. [BX932811]
A_87_P031628	8.20748	9.19856	0.503102	-0.991078	-1	1.98767	KLHL31	gb|PREDICTED: Gallus gallus similar to OTTHUMP00000016633 (LOC421893), mRNA [XM_419909]
A_87_P017605	9.13243	10.1192	0.504603	-0.98678	-1	1.98176	TSPAN4	gb|Gallus gallus finished cDNA, clone ChEST621n2. [CR353999]
A_87_P017676	9.3415	10.3252	0.505687	-0.983684	-1	1.97751	CR353872	gb|Gallus gallus finished cDNA, clone ChEST212l1. [CR353872]
A_87_P010220	8.46874	9.45141	0.506043	-0.982668	-1	1.97612	TC231330	Unknown
A_87_P037922	8.97868	9.9576	0.507361	-0.978917	-1	1.97098	COL18A1	ref|Gallus gallus collagen, type XVIII, alpha 1 (COL18A1), mRNA [NM_204164]
A_87_P012335	8.66144	9.64021	0.507414	-0.978765	-1	1.97078	CR407050	gb|Gallus gallus finished cDNA, clone ChEST1005i19. [CR407050]
A_87_P020905	10.3423	11.3195	0.507953	-0.977233	-1	1.96869	FCER1G	ref|Gallus gallus Fc fragment of IgE, high affinity I, receptor for; gamma polypeptide (FCER1G), mRNA [NM_001098611]
A_87_P002574	8.84763	9.82388	0.508299	-0.976249	-1	1.96734	TC262974	tc|Q5I726_BACNO (Q5I726) VirB7, partial (25%) [TC262974]
A_87_P024333	9.78958	10.758	0.511056	-0.968446	-1	1.95673	BPI	gb|Gallus gallus finished cDNA, clone ChEST624e19. [BX930367]
A_87_P000626	6.80239	7.76906	0.511686	-0.96667	-1	1.95432	TC272602	Unknown
A_87_P035628	9.27148	10.2356	0.512587	-0.964132	-1	1.95089	CD80	ref|Gallus gallus CD80 molecule (CD80), mRNA [NM_001079739]
A_87_P023573	8.16779	9.13178	0.512638	-0.963988	-1	1.95069	TMEM26	gb|Gallus gallus finished cDNA, clone ChEST352f4. [BX932258]
A_87_P013107	7.42447	8.38483	0.513927	-0.960364	-1	1.9458	KBTBD10	gb|Gallus gallus finished cDNA, clone ChEST65p1. [CR405927]
A_87_P008903	10.3167	11.2751	0.514634	-0.958382	-1	1.94313	HSPB1	ref|Gallus gallus heat shock 27kDa protein 1 (HSPB1), mRNA [NM_205290]
A_87_P024198	13.6616	14.6046	0.520148	-0.943007	-1	1.92253	LOC417981	gb|Gallus gallus finished cDNA, clone ChEST371g7. [BX930713]
A_87_P003563	10.2027	11.1443	0.520644	-0.94163	-1	1.9207	TC242009	tc|Q90653_CHICK (Q90653) Cell division cycle control protein 37 (Fragment), partial (17%) [TC242009]
A_87_P017854	9.91237	10.8514	0.521595	-0.938999	-1	1.9172	POSTN	gb|Gallus gallus finished cDNA, clone ChEST61a21. [CR353565]
A_87_P003365	9.87224	10.8092	0.522325	-0.936979	-1	1.91452	TC252188	tc|Q4SW16_TETNG (Q4SW16) Chromosome undetermined SCAF13694, whole genome shotgun sequence, partial (5%) [TC252188]
A_87_P005217	8.7938	9.73048	0.522432	-0.936685	-1	1.91412	TC261114	Unknown
A_87_P034127	13.4054	14.3378	0.523969	-0.932447	-1	1.90851	A_87_P034127	Unknown
A_87_P022896	11.6105	12.5424	0.524139	-0.931977	-1	1.90789	CAPSL	gb|Gallus gallus finished cDNA, clone ChEST425h13. [BX933728]
A_87_P014351	8.76809	9.69914	0.524476	-0.931052	-1	1.90667	CR390135	gb|Gallus gallus finished cDNA, clone ChEST162o8. [CR390135]
A_87_P023922	7.87578	8.80347	0.5257	-0.927688	-1	1.90223	BX931457	gb|Gallus gallus finished cDNA, clone ChEST336n24. [BX931457]
A_87_P037840	7.74836	8.67186	0.527229	-0.923499	-1	1.89671	TMOD4	ref|Gallus gallus tropomodulin 4 (muscle) (TMOD4), mRNA [NM_204774]
A_87_P023155	11.7821	12.7044	0.527673	-0.922285	-1	1.89511	BX933195	gb|Gallus gallus finished cDNA, clone ChEST509f21. [BX933195]
A_87_P009519	10.6137	11.5359	0.52768	-0.922265	-1	1.89509	RCJMB04_4h19	ref|Gallus gallus actin, beta (ACTB), mRNA [NM_205518]
A_87_P038151	7.60983	8.53178	0.527794	-0.921953	-1	1.89468	TLR2B	gb|Gallus gallus mRNA for TLR2 type2, complete cds. [AB046533]
A_87_P008764	9.10436	10.0258	0.527995	-0.921403	-1	1.89396	CASQ2	ref|Gallus gallus calsequestrin 2 (cardiac muscle) (CASQ2), mRNA [NM_204526]
A_87_P008989	8.99612	9.91143	0.530231	-0.915308	-1	1.88597	COL1A2	ref|Gallus gallus collagen, type I, alpha 2 (COL1A2), mRNA [NM_001079714]
A_87_P014800	8.05767	8.97081	0.531027	-0.913144	-1	1.88315	ENSGALT00000000192	gb|Gallus gallus finished cDNA, clone ChEST986e22. [CR389467]
A_87_P009066	12.4707	13.3825	0.531492	-0.91188	-1	1.8815	LGALS3	gb|Gallus gallus galectin-3 mRNA, complete cds. [U50339]
A_87_P008846	9.80653	10.7182	0.531562	-0.91169	-1	1.88125	CTSB	ref|Gallus gallus cathepsin B (CTSB), mRNA [NM_205371]
A_87_P005775	7.22645	8.13599	0.532356	-0.909536	-1	1.87844	LOC427371	gb|PREDICTED: Gallus gallus hypothetical LOC427371 (LOC427371), mRNA [XM_430506]
A_87_P037591	7.73595	8.64513	0.532486	-0.909183	-1	1.87798	FIGF	ref|Gallus gallus c-fos induced growth factor (vascular endothelial growth factor D) (FIGF), mRNA [NM_204568]
A_87_P002965	8.02821	8.93227	0.534381	-0.904059	-1	1.87132	TC241910	Unknown
A_87_P016966	7.28424	8.18776	0.53458	-0.903521	-1	1.87063	TTN	gb|Gallus gallus finished cDNA, clone ChEST509a6. [CR385718]
A_87_P017952	9.90525	10.808	0.53488	-0.902713	-1	1.86958	SPP1	ref|Gallus gallus secreted phosphoprotein 1 (osteopontin, bone sialoprotein I, early T-lymphocyte activation 1) (SPP1), mRNA [NM_204535]
A_87_P036078	9.19105	10.0922	0.535454	-0.901167	-1	1.86758	RCJMB04_29l6	ref|Gallus gallus CKLF-like MARVEL transmembrane domain containing 3 (CMTM3), mRNA [NM_001001778]
A_87_P030162	7.39679	8.29715	0.535752	-0.900363	-1	1.86654	BU306700	gb|603611854F1 CSEQCHN56 Gallus gallus cDNA clone ChEST602l13 5', mRNA sequence [BU306700]
A_87_P029747	8.22437	9.12367	0.536148	-0.899298	-1	1.86516	BU325133	gb|603489132F1 CSEQCHN63 Gallus gallus cDNA clone ChEST388p8 5', mRNA sequence [BU325133]
A_87_P009549	9.09911	9.99653	0.536846	-0.897419	-1	1.86273	MYL4	ref|Gallus gallus myosin, light chain 4, alkali; atrial, embryonic (MYL4), mRNA [NM_205479]
A_87_P036482	8.93567	9.83297	0.536889	-0.897303	-1	1.86258	LAP3	ref|Gallus gallus leucine aminopeptidase 3 (LAP3), mRNA [NM_001031336]
A_87_P036114	10.0553	10.9526	0.536893	-0.897294	-1	1.86257	RCJMB04_28i8	ref|Gallus gallus Fas (TNFRSF6) binding factor 1 (FBF1), mRNA [NM_001114630]
A_87_P038046	7.88401	8.78004	0.537362	-0.896034	-1	1.86094	CETP	ref|Gallus gallus cholesteryl ester transfer protein, plasma (CETP), mRNA [NM_001034814]
A_87_P016232	10.098	10.993	0.537729	-0.895048	-1	1.85967	CR386817	gb|Gallus gallus finished cDNA, clone ChEST1013e13. [CR386817]
A_87_P010485	11.4769	12.3678	0.539283	-0.890886	-1	1.85431	CV859129	gb|gonad_EST06605 Embryonic gonad cDNA Library Gallus gallus cDNA 5', mRNA sequence [CV859129]
A_87_P022374	10.2334	11.1237	0.53948	-0.890359	-1	1.85364	BX934855	gb|Gallus gallus finished cDNA, clone ChEST153n16. [BX934855]
A_87_P017459	11.4663	12.3531	0.540809	-0.886808	-1	1.84908	IFI30	gb|Gallus gallus finished cDNA, clone ChEST335h20. [CR354229]
A_87_P002031	11.341	12.2278	0.540812	-0.886801	-1	1.84907	TC299602	tc|Q5VWP1_HUMAN (Q5VWP1) Ryanodine receptor 2 (Cardiac), partial (8%) [TC299602]
A_87_P029077	7.49352	8.37924	0.541217	-0.885721	-1	1.84769	TC269493	tc|Q7KYN5_HUMAN (Q7KYN5) Titin (Fragment), partial (13%) [TC269493]
A_87_P015747	13.3348	14.2199	0.541457	-0.885081	-1	1.84687	HPS5	ens|Amyloid protein A [Source:UniProtKB/TrEMBL;Acc:Q9PSM7] [ENSGALT00000010128]
A_87_P008868	9.29043	10.1748	0.541741	-0.884325	-1	1.8459	FABP7	ref|Gallus gallus fatty acid binding protein 7, brain (FABP7), mRNA [NM_205308]
A_87_P008971	9.61683	10.5005	0.541996	-0.883646	-1	1.84503	MYH11	ref|Gallus gallus myosin, heavy chain 11, smooth muscle (MYH11), mRNA [NM_205274]
A_87_P028006	8.04828	8.93153	0.542143	-0.883254	-1	1.84453	LTBP1	gb|PREDICTED: Gallus gallus similar to latent transforming growth factor beta binding protein 1 isoform LTBP-1L (LOC421461), mRNA [XM_419510]
A_87_P038126	8.37924	9.25974	0.54318	-0.880498	-1	1.84101	KCNMA1	ref|Gallus gallus potassium large conductance calcium-activated channel, subfamily M, alpha member 1 (KCNMA1), mRNA [NM_204224]
A_87_P020943	10.2451	11.1216	0.544669	-0.876548	-1	1.83598	CK608464	gb|IFNb_H09 Interferon Stimulated Chicken PBL Macrophage Gallus gallus cDNA clone IFNb_H09 5', mRNA sequence [CK608464]
A_87_P014331	9.9174	10.7921	0.545373	-0.874685	-1	1.83361	CR390169	gb|Gallus gallus finished cDNA, clone ChEST935l6. [CR390169]
A_87_P022928	13.1854	14.0557	0.547022	-0.87033	-1	1.82808	ENSGALT00000017886	gb|Gallus gallus finished cDNA, clone ChEST943c3. [BX933660]
A_87_P030418	6.75947	7.62882	0.547394	-0.86935	-1	1.82684	BU297234	gb|603611190F1 CSEQCHN56 Gallus gallus cDNA clone ChEST601c23 5', mRNA sequence [BU297234]
A_87_P026819	9.34424	10.2129	0.547646	-0.868683	-1	1.826	BU443325	gb|603208259F1 CSEQRBN11 Gallus gallus cDNA clone ChEST183e16 5', mRNA sequence [BU443325]
A_87_P021910	7.72907	8.59769	0.547669	-0.868624	-1	1.82592	MYOZ1	gb|Gallus gallus finished cDNA, clone ChEST163n14. [BX935870]
A_87_P036700	10.9047	11.7733	0.547692	-0.868562	-1	1.82584	MARCKSL1	ref|Gallus gallus MARCKS-like 1 (MARCKSL1), mRNA [NM_001080718]
A_87_P021973	6.78024	7.64847	0.547815	-0.868239	-1	1.82543	ENSGALT00000025996	gb|Gallus gallus finished cDNA, clone ChEST757l22. [BX935728]
A_87_P013368	8.02572	8.89039	0.54917	-0.864674	-1	1.82093	CR391563	gb|Gallus gallus finished cDNA, clone ChEST804a4. [CR391563]
A_87_P014812	7.60606	8.46874	0.549929	-0.862682	-1	1.81842	CR389448	gb|Gallus gallus finished cDNA, clone ChEST980o20. [CR389448]
A_87_P022389	13.3607	14.2229	0.550123	-0.862173	-1	1.81777	RETSAT	gb|Gallus gallus finished cDNA, clone ChEST558k23. [BX934828]
A_87_P003362	7.33989	8.19835	0.551541	-0.858459	-1	1.8131	TC257115	Unknown
A_87_P025695	8.21815	9.07565	0.551911	-0.857494	-1	1.81189	BU471762	gb|603763485F1 CSEQRBN21 Gallus gallus cDNA clone ChEST685j22 5', mRNA sequence [BU471762]
A_87_P012161	8.78468	9.64121	0.552276	-0.856538	-1	1.81069	CR407308	gb|Gallus gallus finished cDNA, clone ChEST594i1. [CR407308]
A_87_P019493	8.97219	9.82775	0.552652	-0.855558	-1	1.80946	TC248666	tc|Q4W447_HORSE (Q4W447) Macrophage colony stimulating factor I receptor , partial (12%) [TC248666]
A_87_P021276	7.3708	8.22618	0.552721	-0.855376	-1	1.80923	CD731579	gb|4041482 1GAL - Chicken Intestinal Lymphocyte Gallus gallus cDNA clone 1GAL_71G18 5', mRNA sequence [CD731579]
A_87_P024689	8.40703	9.26091	0.553295	-0.853879	-1	1.80735	MRAS	ref|Gallus gallus muscle RAS oncogene homolog (MRAS), mRNA [NM_204489]
A_87_P010004	8.41484	9.26835	0.553435	-0.853514	-1	1.8069	CV861853	gb|gonad_EST09434 Embryonic gonad cDNA Library Gallus gallus cDNA 5', mRNA sequence [CV861853]
A_87_P003593	8.95797	9.81093	0.553647	-0.852962	-1	1.80621	TC238824	Unknown
A_87_P022312	14.7761	15.6288	0.55376	-0.852667	-1	1.80584	SERPINF1	gb|Gallus gallus finished cDNA, clone ChEST301o24. [BX935009]
A_87_P035303	8.56377	9.41616	0.553867	-0.852389	-1	1.80549	HPSE	ref|Gallus gallus heparanase (HPSE), mRNA [NM_204167]
A_87_P038110	7.24438	8.09548	0.554364	-0.851095	-1	1.80387	ADAM20	ref|Gallus gallus ADAM metallopeptidase domain 20 (ADAM20), mRNA [NM_206977]
A_87_P016594	9.71554	10.5652	0.554927	-0.849631	-1	1.80204	CR386271	gb|Gallus gallus finished cDNA, clone ChEST61e11. [CR386271]
A_87_P007442	9.42625	10.2747	0.555381	-0.848451	-1	1.80057	TC261132	tc|Q8WMP9_BOVIN (Q8WMP9) Lysosomal phospholipase A2, partial (23%) [TC261132]
A_87_P007922	9.85449	10.7023	0.555631	-0.847801	-1	1.79976	COMT	gb|PREDICTED: Gallus gallus catechol-O-methyltransferase, transcript variant 1 (COMT), mRNA [XM_001233013]
A_87_P037386	8.14107	8.98834	0.555833	-0.847276	-1	1.7991	WFDC1	ref|Gallus gallus WAP four-disulfide core domain 1 (WFDC1), mRNA [NM_204554]
A_87_P013963	8.92871	9.7753	0.556097	-0.84659	-1	1.79825	CR390732	gb|Gallus gallus finished cDNA, clone ChEST617h23. [CR390732]
A_87_P021914	6.93131	7.77787	0.55611	-0.846559	-1	1.79821	YIPF7	gb|Gallus gallus finished cDNA, clone ChEST164a22. [BX935861]
A_87_P034208	11.0823	11.9282	0.55639	-0.84583	-1	1.7973	TC260772	tc|ABP1_HUMAN (P19801) Amiloride-sensitive amine oxidase [copper-containing] precursor (Diamine oxidase) (DAO) (Amiloride-binding protein) (ABP) (Histaminase) (Kidney amine oxidase) (KAO) , partial (34%) [TC260772]
A_87_P009785	7.42128	8.26652	0.556618	-0.84524	-1	1.79656	LOC396016	ref|Gallus gallus enolase (LOC396016), mRNA [NM_205119]
A_87_P035608	7.31629	8.16095	0.556844	-0.844656	-1	1.79584	RCJMB04_18a15	ref|Gallus gallus PDZ and LIM domain 5 (PDLIM5), mRNA [NM_001031149]
A_87_P014520	8.79707	9.64121	0.55704	-0.844148	-1	1.7952	CR389887	gb|Gallus gallus finished cDNA, clone ChEST714d14. [CR389887]
A_87_P022411	14.2055	15.0495	0.557106	-0.843976	-1	1.79499	C8B	gb|Gallus gallus finished cDNA, clone ChEST728e18. [BX934795]
A_87_P023034	12.4666	13.3095	0.557526	-0.842889	-1	1.79364	RCJMB04_32c11	ens|Elongation factor 1-beta (EF-1-beta) [Source:UniProtKB/Swiss-Prot;Acc:Q9YGQ1] [ENSGALT00000013984]
A_87_P019799	9.3931	10.2347	0.558022	-0.841607	-1	1.79205	PCP4	gb|PREDICTED: Gallus gallus similar to PCP4 (LOC771220), mRNA [XM_001234512]
A_87_P015683	8.51707	9.35766	0.558416	-0.840587	-1	1.79078	LOC422221	gb|Gallus gallus finished cDNA, clone ChEST44e7. [CR387624]
A_87_P004873	9.10675	9.94706	0.558522	-0.840314	-1	1.79044	TC274715	Unknown
A_87_P019695	8.29027	9.13026	0.558647	-0.839991	-1	1.79004	CO765490	gb|spleen_EST01216 Spleen cDNA Library Gallus gallus cDNA 3', mRNA sequence [CO765490]
A_87_P033598	7.69061	8.53029	0.55877	-0.839673	-1	1.78964	BU142180	gb|603137918F1 CSEQCHL25 Gallus gallus cDNA clone ChEST125c5 5', mRNA sequence [BU142180]
A_87_P023657	9.07855	9.91675	0.559343	-0.838195	-1	1.78781	C21orf7	gb|Gallus gallus finished cDNA, clone ChEST156j9. [BX932098]
A_87_P038424	9.59573	10.4335	0.559519	-0.837742	-1	1.78725	A_87_P038424	Unknown
A_87_P022639	9.8733	10.7104	0.559773	-0.837086	-1	1.78644	UPP2	gb|Gallus gallus finished cDNA, clone ChEST659d20. [BX934324]
A_87_P041773	7.70996	8.54663	0.559933	-0.836674	-1	1.78593	A_87_P041773	Unknown
A_87_P021450	8.44011	9.27647	0.560053	-0.836364	-1	1.78554	GRTP1	gb|Gallus gallus finished cDNA, clone ChEST715n21. [BX950796]
A_87_P037092	12.2419	13.0774	0.560401	-0.835469	-1	1.78444	SEPP1	ref|Gallus gallus selenoprotein P, plasma, 1 (SEPP1), mRNA [NM_001031609]
A_87_P007488	13.9958	14.8289	0.561321	-0.833103	-1	1.78151	KNG1	gb|PREDICTED: Gallus gallus similar to KNG protein (LOC424957), mRNA [XM_422766]
A_87_P022225	10.134	10.9663	0.561653	-0.83225	-1	1.78046	TTR	gb|Gallus gallus finished cDNA, clone ChEST862f7. [BX935181]
A_87_P018403	7.25267	8.08458	0.561787	-0.831904	-1	1.78003	CR352731	gb|Gallus gallus finished cDNA, clone ChEST39a12. [CR352731]
A_87_P015853	6.88916	7.72083	0.561881	-0.831663	-1	1.77974	HERC4	gb|Gallus gallus finished cDNA, clone ChEST278b6. [CR387384]
A_87_P009191	10.5811	11.4114	0.562413	-0.830299	-1	1.77805	ANXA6	ref|Gallus gallus annexin A6 (ANXA6), mRNA [NM_204730]
A_87_P037572	11.399	12.2285	0.562722	-0.829505	-1	1.77708	CDH5	ref|Gallus gallus cadherin 5, type 2, VE-cadherin (vascular epithelium) (CDH5), mRNA [NM_204227]
A_87_P003317	11.2738	12.1032	0.562768	-0.829388	-1	1.77693	A_87_P003317	Unknown
A_87_P038020	9.57759	10.4066	0.562937	-0.828956	-1	1.7764	COCH	ref|Gallus gallus coagulation factor C homolog, cochlin (Limulus polyphemus) (COCH), mRNA [NM_204937]
A_87_P015545	8.59769	9.42523	0.563491	-0.827536	-1	1.77465	NT5C1B	gb|Gallus gallus finished cDNA, clone ChEST79g13. [CR387827]
A_87_P010749	10.224	11.0512	0.563606	-0.827241	-1	1.77429	CR733344	gb|Gallus gallus finished cDNA, clone ChEST945a6. [CR733344]
A_87_P011765	9.36495	10.1911	0.564024	-0.826171	-1	1.77297	C5orf35	gb|Gallus gallus finished cDNA, clone ChEST603b2. [CR523214]
A_87_P037086	8.86193	9.68757	0.564232	-0.825641	-1	1.77232	LOC776223	gb|Gallus gallus mRNA for hypothetical protein, clone 2h6. [AJ719446]
A_87_P002547	9.73533	10.5607	0.564337	-0.82537	-1	1.77199	A_87_P002547	Unknown
A_87_P036240	9.10151	9.9263	0.564561	-0.824798	-1	1.77129	MFSD1	ref|Gallus gallus major facilitator superfamily domain containing 1 (MFSD1), mRNA [NM_001031321]
A_87_P033752	11.2622	12.0855	0.565176	-0.823229	-1	1.76936	LGMN	gb|PREDICTED: Gallus gallus hypothetical LOC423418 (LOC423418), mRNA [XM_421328]
A_87_P037695	9.02946	9.85254	0.565235	-0.823078	-1	1.76918	PIK3AP1	ref|Gallus gallus phosphoinositide-3-kinase adaptor protein 1 (PIK3AP1), mRNA [NM_204350]
A_87_P023553	7.63068	8.45259	0.565694	-0.821907	-1	1.76774	AKAP12	gb|Gallus gallus finished cDNA, clone ChEST356f12. [BX932296]
A_87_P017656	8.06457	8.8846	0.566429	-0.820033	-1	1.76545	CR353913	gb|Gallus gallus finished cDNA, clone ChEST365g4. [CR353913]
A_87_P034023	7.33319	8.15304	0.566499	-0.819855	-1	1.76523	TC255014	Unknown
A_87_P014087	7.70603	8.52401	0.567238	-0.817974	-1	1.76293	CR390540	gb|Gallus gallus finished cDNA, clone ChEST664f2. [CR390540]
A_87_P002405	7.49352	8.31139	0.567278	-0.817872	-1	1.7628	LOC416755	gb|PREDICTED: Gallus gallus hypothetical LOC416755 (LOC416755), mRNA [XM_415050]
A_87_P013373	7.74027	8.55701	0.567724	-0.816738	-1	1.76142	CR391557	gb|Gallus gallus finished cDNA, clone ChEST793i23. [CR391557]
A_87_P035203	9.64021	10.456	0.568103	-0.815775	-1	1.76024	LOC769842	gb|Gallus gallus calcineurin A alpha mRNA, partial cds. [AY324834]
A_87_P003287	9.74342	10.5589	0.568215	-0.815492	-1	1.7599	A_87_P003287	Unknown
A_87_P038137	7.50553	8.31591	0.570228	-0.810388	-1	1.75368	LOC395260	ref|Gallus gallus cgABP260 (LOC395260), mRNA [NM_204573]
A_87_P001336	10.7265	11.5363	0.570498	-0.809707	-1	1.75285	CILP	gb|PREDICTED: Gallus gallus cartilage intermediate layer protein, nucleotide pyrophosphohydrolase (CILP), mRNA [XM_413902]
A_87_P000201	6.69083	7.49904	0.571093	-0.808202	-1	1.75103	TC263689	tc|Q3ZDR5_SHIBO (Q3ZDR5) WbwZ, partial (6%) [TC263689]
A_87_P008211	10.0127	10.82	0.571421	-0.807374	-1	1.75002	DR420410	gb|gPGC_EST10252 Embryonic gonadal PGC cDNA Library Gallus gallus cDNA 5', mRNA sequence [DR420410]
A_87_P015639	8.59167	9.39706	0.572207	-0.80539	-1	1.74762	CR387686	gb|Gallus gallus finished cDNA, clone ChEST73a6. [CR387686]
A_87_P039542	7.23604	8.04089	0.572424	-0.804844	-1	1.74696	A_87_P039542	Unknown
A_87_P020948	9.8013	10.6049	0.572914	-0.80361	-1	1.74546	CK608348	gb|IFN_K18 Interferon Stimulated Chicken PBL Macrophage Gallus gallus cDNA clone IFN_K18 5', mRNA sequence [CK608348]
A_87_P037390	9.18413	9.98556	0.573778	-0.801435	-1	1.74283	IL2RG	ref|Gallus gallus interleukin 2 receptor, gamma (severe combined immunodeficiency) (IL2RG), mRNA [NM_204527]
A_87_P013332	9.93792	10.7386	0.574066	-0.800712	-1	1.74196	CR391618	gb|Gallus gallus finished cDNA, clone ChEST224k3. [CR391618]
A_87_P017399	8.39579	9.19629	0.57415	-0.8005	-1	1.7417	TRIM55	gb|Gallus gallus finished cDNA, clone ChEST77e9. [CR354317]
A_87_P007215	8.41678	9.21666	0.574398	-0.799878	-1	1.74095	EMP2	gb|PREDICTED: Gallus gallus epithelial membrane protein 2 (EMP2), mRNA [XM_414935]
A_87_P017469	7.88674	8.68648	0.574452	-0.799742	-1	1.74079	CR354215	gb|Gallus gallus finished cDNA, clone ChEST260g10. [CR354215]
A_87_P006832	7.91871	8.71694	0.575054	-0.798232	-1	1.73897	TC272328	Unknown
A_87_P020673	9.29943	10.0954	0.575974	-0.795925	-1	1.73619	A_87_P020673	Unknown
A_87_P023168	7.05535	7.85052	0.576274	-0.795173	-1	1.73528	BEAN	ref|Gallus gallus brain expressed, associated with Nedd4 (BEAN), mRNA [NM_001141926]
A_87_P027942	10.2379	11.033	0.576296	-0.795117	-1	1.73522	IVD	gb|PREDICTED: Gallus gallus hypothetical LOC423011 (LOC423011), mRNA [XM_420942]
A_87_P030191	7.68129	8.47625	0.576358	-0.794962	-1	1.73503	BU305794	gb|603738769F1 CSEQCHN56 Gallus gallus cDNA clone ChEST632j17 5', mRNA sequence [BU305794]
A_87_P031086	6.83052	7.62468	0.576682	-0.794153	-1	1.73406	LOC776620	gb|PREDICTED: Gallus gallus hypothetical protein LOC773052 (LOC776620), mRNA [XM_001236133]
A_87_P022571	7.82801	8.62113	0.577092	-0.793127	-1	1.73283	ENSGALT00000018958	gb|Gallus gallus finished cDNA, clone ChEST613c23. [BX934489]
A_87_P031858	9.49225	10.2843	0.577535	-0.79202	-1	1.7315	TC255139	tc|Q4RGF3_TETNG (Q4RGF3) Chromosome 18 SCAF15100, whole genome shotgun sequence. (Fragment), partial (11%) [TC255139]
A_87_P023894	14.2096	15.0008	0.577839	-0.791261	-1	1.73059	GPX3	ref|Gallus gallus glutathione peroxidase 3 (GPX3), mRNA [NM_001163232]
A_87_P017477	7.99295	8.78386	0.57798	-0.790909	-1	1.73016	LINGO1	ref|Gallus gallus leucine rich repeat and Ig domain containing 1 (LINGO1), mRNA [NM_001024577]
A_87_P037240	10.1116	10.8997	0.579077	-0.788172	-1	1.72688	GZMA	ref|Gallus gallus granzyme A (granzyme 1, cytotoxic T-lymphocyte-associated serine esterase 3) (GZMA), mRNA [NM_204457]
A_87_P010381	7.61911	8.40703	0.579175	-0.787928	-1	1.72659	CYP1B1	gb|PREDICTED: Gallus gallus similar to cytochrome P450 1B1 (LOC421466), mRNA [XM_419515]
A_87_P017912	10.0898	10.8775	0.579282	-0.787662	-1	1.72627	C9orf91	gb|Gallus gallus finished cDNA, clone ChEST253a22. [CR353484]
A_87_P030712	8.53439	9.32153	0.579492	-0.787139	-1	1.72565	A_87_P030712	Unknown
A_87_P030589	7.15567	7.94215	0.579759	-0.786475	-1	1.72486	ARMC10	gb|PREDICTED: Gallus gallus hypothetical LOC417720 (LOC417720), mRNA [XM_415964]
A_87_P003971	8.98112	9.76627	0.58029	-0.785153	-1	1.72328	BX268934	gb|BX268934 AGENAE Gallus gallus multi-tissues normalized and once-subtracted cDNA library (gcal) Gallus gallus cDNA clone gcal0012.o.17 5prim, mRNA sequence [BX268934]
A_87_P008769	9.43492	10.2198	0.580393	-0.784899	-1	1.72297	CYP1A4	ref|Gallus gallus cytochrome P450 1A4 (CYP1A4), mRNA [NM_205147]
A_87_P008737	8.11233	8.89681	0.580563	-0.784475	-1	1.72247	SPI1	ref|Gallus gallus spleen focus forming virus (SFFV) proviral integration oncogene spi1 (SPI1), mRNA [NM_205023]
A_87_P037953	8.39131	9.17505	0.58086	-0.783737	-1	1.72158	ALDH1A2	ref|Gallus gallus aldehyde dehydrogenase 1 family, member A2 (ALDH1A2), mRNA [NM_204995]
A_87_P028185	8.86193	9.64323	0.581843	-0.781298	-1	1.71868	BU363986	gb|603586560F1 CSEQCHN72 Gallus gallus cDNA clone ChEST543h16 5', mRNA sequence [BU363986]
A_87_P006841	7.18005	7.96047	0.582198	-0.780417	-1	1.71763	A_87_P006841	Unknown
A_87_P009536	11.9374	12.7171	0.582494	-0.779685	-1	1.71676	PLAU	ref|Gallus gallus plasminogen activator, urokinase (PLAU), mRNA [NM_205443]
A_87_P008998	10.8449	11.6243	0.582576	-0.779483	-1	1.71652	GFRA2	ref|Gallus gallus GDNF family receptor alpha 2 (GFRA2), mRNA [NM_205101]
A_87_P011990	9.83317	10.6124	0.582672	-0.779243	-1	1.71623	RCJMB04_22n21	ref|Gallus gallus ral guanine nucleotide dissociation stimulator-like 1 (RGL1), mRNA [NM_001031271]
A_87_P008988	9.26549	10.0446	0.582705	-0.779163	-1	1.71614	V00403	gb|Chicken messenger RNA fragment for fibronectin (probably a cloning artifact; inverted repeats are found). [V00403]
A_87_P019534	7.38223	8.16095	0.582884	-0.778718	-1	1.71561	CO767932	gb|spleen_EST03658 Spleen cDNA Library Gallus gallus cDNA 3', mRNA sequence [CO767932]
A_87_P004413	6.6792	7.45783	0.582921	-0.778629	-1	1.7155	TC258829	Unknown
A_87_P033288	9.01605	9.79434	0.583059	-0.778287	-1	1.71509	A_87_P033288	Unknown
A_87_P034543	7.99082	8.76825	0.583408	-0.777423	-1	1.71407	ABCC3	gb|PREDICTED: Gallus gallus similar to multidrug resistance-associated protein 3 (LOC422099), mRNA [XM_420102]
A_87_P036265	9.9779	10.7543	0.583836	-0.776365	-1	1.71281	BAG3	ens|Putative uncharacterized protein [Source:UniProtKB/TrEMBL;Acc:Q5ZIY1] [ENSGALT00000015358]
A_87_P021644	7.56579	8.34115	0.584243	-0.775359	-1	1.71162	ENSGALT00000003332	gb|Gallus gallus finished cDNA, clone ChEST253b16. [BX950408]
A_87_P009409	8.19164	8.96633	0.584515	-0.774689	-1	1.71082	LGALS1	ref|Gallus gallus lectin, galactoside-binding, soluble, 1 (LGALS1), mRNA [NM_205495]
A_87_P035063	7.46809	8.24244	0.584654	-0.774345	-1	1.71041	BMPER	ref|Gallus gallus BMP binding endothelial regulator (BMPER), mRNA [NM_001007080]
A_87_P014326	10.1189	10.8926	0.58489	-0.773763	-1	1.70972	LOC776458	gb|Gallus gallus finished cDNA, clone ChEST939p23. [CR390174]
A_87_P011681	7.36313	8.13302	0.586463	-0.769889	-1	1.70514	CR523344	gb|Gallus gallus finished cDNA, clone ChEST578n24. [CR523344]
A_87_P023660	10.0882	10.8576	0.586662	-0.769398	-1	1.70456	LYVE1	gb|Gallus gallus finished cDNA, clone ChEST156m13. [BX932088]
A_87_P038159	7.99592	8.76398	0.587207	-0.768059	-1	1.70298	IL1RL1	ref|Gallus gallus interleukin 1 receptor-like 1 (IL1RL1), transcript variant 1, mRNA [NM_204275]
A_87_P001023	7.71912	8.48669	0.587404	-0.767575	-1	1.70241	TC260768	tc|TCTP_MOUSE (P63028) Translationally-controlled tumor protein (TCTP) (p23) (21 kDa polypeptide) (p21), complete [TC260768]
A_87_P009253	11.2462	12.0133	0.587615	-0.767056	-1	1.70179	MAFB	ref|Gallus gallus v-maf musculoaponeurotic fibrosarcoma oncogene homolog B (MAFB), mRNA [NM_001030852]
A_87_P012799	11.2324	11.999	0.587785	-0.766639	-1	1.7013	CR406404	gb|Gallus gallus finished cDNA, clone ChEST834i13. [CR406404]
A_87_P037061	7.8995	8.66522	0.588163	-0.765712	-1	1.70021	PRPF19	ref|Gallus gallus PRP19/PSO4 pre-mRNA processing factor 19 homolog (S. cerevisiae) (PRPF19), mRNA [NM_001039331]
A_87_P019374	6.93131	7.6968	0.588255	-0.765486	-1	1.69994	ASB14	gb|PREDICTED: Gallus gallus ankyrin repeat and SOCS box-containing 14 (ASB14), mRNA [XM_414345]
A_87_P023107	7.60328	8.36871	0.588278	-0.765431	-1	1.69988	CTSG	gb|Gallus gallus finished cDNA, clone ChEST191e17. [BX933303]
A_87_P002428	8.89039	9.65494	0.58864	-0.764544	-1	1.69883	GCNT1	gb|PREDICTED: Gallus gallus similar to beta-1,3-galactosyl-O-glycosyl-glycoprotein beta-1,6-N-acetylglucosaminyltransferase (LOC427260), mRNA [XM_424843]
A_87_P017473	7.94215	8.70595	0.588942	-0.763802	-1	1.69796	CR354206	gb|Gallus gallus finished cDNA, clone ChEST1022c10. [CR354206]
A_87_P013699	7.74836	8.5106	0.589581	-0.762239	-1	1.69612	CR391133	gb|Gallus gallus finished cDNA, clone ChEST208p19. [CR391133]
A_87_P015706	10.4253	11.1871	0.589747	-0.761831	-1	1.69564	CPN1	gb|Gallus gallus finished cDNA, clone ChEST43d8. [CR387595]
A_87_P026686	8.07843	8.84011	0.589809	-0.76168	-1	1.69546	BU447283	gb|603213001F1 CSEQRBN13 Gallus gallus cDNA clone ChEST195a2 5', mRNA sequence [BU447283]
A_87_P015425	9.82844	10.589	0.590283	-0.760521	-1	1.6941	MYO1F	ref|Gallus gallus myosin IF (MYO1F), mRNA [NM_205254]
A_87_P024694	7.59906	8.35958	0.590286	-0.760513	-1	1.69409	ITGB1BP2	gb|Gallus gallus finished cDNA, clone ChEST989h7. [BX929509]
A_87_P016857	7.84694	8.60727	0.590361	-0.760331	-1	1.69388	TSHZ2	gb|Gallus gallus finished cDNA, clone ChEST205g1. [CR385875]
A_87_P035114	11.3179	12.0782	0.590397	-0.760242	-1	1.69377	IGFBP1	ref|Gallus gallus insulin-like growth factor binding protein 1 (IGFBP1), mRNA [NM_001001294]
A_87_P022940	9.09911	9.85856	0.590723	-0.759447	-1	1.69284	LOC423347	gb|Gallus gallus finished cDNA, clone ChEST945c7. [BX933603]
A_87_P015338	8.47999	9.23838	0.591155	-0.758391	-1	1.6916	SPERT	ref|Gallus gallus spermatid associated (SPERT), mRNA [NM_001081701]
A_87_P008705	8.08284	8.84011	0.591613	-0.757274	-1	1.69029	SRL	ref|Gallus gallus sarcalumenin (SRL), mRNA [NM_205329]
A_87_P041841	7.38602	8.14318	0.591659	-0.757162	-1	1.69016	A_87_P041841	Unknown
A_87_P033707	9.21579	9.9729	0.59168	-0.75711	-1	1.6901	CRAT	gb|PREDICTED: Gallus gallus similar to carnitine acetyltransferase (LOC417195), mRNA [XM_415478]
A_87_P012197	7.54206	8.29867	0.591884	-0.756614	-1	1.68952	CR407253	gb|Gallus gallus finished cDNA, clone ChEST1032a5. [CR407253]
A_87_P027689	9.33074	10.0867	0.592161	-0.755939	-1	1.68873	TC237091	tc|Q90653_CHICK (Q90653) Cell division cycle control protein 37 (Fragment), partial (17%) [TC237091]
A_87_P006818	8.4725	9.22786	0.592398	-0.755361	-1	1.68805	LOC771298	gb|PREDICTED: Gallus gallus hypothetical protein LOC771298 (LOC771298), mRNA [XR_026763]
A_87_P032979	7.34768	8.10221	0.59274	-0.754529	-1	1.68708	BU216326	gb|603108644F1 CSEQCHN04 Gallus gallus cDNA clone ChEST51h11 5', mRNA sequence [BU216326]
A_87_P029917	8.63702	9.39124	0.592865	-0.754224	-1	1.68672	KLF2	gb|PREDICTED: Gallus gallus Kruppel-like factor 2 (lung) (KLF2), mRNA [XM_418264]
A_87_P035708	8.63781	9.39124	0.593189	-0.753437	-1	1.6858	MGAT3	ref|Gallus gallus mannosyl (beta-1,4-)-glycoprotein beta-1,4-N-acetylglucosaminyltransferase (MGAT3), mRNA [NM_001012693]
A_87_P018990	7.66836	8.41873	0.594453	-0.750366	-1	1.68222	CO773461	gb|testis_EST04558 Testis cDNA Library Gallus gallus cDNA 3', mRNA sequence [CO773461]
A_87_P028461	11.1423	11.8923	0.594608	-0.749989	-1	1.68178	PCYOX1	gb|PREDICTED: Gallus gallus hypothetical LOC426297 (LOC426297), mRNA [XM_423959]
A_87_P017174	7.60983	8.35958	0.594708	-0.749747	-1	1.6815	CR385367	gb|Gallus gallus finished cDNA, clone ChEST416p3. [CR385367]
A_87_P014486	11.1809	11.9302	0.594889	-0.749308	-1	1.68099	CR389931	gb|Gallus gallus finished cDNA, clone ChEST992n11. [CR389931]
A_87_P036699	10.2027	10.951	0.595303	-0.748303	-1	1.67982	RCJMB04_9i11	ref|Gallus gallus acyl-CoA synthetase bubblegum family member 2 (ACSBG2), mRNA [NM_001012846]
A_87_P012987	8.34356	9.09177	0.59534	-0.748215	-1	1.67971	COL4A2	ref|Gallus gallus collagen, type IV, alpha 2 (COL4A2), mRNA [NM_001162390]
A_87_P026248	9.23748	9.98556	0.595397	-0.748077	-1	1.67955	BU457226	gb|603768715F1 CSEQRBN14 Gallus gallus cDNA clone ChEST698n3 5', mRNA sequence [BU457226]
A_87_P015842	10.5612	11.3087	0.59565	-0.747463	-1	1.67884	CR387400	gb|Gallus gallus finished cDNA, clone ChEST279i8. [CR387400]
A_87_P016449	11.3401	12.0861	0.596257	-0.745993	-1	1.67713	CR386477	gb|Gallus gallus finished cDNA, clone ChEST677j3. [CR386477]
A_87_P027904	7.64348	8.38772	0.596984	-0.744237	-1	1.67509	RSF1	gb|PREDICTED: Gallus gallus similar to HBV pX associated protein 8 large (LOC426483), partial mRNA [XM_424124]
A_87_P027761	7.08469	7.8288	0.597037	-0.744109	-1	1.67494	A_87_P027761	Unknown
A_87_P007290	11.583	12.327	0.597072	-0.744024	-1	1.67484	TC284125	tc|Q5D8U6_SCHJA (Q5D8U6) SJCHGC01145 protein, partial (6%) [TC284125]
A_87_P010318	9.61044	10.3543	0.597154	-0.743826	-1	1.67461	TC245352	tc|Q864S1_BOVIN (Q864S1) Cathepsin C (Fragment), partial (84%) [TC245352]
A_87_P018698	8.63781	9.38069	0.597544	-0.742884	-1	1.67352	NUDT4	gb|Gallus gallus finished cDNA, clone ChEST955i21. [CR338980]
A_87_P004930	8.05767	8.80053	0.597553	-0.74286	-1	1.67349	TC252987	tc|Q3E1P4_CHLAU (Q3E1P4) Glycosyl transferase, family 2, partial (3%) [TC252987]
A_87_P035650	9.81084	10.5506	0.598823	-0.739799	-1	1.66994	OXCT1	ref|Gallus gallus 3-oxoacid CoA transferase 1 (OXCT1), nuclear gene encoding mitochondrial protein, mRNA [NM_001006578]
A_87_P003459	7.99592	8.73507	0.59909	-0.739156	-1	1.6692	TC237243	Unknown
A_87_P031934	8.47387	9.20928	0.600647	-0.73541	-1	1.66487	TC283034	tc|Q49RA9_ORENI (Q49RA9) 17-beta hydroxysteroid dehydrogenase type 8, partial (50%) [TC283034]
A_87_P011722	8.97374	9.7087	0.600834	-0.734961	-1	1.66435	CR523278	gb|Gallus gallus finished cDNA, clone ChEST608p22. [CR523278]
A_87_P016550	9.22431	9.95904	0.60093	-0.73473	-1	1.66409	CR386334	gb|Gallus gallus finished cDNA, clone ChEST555p17. [CR386334]
A_87_P034225	8.75322	9.4873	0.601202	-0.734078	-1	1.66333	TMEM51	gb|PREDICTED: Gallus gallus similar to Tmem51 protein, transcript variant 2 (LOC771913), mRNA [XM_001234358]
A_87_P008795	14.1882	14.9219	0.601382	-0.733646	-1	1.66284	LCAT	gb|G.gallus mRNA for lecithin-cholesterol acyltransferase. [X91011]
A_87_P002400	8.00886	8.74132	0.601877	-0.732459	-1	1.66147	TC252673	Unknown
A_87_P033473	7.95119	8.68308	0.602113	-0.731894	-1	1.66082	TUSC1	gb|PREDICTED: Gallus gallus similar to tumor suppressor candidate 1 (LOC427361), mRNA [XM_424937]
A_87_P021537	7.72907	8.45982	0.602591	-0.73075	-1	1.6595	RGS4	ref|Gallus gallus regulator of G-protein signaling 4 (RGS4), mRNA [NM_204385]
A_87_P017657	8.72475	9.45547	0.602602	-0.730723	-1	1.65947	RAC2	ens|Putative uncharacterized protein [Source:UniProtKB/TrEMBL;Acc:Q5F337] [ENSGALT00000020360]
A_87_P013866	7.50056	8.23056	0.602904	-0.730001	-1	1.65864	CR390889	gb|Gallus gallus finished cDNA, clone ChEST398e11. [CR390889]
A_87_P013145	10.0845	10.814	0.603126	-0.729468	-1	1.65803	CR405881	gb|Gallus gallus finished cDNA, clone ChEST883h14. [CR405881]
A_87_P029601	8.17586	8.90493	0.603294	-0.729067	-1	1.65757	BU331179	gb|603498272F1 CSEQCHN65 Gallus gallus cDNA clone ChEST411o18 5', mRNA sequence [BU331179]
A_87_P031919	7.42866	8.15637	0.603864	-0.727705	-1	1.656	A_87_P031919	Unknown
A_87_P030473	7.6844	8.412	0.603908	-0.727599	-1	1.65588	LOC423942	gb|PREDICTED: Gallus gallus similar to DMBT1 4.7 kb transcript (LOC423942), mRNA [XM_421801]
A_87_P010962	6.86276	7.59009	0.60402	-0.727333	-1	1.65558	CR524349	gb|Gallus gallus finished cDNA, clone ChEST808d15. [CR524349]
A_87_P032472	11.4499	12.1754	0.604784	-0.725508	-1	1.65348	BU228612	gb|603947241F1 CSEQCHN23 Gallus gallus cDNA clone ChEST901b11 5', mRNA sequence [BU228612]
A_87_P029861	7.26913	7.99295	0.60549	-0.723824	-1	1.65155	BU320744	gb|603488525F1 CSEQCHN62 Gallus gallus cDNA clone ChEST387a7 5', mRNA sequence [BU320744]
A_87_P003694	9.43349	10.1568	0.605709	-0.723302	-1	1.65096	ZEB2	gb|PREDICTED: Gallus gallus zinc finger homeobox 1b (ZFHX1B), mRNA [XM_422151]
A_87_P023712	7.01856	7.74111	0.606025	-0.72255	-1	1.6501	SPON2	gb|Gallus gallus finished cDNA, clone ChEST791l11. [BX931971]
A_87_P023097	8.16095	8.88277	0.606331	-0.721823	-1	1.64926	KHDRBS3	gb|Gallus gallus finished cDNA, clone ChEST193j3. [BX933315]
A_87_P020262	7.93988	8.661	0.606629	-0.721115	-1	1.64846	CO506257	gb|GGEZEB1001C04.g embryo breast muscle - EB1 Gallus gallus cDNA clone GGEZEB1001C04, mRNA sequence [CO506257]
A_87_P023753	9.69276	10.4131	0.606951	-0.720348	-1	1.64758	RGS2	ref|Gallus gallus regulator of G-protein signaling 2, 24kDa (RGS2), mRNA [NM_204395]
A_87_P017284	8.50225	9.22106	0.607599	-0.718809	-1	1.64582	CR385199	gb|Gallus gallus finished cDNA, clone ChEST542e17. [CR385199]
A_87_P031119	7.22645	7.94478	0.607802	-0.718326	-1	1.64527	BU271207	gb|603816376F1 CSEQCHN52 Gallus gallus cDNA clone ChEST810h19 5', mRNA sequence [BU271207]
A_87_P036079	8.03319	8.75122	0.607923	-0.718038	-1	1.64494	RCJMB04_29l6	ref|Gallus gallus CKLF-like MARVEL transmembrane domain containing 3 (CMTM3), mRNA [NM_001001778]
A_87_P012025	8.13535	8.85328	0.607969	-0.71793	-1	1.64482	CR407515	gb|Gallus gallus finished cDNA, clone ChEST664l8. [CR407515]
A_87_P031627	9.53226	10.2497	0.608157	-0.717485	-1	1.64431	KLHL31	gb|PREDICTED: Gallus gallus similar to OTTHUMP00000016633 (LOC421893), mRNA [XM_419909]
A_87_P037655	7.56915	8.28643	0.608242	-0.717282	-1	1.64408	MID1	ref|Gallus gallus midline 1 (MID1), mRNA [NM_204129]
A_87_P021489	9.23894	9.95551	0.608543	-0.716569	-1	1.64327	ANKS3	gb|Gallus gallus finished cDNA, clone ChEST200c9. [BX950728]
A_87_P018813	6.76665	7.48136	0.609328	-0.714708	-1	1.64115	CR338827	gb|Gallus gallus finished cDNA, clone ChEST965g11. [CR338827]
A_87_P010631	10.3389	11.0536	0.609333	-0.714697	-1	1.64114	C20orf42	gb|PREDICTED: Gallus gallus similar to URP1 (LOC416727), mRNA [XM_415024]
A_87_P014949	10.5271	11.2405	0.609906	-0.713342	-1	1.6396	CR389238	gb|Gallus gallus finished cDNA, clone ChEST502a17. [CR389238]
A_87_P035530	11.3304	12.0435	0.609992	-0.713139	-1	1.63937	RCJMB04_34k20	ref|Gallus gallus similar to Moesin (Membrane-organizing extension spike protein) (LOC422173), mRNA [NM_001031112]
A_87_P028527	7.43079	8.14318	0.610307	-0.712393	-1	1.63852	BU380403	gb|603860627F1 CSEQCHN75 Gallus gallus cDNA clone ChEST871f8 5', mRNA sequence [BU380403]
A_87_P021254	8.93567	9.64759	0.610509	-0.711916	-1	1.63798	CD734450	gb|4048376 1GAL - Chicken Intestinal Lymphocyte Gallus gallus cDNA clone 1GAL_51L19 5', mRNA sequence [CD734450]
A_87_P020916	10.3622	11.0736	0.610758	-0.711326	-1	1.63731	CK609965	gb|IFNm_F15 Interferon Stimulated Chicken PBL Macrophage Gallus gallus cDNA clone IFNm_F15 5', mRNA sequence [CK609965]
A_87_P020847	8.63181	9.34302	0.61081	-0.711204	-1	1.63717	GNG11	gb|RJA031F04.ab1 RJbrain Gallus gallus cDNA 5', mRNA sequence [CN218515]
A_87_P017296	9.62296	10.3335	0.611109	-0.710498	-1	1.63637	CIP1	gb|Gallus gallus finished cDNA, clone ChEST744i3. [CR385180]
A_87_P003780	8.08657	8.79707	0.61111	-0.710496	-1	1.63637	TC261926	Unknown
A_87_P033286	7.11024	7.82028	0.611305	-0.710035	-1	1.63584	GAA	gb|PREDICTED: Gallus gallus similar to acid alpha glucosidase (LOC416462), mRNA [XM_001232640]
A_87_P030054	8.55379	9.26364	0.611382	-0.709855	-1	1.63564	BU312170	gb|603543164F1 CSEQCHN61 Gallus gallus cDNA clone ChEST515p16 5', mRNA sequence [BU312170]
A_87_P014412	7.41387	8.12303	0.611674	-0.709166	-1	1.63486	MYPN	gb|Gallus gallus finished cDNA, clone ChEST39g3. [CR390031]
A_87_P035173	11.1585	11.8673	0.611798	-0.708873	-1	1.63453	AY393847	gb|Gallus gallus eukaryotic translation elongation factor 1 mRNA, complete cds. [AY393847]
A_87_P009782	7.46348	8.17132	0.612235	-0.707842	-1	1.63336	CAPN3	ref|Gallus gallus calpain 3, (p94) (CAPN3), mRNA [NM_001004405]
A_87_P009328	12.7525	13.4602	0.612303	-0.707682	-1	1.63318	CD3D	ref|Gallus gallus CD3d molecule, delta (CD3-TCR complex) (CD3D), mRNA [NM_205512]
A_87_P024965	8.29543	9.00287	0.612405	-0.707442	-1	1.63291	A_87_P024965	Unknown
A_87_P027555	8.93153	9.63661	0.61341	-0.705076	-1	1.63023	BU420502	gb|603233462F1 CSEQRBN09 Gallus gallus cDNA clone ChEST232l16 5', mRNA sequence [BU420502]
A_87_P009489	7.65483	8.35958	0.613552	-0.704742	-1	1.62985	ENSGALT00000040427	ens|Protein-tyrosine kinase Fragment [Source:UniProtKB/TrEMBL;Acc:Q90959] [ENSGALT00000040427]
A_87_P035605	7.88946	8.59375	0.613746	-0.704287	-1	1.62934	HK1	gb|Gallus gallus mRNA for hypothetical protein, clone 18g2. [AJ851693]
A_87_P028945	13.51	14.214	0.613865	-0.704006	-1	1.62902	BU365534	gb|603585573F1 CSEQCHN72 Gallus gallus cDNA clone ChEST541a19 5', mRNA sequence [BU365534]
A_87_P036520	10.7222	11.4248	0.614469	-0.702587	-1	1.62742	LACTB	ref|Gallus gallus lactamase, beta (LACTB), nuclear gene encoding mitochondrial protein, mRNA [NM_001030546]
A_87_P041405	10.1727	10.875	0.614577	-0.702335	-1	1.62714	PROS1	gb|PREDICTED: Gallus gallus protein S (alpha) (PROS1), mRNA [XM_416641]
A_87_P017169	10.6526	11.3543	0.61485	-0.701694	-1	1.62641	PTRH2	ref|Gallus gallus peptidyl-tRNA hydrolase 2 (PTRH2), nuclear gene encoding mitochondrial protein, mRNA [NM_001040413]
A_87_P011998	8.33334	9.03486	0.614923	-0.701521	-1	1.62622	CR407574	gb|Gallus gallus finished cDNA, clone ChEST1023n17. [CR407574]
A_87_P015674	8.0017	8.7027	0.615144	-0.701004	-1	1.62564	CR387635	gb|Gallus gallus finished cDNA, clone ChEST48p5. [CR387635]
A_87_P038134	9.55879	10.2587	0.61562	-0.699887	-1	1.62438	LITAF	ref|Gallus gallus lipopolysaccharide-induced TNF factor (LITAF), mRNA [NM_204267]
A_87_P025134	8.1707	8.86927	0.616182	-0.698571	-1	1.6229	LOC431158	ref|PREDICTED: Gallus gallus similar to junctophilin type 2 (LOC431158), mRNA [XM_428707]
A_87_P002904	8.98112	9.67919	0.616396	-0.698071	-1	1.62233	LRRC33	gb|PREDICTED: Gallus gallus similar to Leucine rich repeat containing 33 (LOC424857), mRNA [XM_422668]
A_87_P036069	9.70021	10.3982	0.616423	-0.698009	-1	1.62226	RCJMB04_2p8	ref|Gallus gallus coronin, actin binding protein, 1C (CORO1C), mRNA [NM_001039265]
A_87_P029499	7.65483	8.35242	0.616605	-0.697582	-1	1.62178	TC282917	Unknown
A_87_P003033	6.60093	7.29692	0.617287	-0.695986	-1	1.61999	ENSGALT00000008368	ens|Serine/threonine-protein kinase WNK2 (EC 2.7.11.1)(Protein kinase with no lysine 2)(Protein kinase, lysine-deficient 2)(Serologically defined colon cancer antigen 43)(Antigen NY-CO-43) [Source:UniProtKB/Swiss-Prot;Acc:Q9Y3S1] [ENSGALT00000008368]
A_87_P033342	8.63995	9.33539	0.617521	-0.695441	-1	1.61938	BU205527	gb|603104091F1 CSEQCHN03 Gallus gallus cDNA clone ChEST40e24 5', mRNA sequence [BU205527]
A_87_P009022	9.4833	10.1786	0.617592	-0.695274	-1	1.61919	TCF15	ref|Gallus gallus transcription factor 15 (basic helix-loop-helix) (TCF15), mRNA [NM_204946]
A_87_P008169	8.93936	9.63459	0.617614	-0.695223	-1	1.61913	TC286806	tc|Q8VB43_WSSV (Q8VB43) Wsv154 (WSSV210), partial (5%) [TC286806]
A_87_P026673	9.06013	9.75343	0.618442	-0.69329	-1	1.61697	ACSS2	gb|PREDICTED: Gallus gallus hypothetical LOC419158 (LOC419158), mRNA [XM_417342]
A_87_P022005	7.27728	7.97042	0.618509	-0.693133	-1	1.61679	KLHDC10	gb|Gallus gallus finished cDNA, clone ChEST757l11. [BX935678]
A_87_P017037	7.09654	7.78827	0.619115	-0.691722	-1	1.61521	LOC421780	gb|Gallus gallus finished cDNA, clone ChEST387i20. [CR385611]
A_87_P037134	9.26091	9.94979	0.620337	-0.688876	-1	1.61203	RCJMB04_1l12	ref|Gallus gallus Ras association (RalGDS/AF-6) domain family member 2 (RASSF2), mRNA [NM_001030884]
A_87_P011795	6.85743	7.54599	0.620474	-0.688557	-1	1.61167	CR523168	gb|Gallus gallus finished cDNA, clone ChEST642j16. [CR523168]
A_87_P012747	8.02572	8.71371	0.620716	-0.687994	-1	1.61104	CR406486	gb|Gallus gallus finished cDNA, clone ChEST250a23. [CR406486]
A_87_P007636	12.4081	13.096	0.620773	-0.687863	-1	1.6109	TC268136	Unknown
A_87_P015051	9.52541	10.2119	0.621346	-0.68653	-1	1.60941	CR389072	gb|Gallus gallus finished cDNA, clone ChEST836i18. [CR389072]
A_87_P036654	9.63852	10.324	0.621802	-0.685474	-1	1.60823	CD200	ref|Gallus gallus CD200 molecule (CD200), mRNA [NM_001030787]
A_87_P013488	7.95526	8.63995	0.622138	-0.684694	-1	1.60736	CR391395	gb|Gallus gallus finished cDNA, clone ChEST657a12. [CR391395]
A_87_P017634	6.63629	7.32082	0.622209	-0.684529	-1	1.60718	CR353946	gb|Gallus gallus finished cDNA, clone ChEST354k10. [CR353946]
A_87_P025831	7.877	8.5607	0.622566	-0.683702	-1	1.60626	BU468278	gb|603372211F1 CSEQRBN20 Gallus gallus cDNA clone ChEST280f3 5', mRNA sequence [BU468278]
A_87_P021581	8.87864	9.55997	0.62359	-0.681331	-1	1.60362	TNFSF5IP1	gb|Gallus gallus finished cDNA, clone ChEST564h16. [BX950555]
A_87_P010934	7.45783	8.13895	0.62368	-0.681123	-1	1.60339	CR524387	gb|Gallus gallus finished cDNA, clone ChEST243a9. [CR524387]
A_87_P016384	7.34768	8.02821	0.623934	-0.680534	-1	1.60273	CR386570	gb|Gallus gallus finished cDNA, clone ChEST296p9. [CR386570]
A_87_P031536	6.6792	7.35928	0.624129	-0.680085	-1	1.60223	SPTBN5	gb|PREDICTED: Gallus gallus similar to beta chain spectrin (LOC423224), mRNA [XM_421148]
A_87_P007128	8.59769	9.27773	0.624147	-0.680042	-1	1.60219	TC302773	tc|RT32_MOUSE (Q9CPV3) Mitochondrial 28S ribosomal protein S32 (S32mt) (MRP-S32), partial (14%) [TC302773]
A_87_P011896	8.35168	9.03148	0.624252	-0.679799	-1	1.60192	CR523023	gb|Gallus gallus finished cDNA, clone ChEST891j16. [CR523023]
A_87_P015300	8.99306	9.67251	0.624406	-0.679443	-1	1.60152	CR388695	gb|Gallus gallus finished cDNA, clone ChEST577g16. [CR388695]
A_87_P015478	11.9773	12.6555	0.624935	-0.678222	-1	1.60017	CR388428	gb|Gallus gallus finished cDNA, clone ChEST583f16. [CR388428]
A_87_P037765	7.50553	8.18326	0.625146	-0.677735	-1	1.59963	FZD8	gb|Gallus gallus Frizzled-8 (cFz-8) mRNA, partial cds. [AF224318]
A_87_P003427	7.40054	8.07802	0.625256	-0.677481	-1	1.59934	TC293284	Unknown
A_87_P023349	8.72229	9.39916	0.625523	-0.676866	-1	1.59866	TCF21	gb|Gallus gallus finished cDNA, clone ChEST265h24. [BX932800]
A_87_P011726	9.15746	9.83297	0.62611	-0.675511	-1	1.59716	CR523273	gb|Gallus gallus finished cDNA, clone ChEST609n12. [CR523273]
A_87_P031132	8.24716	8.9225	0.626182	-0.675346	-1	1.59698	A_87_P031132	Unknown
A_87_P011227	7.87149	8.54663	0.626271	-0.675142	-1	1.59675	LOC420789	gb|Gallus gallus finished cDNA, clone ChEST708f2. [CR523992]
A_87_P008954	7.7602	8.43435	0.626703	-0.674146	-1	1.59565	LPL	ref|Gallus gallus lipoprotein lipase (LPL), mRNA [NM_205282]
A_87_P018049	8.72635	9.40021	0.62683	-0.673855	-1	1.59533	HHIP	gb|Gallus gallus finished cDNA, clone ChEST43a21. [CR353271]
A_87_P025138	10.7022	11.3757	0.626989	-0.673489	-1	1.59493	BX260970	gb|BX260970 AGENAE Gallus gallus multi-tissues normalized library (gcag) Gallus gallus cDNA clone gcag0013.j.20 5prim, mRNA sequence [BX260970]
A_87_P023449	9.2596	9.93277	0.627131	-0.673161	-1	1.59456	NARG1L	gb|Gallus gallus finished cDNA, clone ChEST635a2. [BX932566]
A_87_P012767	10.0008	10.6725	0.62773	-0.671785	-1	1.59304	CR406456	gb|Gallus gallus finished cDNA, clone ChEST960i9. [CR406456]
A_87_P023759	8.96495	9.63582	0.628125	-0.670877	-1	1.59204	BX931868	gb|Gallus gallus finished cDNA, clone ChEST552b6. [BX931868]
A_87_P015903	7.87578	8.54663	0.628136	-0.670852	-1	1.59201	CR387312	gb|Gallus gallus finished cDNA, clone ChEST349f11. [CR387312]
A_87_P020505	7.17135	7.84211	0.628174	-0.670764	-1	1.59192	CN235213	gb|WLA105F07.ab1 WLbrain Gallus gallus cDNA 5', mRNA sequence [CN235213]
A_87_P006399	11.5018	12.1722	0.628352	-0.670354	-1	1.59146	TC248314	tc|COCH_CHICK (O42163) Cochlin precursor (COCH-5B2), partial (5%) [TC248314]
A_87_P037492	7.26092	7.93121	0.628381	-0.670289	-1	1.59139	PDLIM3	ref|Gallus gallus PDZ and LIM domain 3 (PDLIM3), mRNA [NM_001001764]
A_87_P025096	11.5568	12.2269	0.628482	-0.670057	-1	1.59114	BX262978	gb|BX262978 AGENAE Gallus gallus multi-tissues normalized library (gcag) Gallus gallus cDNA clone gcag0016.f.12 3prim, mRNA sequence [BX262978]
A_87_P034875	9.93387	10.6039	0.628509	-0.669996	-1	1.59107	ENSGALT00000035370	gb|603219391F1 CSEQRBN10 Gallus gallus cDNA clone ChEST211e23 5', mRNA sequence [BU434305]
A_87_P003795	10.4332	11.1026	0.628772	-0.66939	-1	1.5904	OTUD1	gb|PREDICTED: Gallus gallus similar to OTU domain containing 1 (LOC420502), mRNA [XM_418604]
A_87_P003842	6.83052	7.49904	0.629155	-0.668513	-1	1.58943	GABRA3	gb|PREDICTED: Gallus gallus similar to Gamma-aminobutyric-acid receptor subunit alpha-3 precursor (GABA(A) receptor subunit alpha-3) (LOC422289), mRNA [XM_420268]
A_87_P026305	7.77787	8.44584	0.629392	-0.667969	-1	1.58883	BU456048	gb|603217120F1 CSEQRBN14 Gallus gallus cDNA clone ChEST205h6 5', mRNA sequence [BU456048]
A_87_P038555	7.14999	7.81663	0.629973	-0.666638	-1	1.58737	A_87_P038555	Unknown
A_87_P023648	8.75447	9.41978	0.630553	-0.665311	-1	1.58591	BX932111	gb|Gallus gallus finished cDNA, clone ChEST1032e13. [BX932111]
A_87_P035665	10.0015	10.6666	0.630643	-0.665103	-1	1.58568	AHCYL1	ref|Gallus gallus S-adenosylhomocysteine hydrolase-like 1 (AHCYL1), mRNA [NM_001030913]
A_87_P011776	9.26962	9.93442	0.630776	-0.664801	-1	1.58535	CR523196	gb|Gallus gallus finished cDNA, clone ChEST596c20. [CR523196]
A_87_P011657	10.115	10.7792	0.631027	-0.664228	-1	1.58472	CR523375	gb|Gallus gallus finished cDNA, clone ChEST875h18. [CR523375]
A_87_P015789	7.84974	8.51373	0.631127	-0.663998	-1	1.58447	PDZRN3	gb|Gallus gallus finished cDNA, clone ChEST484l14. [CR387480]
A_87_P003894	10.7473	11.41	0.631702	-0.662684	-1	1.58302	C18orf8	gb|PREDICTED: Gallus gallus similar to Chromosome 18 open reading frame 8 (LOC421075), mRNA [XM_419161]
A_87_P036176	12.895	13.5577	0.631704	-0.66268	-1	1.58302	CTSA	ref|Gallus gallus cathepsin A (CTSA), mRNA [NM_001031491]
A_87_P014710	9.11207	9.77449	0.631818	-0.662419	-1	1.58273	CR389607	gb|Gallus gallus finished cDNA, clone ChEST868a20. [CR389607]
A_87_P032980	7.63477	8.29715	0.631834	-0.662382	-1	1.58269	BU216326	gb|603108644F1 CSEQCHN04 Gallus gallus cDNA clone ChEST51h11 5', mRNA sequence [BU216326]
A_87_P037656	7.93988	8.60162	0.632114	-0.661742	-1	1.58199	MXRA8	ref|Gallus gallus matrix-remodelling associated 8 (MXRA8), mRNA [NM_204636]
A_87_P019571	11.0283	11.6899	0.632149	-0.661663	-1	1.5819	ENSGALT00000017043	gb|spleen_EST03082 Spleen cDNA Library Gallus gallus cDNA 3', mRNA sequence [CO767356]
A_87_P016388	10.2649	10.9265	0.632189	-0.661571	-1	1.5818	CR386562	gb|Gallus gallus finished cDNA, clone ChEST289h4. [CR386562]
A_87_P015609	8.54712	9.20794	0.632517	-0.660824	-1	1.58099	CR387732	gb|Gallus gallus finished cDNA, clone ChEST864p20. [CR387732]
A_87_P018030	7.18994	7.85052	0.632626	-0.660575	-1	1.58071	CR353299	gb|Gallus gallus finished cDNA, clone ChEST837a10. [CR353299]
A_87_P018255	8.40133	9.06172	0.632706	-0.660392	-1	1.58051	CR352965	gb|Gallus gallus finished cDNA, clone ChEST539h20. [CR352965]
A_87_P028989	12.3282	12.988	0.632986	-0.659755	-1	1.57981	SLC8A1	ref|Gallus gallus solute carrier family 8 (sodium/calcium exchanger), member 1 (SLC8A1), mRNA [NM_001079473]
A_87_P015275	7.96379	8.62318	0.633149	-0.659384	-1	1.57941	CR388731	gb|Gallus gallus finished cDNA, clone ChEST576b15. [CR388731]
A_87_P008229	8.73613	9.39521	0.633284	-0.659076	-1	1.57907	TC240664	tc|1VFQ_A Chain A, The Crystal Structure Of Human Coactosin-Like Protein At 1.9 A Resolution. {Homo sapiens} (exp=-1; wgp=0; cg=0), complete [TC240664]
A_87_P035257	8.39131	9.05022	0.633357	-0.65891	-1	1.57889	ITGB1	gb|Gallus gallus integrin beta 1A precursor, mRNA, partial cds. [AY159125]
A_87_P028041	7.46809	8.12538	0.634071	-0.657283	-1	1.57711	BU399108	gb|603535768F1 CSEQCHN58 Gallus gallus cDNA clone ChEST497g17 5', mRNA sequence [BU399108]
A_87_P034091	7.46348	8.12069	0.634104	-0.657209	-1	1.57703	BU126934	gb|603115455F1 CSEQCHL20 Gallus gallus cDNA clone ChEST68n13 5', mRNA sequence [BU126934]
A_87_P006122	11.1836	11.8407	0.634177	-0.657042	-1	1.57685	LOC423347	gb|PREDICTED: Gallus gallus similar to acetyl-CoA synthetase 2-like (LOC423347), mRNA [XM_001234990]
A_87_P012388	8.10524	8.76158	0.634484	-0.656345	-1	1.57608	CR406986	gb|Gallus gallus finished cDNA, clone ChEST912j10. [CR406986]
A_87_P038203	7.57824	8.23433	0.634598	-0.656085	-1	1.5758	SOX9	ref|Gallus gallus SRY (sex determining region Y)-box 9 (SOX9), mRNA [NM_204281]
A_87_P006012	8.65598	9.31139	0.634898	-0.655403	-1	1.57506	TC292647	Unknown
A_87_P012835	13.3512	14.0063	0.634994	-0.655184	-1	1.57482	CR406359	gb|Gallus gallus finished cDNA, clone ChEST170k4. [CR406359]
A_87_P008406	12.0805	12.7355	0.635056	-0.655044	-1	1.57466	TC230866	Unknown
A_87_P015823	9.52323	10.1769	0.635675	-0.653638	-1	1.57313	GSR	gb|Gallus gallus finished cDNA, clone ChEST2a10. [CR387426]
A_87_P012613	7.26092	7.91454	0.635685	-0.653616	-1	1.57311	CR406677	gb|Gallus gallus finished cDNA, clone ChEST770a17. [CR406677]
A_87_P009586	7.45059	8.10393	0.635808	-0.653337	-1	1.5728	DR974438	gb|CHUT012A05.g2 Primary Chick Utricle Subtraction Gallus gallus cDNA 5, mRNA sequence [DR974438]
A_87_P009496	8.76002	9.41277	0.636065	-0.652754	-1	1.57217	ENSGALT00000014835	ens|Titin Fragment [Source:UniProtKB/TrEMBL;Acc:Q07784] [ENSGALT00000014835]
A_87_P022711	7.44332	8.09548	0.636327	-0.652161	-1	1.57152	RIT2	gb|Gallus gallus finished cDNA, clone ChEST445k17. [BX934172]
A_87_P014437	10.4418	11.0928	0.636814	-0.651057	-1	1.57032	CR389999	gb|Gallus gallus finished cDNA, clone ChEST1005f18. [CR389999]
A_87_P015719	9.9456	10.5963	0.636992	-0.650653	-1	1.56988	CR387580	gb|Gallus gallus finished cDNA, clone ChEST49c14. [CR387580]
A_87_P019864	7.07542	7.72604	0.637004	-0.650625	-1	1.56985	CO762772	gb|brain_EST05964 Brain cDNA Library Gallus gallus cDNA 3', mRNA sequence [CO762772]
A_87_P008872	13.385	14.0352	0.637217	-0.650144	-1	1.56932	RSFR	ref|Gallus gallus leukocyte ribonuclease A-2 (RSFR), mRNA [NM_001007942]
A_87_P009550	11.0692	11.7186	0.637528	-0.64944	-1	1.56856	ATP1B1	ref|Gallus gallus ATPase, Na+/K+ transporting, beta 1 polypeptide (ATP1B1), mRNA [NM_205520]
A_87_P009198	11.6559	12.3049	0.637718	-0.649008	-1	1.56809	ACTG2	ref|Gallus gallus actin, gamma 2, smooth muscle, enteric (ACTG2), mRNA [NM_205172]
A_87_P008983	14.3709	15.0195	0.637871	-0.648664	-1	1.56772	GAPDH	ref|Gallus gallus glyceraldehyde-3-phosphate dehydrogenase (GAPDH), mRNA [NM_204305]
A_87_P040231	10.1197	10.7681	0.637989	-0.648397	-1	1.56743	A_87_P040231	Unknown
A_87_P041844	8.82306	9.4711	0.638148	-0.648038	-1	1.56704	A_87_P041844	Unknown
A_87_P013728	9.87167	10.5196	0.638173	-0.64798	-1	1.56697	CR391098	gb|Gallus gallus finished cDNA, clone ChEST207p24. [CR391098]
A_87_P017832	12.5336	13.1808	0.638497	-0.647248	-1	1.56618	IGFBP7	gb|Gallus gallus finished cDNA, clone ChEST55d10. [CR353604]
A_87_P040379	11.0613	11.7076	0.638911	-0.646313	-1	1.56516	LMX1A	gb|pgf2n.pk001.n18 Normalized Chicken Abdominal Fat Library (pgf2n) Gallus gallus cDNA clone pgf2n.pk001.n18 5' similar to gb [BM426154]
A_87_P006719	8.84646	9.49274	0.638924	-0.646284	-1	1.56513	TC273030	Unknown
A_87_P036428	9.42161	10.0675	0.639099	-0.645888	-1	1.5647	SAMHD1	ref|Gallus gallus SAM domain and HD domain 1 (SAMHD1), mRNA [NM_001030845]
A_87_P037565	10.5777	11.2236	0.639102	-0.645881	-1	1.56469	PGM1	ref|Gallus gallus phosphoglucomutase 1 (PGM1), mRNA [NM_001038693]
A_87_P035659	8.94921	9.59503	0.639131	-0.645816	-1	1.56462	PIK3CD	ref|Gallus gallus phosphoinositide-3-kinase, catalytic, delta polypeptide (PIK3CD), mRNA [NM_001012696]
A_87_P027659	8.38321	9.02877	0.639245	-0.64556	-1	1.56435	BU418525	gb|603959760F1 CSEQRBN09 Gallus gallus cDNA clone ChEST933g15 5', mRNA sequence [BU418525]
A_87_P014074	7.11478	7.7602	0.639306	-0.645422	-1	1.5642	CR390556	gb|Gallus gallus finished cDNA, clone ChEST663n16. [CR390556]
A_87_P009154	8.11233	8.75761	0.639367	-0.645284	-1	1.56405	PLA2G4A	ref|Gallus gallus phospholipase A2, group IVA (cytosolic, calcium-dependent) (PLA2G4A), mRNA [NM_205423]
A_87_P022290	15.3498	15.9948	0.639481	-0.645027	-1	1.56377	AMBP	gb|Gallus gallus finished cDNA, clone ChEST70a22. [BX935051]
A_87_P008128	8.34115	8.98527	0.639883	-0.644121	-1	1.56279	CO760803	gb|brain_EST03995 Brain cDNA Library Gallus gallus cDNA 3', mRNA sequence [CO760803]
A_87_P003333	9.95742	10.6014	0.639955	-0.643957	-1	1.56261	TC241320	Unknown
A_87_P023915	9.97003	10.6131	0.640345	-0.643078	-1	1.56166	RGS5	gb|Gallus gallus finished cDNA, clone ChEST334d16. [BX931476]
A_87_P024751	11.135	11.7777	0.640524	-0.642677	-1	1.56122	GPR34	ens|G-protein-coupled receptor GPR34 [Source:UniProtKB/TrEMBL;Acc:Q6XCE1] [ENSGALT00000026167]
A_87_P030711	8.74417	9.38662	0.640623	-0.642453	-1	1.56098	A_87_P030711	Unknown
A_87_P012931	10.4444	11.0864	0.640819	-0.642011	-1	1.5605	CR406206	gb|Gallus gallus finished cDNA, clone ChEST843d21. [CR406206]
A_87_P020398	7.92361	8.56554	0.640854	-0.641932	-1	1.56042	CN602193	gb|C0006828G18_M13R embryo stage 3+ [CN602193]
A_87_P003266	7.91603	8.55783	0.640914	-0.641797	-1	1.56027	TC250958	Unknown
A_87_P017535	9.86647	10.5082	0.640929	-0.641764	-1	1.56024	CR354117	gb|Gallus gallus finished cDNA, clone ChEST386m23. [CR354117]
A_87_P033510	9.59988	10.2399	0.641685	-0.640063	-1	1.5584	RTN4RL1	gb|PREDICTED: Gallus gallus hypothetical LOC427828 (LOC427828), mRNA [XM_425402]
A_87_P029559	10.142	10.7819	0.641781	-0.639846	-1	1.55816	PLA1A	gb|PREDICTED: Gallus gallus similar to Phospholipase A1 member A (LOC770199), mRNA [XM_001233531]
A_87_P009783	7.00954	7.64847	0.642187	-0.638934	-1	1.55718	CAPN2	ref|Gallus gallus calpain 2, (m/II) large subunit (CAPN2), mRNA [NM_205080]
A_87_P012741	8.94763	9.58577	0.642543	-0.638136	-1	1.55632	BAG2	gb|Gallus gallus finished cDNA, clone ChEST115h10. [CR406498]
A_87_P009867	9.51923	10.1568	0.6428	-0.637557	-1	1.55569	DR411942	gb|gPGC_EST01784 Embryonic gonadal PGC cDNA Library Gallus gallus cDNA 5', mRNA sequence [DR411942]
A_87_P036402	8.708	9.34544	0.642852	-0.637442	-1	1.55557	DKC1	ref|Gallus gallus dyskeratosis congenita 1, dyskerin (DKC1), mRNA [NM_001031115]
A_87_P033529	10.2817	10.9188	0.643034	-0.637034	-1	1.55513	TC259490	tc|Q02786_YEAST (Q02786) Ypl056cp, partial (10%) [TC295577]
A_87_P015591	10.1253	10.7623	0.643077	-0.636936	-1	1.55502	CR387757	gb|Gallus gallus finished cDNA, clone ChEST537d16. [CR387757]
A_87_P021692	8.22217	8.85899	0.643131	-0.636816	-1	1.55489	RPS21	gb|Gallus gallus finished cDNA, clone ChEST770d16. [BX950317]
A_87_P030743	7.57155	8.20809	0.643256	-0.636536	-1	1.55459	BU283004	gb|603603114F1 CSEQCHN54 Gallus gallus cDNA clone ChEST581k3 5', mRNA sequence [BU283004]
A_87_P009774	11.6952	12.3308	0.643672	-0.635602	-1	1.55359	ARVCF	ref|Gallus gallus armadillo repeat gene deletes in velocardiofacial syndrome (ARVCF), mRNA [NM_204465]
A_87_P003426	7.9301	8.56377	0.644537	-0.633666	-1	1.5515	TC269054	Unknown
A_87_P021546	7.60606	8.23947	0.644648	-0.633417	-1	1.55123	UGT2A3	gb|Gallus gallus finished cDNA, clone ChEST604g18. [BX950619]
A_87_P027918	9.53443	10.1657	0.645615	-0.631255	-1	1.54891	BU409045	gb|603157880F1 CSEQRBL03 Gallus gallus cDNA clone ChEST174p19 5', mRNA sequence [BU409045]
A_87_P016444	10.7209	11.351	0.646131	-0.630101	-1	1.54767	CR386490	gb|Gallus gallus finished cDNA, clone ChEST262h8. [CR386490]
A_87_P027775	9.82775	10.4576	0.64622	-0.629903	-1	1.54746	BU413522	gb|603154370F1 CSEQRBL05 Gallus gallus cDNA clone ChEST166k17 5', mRNA sequence [BU413522]
A_87_P010971	10.3919	11.0218	0.646249	-0.629837	-1	1.54739	LOC417551	gb|Gallus gallus finished cDNA, clone ChEST816f8. [CR524332]
A_87_P026706	9.80823	10.4377	0.646415	-0.629468	-1	1.54699	TC267661	Unknown
A_87_P006791	13.2998	13.929	0.64653	-0.629212	-1	1.54672	TC288423	tc|CMC2_MOUSE (Q9QXX4) Calcium-binding mitochondrial carrier protein Aralar2 (Mitochondrial aspartate glutamate carrier 2) (Solute carrier family 25 member 13) (Citrin), partial (9%) [TC288423]
A_87_P017434	10.5853	11.2143	0.646624	-0.629001	-1	1.54649	CR354268	gb|Gallus gallus finished cDNA, clone ChEST292g23. [CR354268]
A_87_P036307	10.3818	11.0108	0.646659	-0.628924	-1	1.54641	RCJMB04_20k13	ref|Gallus gallus similar to C6orf37 (LOC421845), mRNA [NM_001031085]
A_87_P004034	9.5708	10.1997	0.64669	-0.628853	-1	1.54634	TC288162	tc|PA24A_CHICK (P49147) Cytosolic phospholipase A2 (cPLA2) (Phospholipase A2 group IVA) [Includes: Phospholipase A2 (Phosphatidylcholine 2-acylhydrolase); Lysophospholipase ] , partial (14%) [TC288162]
A_87_P019680	8.16323	8.79197	0.646744	-0.628733	-1	1.54621	CLCN5	gb|PREDICTED: Gallus gallus similar to chloride channel 5 (nephrolithiasis 2, X-linked, Dent disease) (LOC422285), mRNA [XM_420265]
A_87_P004394	7.26092	7.88946	0.64683	-0.628542	-1	1.546	TC265325	tc|Q4TAL1_TETNG (Q4TAL1) Chromosome undetermined SCAF7287, whole genome shotgun sequence, partial (23%) [TC265325]
A_87_P023891	9.26091	9.88751	0.647702	-0.626598	-1	1.54392	CREB3L2	gb|Gallus gallus finished cDNA, clone ChEST397j9. [BX931527]
A_87_P024442	12.7171	13.3429	0.648055	-0.625812	-1	1.54308	CMBL	gb|Gallus gallus finished cDNA, clone ChEST587k21. [BX930088]
A_87_P010563	8.40916	9.03486	0.648102	-0.625707	-1	1.54297	ENSGALT00000015761	gb|PREDICTED: Gallus gallus NIMA (never in mitosis gene a)-related kinase 1 (NEK1), mRNA [XM_420401]
A_87_P007046	6.60093	7.22645	0.648185	-0.625523	-1	1.54277	TC285546	tc|AF491638 Ig kappa light chain {Ornithorhynchus anatinus} (exp=-1; wgp=0; cg=0), partial (7%) [TC285546]
A_87_P033775	11.5424	12.1676	0.648309	-0.625246	-1	1.54247	LOC770211	gb|603124373F1 CSEQCHL23 Gallus gallus cDNA clone ChEST91a19 5', mRNA sequence [BU137418]
A_87_P003392	9.08567	9.7102	0.648635	-0.624522	-1	1.5417	TC267185	Unknown
A_87_P008986	13.046	13.6705	0.648647	-0.624496	-1	1.54167	V00405	gb|Chicken messenger RNA fragment for fibronectin (probably transformed by a cloning artifact). [V00405]
A_87_P035701	8.62796	9.25199	0.648854	-0.624033	-1	1.54118	CARD11	ref|Gallus gallus caspase recruitment domain family, member 11 (CARD11), mRNA [NM_001006161]
A_87_P000995	11.0552	11.6791	0.648916	-0.623896	-1	1.54103	TC257092	Unknown
A_87_P037775	7.41387	8.03773	0.648932	-0.62386	-1	1.54099	SFRP2	ref|Gallus gallus secreted frizzled-related protein 2 (SFRP2), mRNA [NM_204773]
A_87_P017416	9.51753	10.1409	0.649144	-0.623389	-1	1.54049	CR354293	gb|Gallus gallus finished cDNA, clone ChEST304m5. [CR354293]
A_87_P015521	9.22431	9.8467	0.649595	-0.622389	-1	1.53942	CR387862	gb|Gallus gallus finished cDNA, clone ChEST328a19. [CR387862]
A_87_P015862	10.1148	10.7371	0.649623	-0.622326	-1	1.53935	LOC425015	gb|Gallus gallus finished cDNA, clone ChEST277l13. [CR387372]
A_87_P035691	8.51623	9.13834	0.649718	-0.622114	-1	1.53913	RCJMB04_7a13	ref|Gallus gallus ubiquitin specific peptidase 12 pseudogene 1 (USP12P1), mRNA [NM_001031123]
A_87_P029797	12.0401	12.6621	0.649747	-0.622049	-1	1.53906	MEX3B	gb|603489762F1 CSEQCHN63 Gallus gallus cDNA clone ChEST390k15 5', mRNA sequence [BU323577]
A_87_P003507	7.56579	8.18776	0.649781	-0.621975	-1	1.53898	THBS1	gb|PREDICTED: Gallus gallus thrombospondin 1 (THBS1), mRNA [XM_421205]
A_87_P021795	9.35199	9.97379	0.649858	-0.621804	-1	1.5388	FABP5	ref|Gallus gallus fatty acid binding protein 5 (FABP5), mRNA [NM_001006346]
A_87_P030923	7.59906	8.22057	0.649989	-0.621512	-1	1.53849	CAP2	gb|PREDICTED: Gallus gallus CAP, adenylate cyclase-associated protein, 2 (yeast) (CAP2), mRNA [XM_418936]
A_87_P023040	7.77787	8.39883	0.65024	-0.620956	-1	1.53789	HOMER3	gb|Gallus gallus finished cDNA, clone ChEST68a11. [BX933409]
A_87_P024379	9.97344	10.594	0.650424	-0.620547	-1	1.53746	MUSTN1	ref|Gallus gallus musculoskeletal, embryonic nuclear protein 1 (MUSTN1), mRNA [NM_213580]
A_87_P040797	7.35543	7.97515	0.650794	-0.619726	-1	1.53658	EEA1	gb|PREDICTED: Gallus gallus similar to endosomal protein (LOC417896), mRNA [XM_416138]
A_87_P023104	10.78	11.3983	0.651462	-0.618247	-1	1.53501	SNX22	gb|Gallus gallus finished cDNA, clone ChEST192b5. [BX933308]
A_87_P009466	12.3895	13.0077	0.651484	-0.618198	-1	1.53496	PGK1	ref|Gallus gallus phosphoglycerate kinase 1 (PGK1), mRNA [NM_204985]
A_87_P016401	9.05623	9.67404	0.651662	-0.617805	-1	1.53454	CR386547	gb|Gallus gallus finished cDNA, clone ChEST768h20. [CR386547]
A_87_P001914	8.49016	9.10675	0.65221	-0.616591	-1	1.53325	TC300617	tc|Q6DCW9_XENLA (Q6DCW9) MGC80612 protein, partial (11%) [TC300617]
A_87_P001909	10.8651	11.4814	0.652342	-0.616299	-1	1.53294	TC301193	Unknown
A_87_P017478	7.65483	8.271	0.652403	-0.616164	-1	1.53279	CR354196	gb|Gallus gallus finished cDNA, clone ChEST67l23. [CR354196]
A_87_P005303	7.03298	7.64847	0.652704	-0.615499	-1	1.53209	TC250730	tc|BRAT_DROME (Q8MQJ9) Brain tumor protein, partial (3%) [TC250730]
A_87_P027299	7.01373	7.62882	0.652888	-0.615094	-1	1.53166	LOC772062	gb|603231541F1 CSEQRBN09 Gallus gallus cDNA clone ChEST227b11 5', mRNA sequence [BU425927]
A_87_P014914	10.5342	11.1486	0.653179	-0.614451	-1	1.53097	NUDT9	gb|Gallus gallus finished cDNA, clone ChEST734n15. [CR389303]
A_87_P014304	8.45982	9.07341	0.653568	-0.613591	-1	1.53006	CR390203	gb|Gallus gallus finished cDNA, clone ChEST931m23. [CR390203]
A_87_P037088	12.6039	13.2171	0.653776	-0.613132	-1	1.52958	TIMD4	ref|Gallus gallus T-cell immunoglobulin and mucin domain containing 4 (TIMD4), mRNA [NM_001006149]
A_87_P012812	8.60209	9.21431	0.65419	-0.612218	-1	1.52861	CR406385	gb|Gallus gallus finished cDNA, clone ChEST756j17. [CR406385]
A_87_P035048	7.03638	7.64847	0.654245	-0.612098	-1	1.52848	ART1	ref|Gallus gallus ADP-ribosyltransferase 1 (ART1), mRNA [NM_001033646]
A_87_P011731	9.55262	10.164	0.654551	-0.611422	-1	1.52776	CA4	gb|Gallus gallus finished cDNA, clone ChEST520m7. [CR523264]
A_87_P032453	8.63181	9.24299	0.654665	-0.611171	-1	1.5275	BU228996	gb|603796775F1 CSEQCHN23 Gallus gallus cDNA clone ChEST761f19 5', mRNA sequence [BU228996]
A_87_P039783	7.51251	8.12303	0.654958	-0.610525	-1	1.52681	A_87_P039783	Unknown
A_87_P016429	7.77072	8.38123	0.654964	-0.610512	-1	1.5268	CR386514	gb|Gallus gallus finished cDNA, clone ChEST656k19. [CR386514]
A_87_P003800	8.54712	9.1562	0.655613	-0.609083	-1	1.52529	BU409592	gb|603158461F1 CSEQRBL03 Gallus gallus cDNA clone ChEST176i16 5', mRNA sequence [BU409592]
A_87_P003490	8.61771	9.22666	0.655675	-0.608947	-1	1.52515	A_87_P003490	Unknown
A_87_P032650	8.40703	9.01535	0.65596	-0.60832	-1	1.52448	BU223506	gb|603799573F1 CSEQCHN23 Gallus gallus cDNA clone ChEST768b19 5', mRNA sequence [BU223506]
A_87_P017321	9.05946	9.66744	0.656116	-0.607977	-1	1.52412	CR385142	gb|Gallus gallus finished cDNA, clone ChEST406g11. [CR385142]
A_87_P022817	12.233	12.8408	0.656227	-0.607732	-1	1.52386	BX933916	gb|Gallus gallus finished cDNA, clone ChEST126o6. [BX933916]
A_87_P011974	10.8479	11.4554	0.65637	-0.607419	-1	1.52353	ANKRD44	ref|Gallus gallus ankyrin repeat domain 44 (ANKRD44), mRNA [NM_001012915]
A_87_P036821	7.13983	7.74663	0.656651	-0.6068	-1	1.52288	RCJMB04_7b13	ref|Gallus gallus engulfment and cell motility 1 (ELMO1), mRNA [NM_001030994]
A_87_P031801	6.62444	7.23065	0.656918	-0.606215	-1	1.52226	BU243765	gb|603593115F1 CSEQCHN34 Gallus gallus cDNA clone ChEST560m3 5', mRNA sequence [BU243765]
A_87_P032183	8.31082	8.91701	0.656928	-0.606193	-1	1.52224	A_87_P032183	Unknown
A_87_P028059	8.07293	8.67891	0.657027	-0.605976	-1	1.52201	A_87_P028059	Unknown
A_87_P028667	7.86597	8.47138	0.657284	-0.605412	-1	1.52141	CENTA2	gb|PREDICTED: Gallus gallus similar to Centaurin-alpha2 protein (LOC417409), mRNA [XM_415661]
A_87_P000757	7.58252	8.18776	0.657358	-0.605248	-1	1.52124	TC275832	Unknown
A_87_P008900	8.03028	8.63543	0.657403	-0.605151	-1	1.52114	AMPH	ref|Gallus gallus amphiphysin (AMPH), mRNA [NM_001004398]
A_87_P020909	10.228	10.8325	0.657682	-0.604539	-1	1.52049	CSTA	gb|LPSb_I21 LPS stimulated Chicken PBL Macrophage Gallus gallus cDNA clone LPSb_I21 5', mRNA sequence [CK611983]
A_87_P028840	6.93131	7.53573	0.657739	-0.604413	-1	1.52036	A_87_P028840	Unknown
A_87_P000171	8.03773	8.64164	0.657967	-0.603913	-1	1.51983	TC271824	Unknown
A_87_P003970	8.59468	9.19856	0.657984	-0.603875	-1	1.51979	CP	gb|PREDICTED: Gallus gallus similar to Ceruloplasmin precursor (Ferroxidase) (LOC771940), mRNA [XM_001235148]
A_87_P003030	10.3806	10.9843	0.658074	-0.603679	-1	1.51959	C1orf131	ref|PREDICTED: Gallus gallus similar to C1orf131 protein (LOC421547), mRNA [XM_419588]
A_87_P030091	13.6855	14.2885	0.658392	-0.602981	-1	1.51885	TC246573	Unknown
A_87_P037839	10.1928	10.7957	0.658416	-0.602928	-1	1.5188	SMAD6	ref|Gallus gallus SMAD family member 6 (SMAD6), mRNA [NM_204248]
A_87_P022030	10.1676	10.7701	0.658655	-0.602405	-1	1.51825	ITSN1	gb|Gallus gallus finished cDNA, clone ChEST170j21. [BX935641]
A_87_P016426	10.882	11.4843	0.658712	-0.60228	-1	1.51811	CR386518	gb|Gallus gallus finished cDNA, clone ChEST645j18. [CR386518]
A_87_P010008	9.82606	10.4282	0.658758	-0.602181	-1	1.51801	PECAM1	gb|PREDICTED: Gallus gallus platelet [XM_415668]
A_87_P016926	8.24135	8.84309	0.658958	-0.601741	-1	1.51755	CR385781	gb|Gallus gallus finished cDNA, clone ChEST63l18. [CR385781]
A_87_P016018	9.42936	10.0298	0.659545	-0.600456	-1	1.5162	CR387145	gb|Gallus gallus finished cDNA, clone ChEST720e24. [CR387145]
A_87_P009884	10.3231	10.9233	0.659636	-0.600257	-1	1.51599	C13orf18	gb|PREDICTED: Gallus gallus similar to C13orf18 protein (LOC418854), mRNA [XM_417049]
A_87_P022114	8.18061	8.77922	0.660391	-0.598607	-1	1.51425	DCTN5	gb|Gallus gallus finished cDNA, clone ChEST530h13. [BX935500]
A_87_P009121	8.91559	9.51387	0.660541	-0.598279	-1	1.51391	TGIF1	ref|Gallus gallus TGFB-induced factor homeobox 1 (TGIF1), mRNA [NM_205379]
A_87_P013119	8.51623	9.11365	0.660935	-0.597419	-1	1.51301	WDFY4	gb|Gallus gallus finished cDNA, clone ChEST692m19. [CR405911]
A_87_P017974	8.77095	9.36734	0.661406	-0.596391	-1	1.51193	CR353388	gb|Gallus gallus finished cDNA, clone ChEST484n6. [CR353388]
A_87_P017133	14.285	14.881	0.661592	-0.595986	-1	1.51151	RARRES2	gb|Gallus gallus finished cDNA, clone ChEST462l6. [CR385440]
A_87_P011039	10.0104	10.6049	0.662267	-0.594515	-1	1.50997	C2orf43	ref|Gallus gallus chromosome 2 open reading frame 43 (C2orf43), mRNA [NM_001031093]
A_87_P016082	9.03314	9.62669	0.662711	-0.593547	-1	1.50895	CR387033	gb|Gallus gallus finished cDNA, clone ChEST434d19. [CR387033]
A_87_P024462	10.9915	11.5851	0.662721	-0.593527	-1	1.50893	BX930055	gb|Gallus gallus finished cDNA, clone ChEST985n16. [BX930055]
A_87_P023462	9.67229	10.2656	0.662796	-0.593363	-1	1.50876	LOC424430	gb|Gallus gallus finished cDNA, clone ChEST633c19. [BX932524]
A_87_P015156	11.7432	12.3364	0.662832	-0.593284	-1	1.50868	C10orf30	gb|Gallus gallus finished cDNA, clone ChEST170c17. [CR388896]
A_87_P009241	10.3335	10.9265	0.662948	-0.593032	-1	1.50841	CHRM4	ref|Gallus gallus cholinergic receptor, muscarinic 4 (CHRM4), mRNA [NM_001031191]
A_87_P007497	8.85495	9.44798	0.66295	-0.593027	-1	1.50841	TC240222	Unknown
A_87_P007435	7.40054	7.99295	0.663236	-0.592406	-1	1.50776	TC284443	tc|BC030010 epidermal growth factor receptor pathway substrate 8 {Homo sapiens} (exp=-1; wgp=0; cg=0), partial (5%) [TC284443]
A_87_P001999	7.30493	7.89717	0.663309	-0.592247	-1	1.50759	A_87_P001999	Unknown
A_87_P036207	9.68279	10.2748	0.663395	-0.59206	-1	1.5074	C3AR1	ref|Gallus gallus complement component 3a receptor 1 (C3AR1), mRNA [NM_001030769]
A_87_P007482	10.1242	10.7159	0.663587	-0.591642	-1	1.50696	A_87_P007482	Unknown
A_87_P023883	8.79124	9.382	0.663994	-0.590757	-1	1.50604	SCARB2	gb|Gallus gallus finished cDNA, clone ChEST395o17. [BX931548]
A_87_P017556	7.33319	7.92286	0.664491	-0.589679	-1	1.50491	CR354084	gb|Gallus gallus finished cDNA, clone ChEST377o17. [CR354084]
A_87_P016322	7.82233	8.412	0.664493	-0.589675	-1	1.50491	CR386670	gb|Gallus gallus finished cDNA, clone ChEST978g21. [CR386670]
A_87_P003595	9.57479	10.164	0.66469	-0.589246	-1	1.50446	A_87_P003595	Unknown
A_87_P020079	7.71216	8.30077	0.664983	-0.58861	-1	1.5038	TC281075	Unknown
A_87_P029992	7.79616	8.38321	0.665699	-0.587059	-1	1.50218	A_87_P029992	Unknown
A_87_P020514	9.52395	10.1109	0.665743	-0.586963	-1	1.50208	CN234237	gb|RJB037D03.ab1 RJtestis Gallus gallus cDNA 5', mRNA sequence [CN234237]
A_87_P007400	8.86456	9.45141	0.665797	-0.586846	-1	1.50196	TC280890	Unknown
A_87_P012755	9.89679	10.4831	0.666057	-0.586284	-1	1.50137	CR406474	gb|Gallus gallus finished cDNA, clone ChEST959a8. [CR406474]
A_87_P012481	9.06633	9.65216	0.666268	-0.585826	-1	1.5009	CR406855	gb|Gallus gallus finished cDNA, clone ChEST556g20. [CR406855]
A_87_P027435	7.55905	8.14486	0.666275	-0.58581	-1	1.50088	BU423037	gb|603959766F1 CSEQRBN09 Gallus gallus cDNA clone ChEST933c17 5', mRNA sequence [BU423037]
A_87_P013637	8.18061	8.76595	0.666491	-0.585342	-1	1.5004	CR391214	gb|Gallus gallus finished cDNA, clone ChEST209e13. [CR391214]
A_87_P008818	9.45713	10.0421	0.666667	-0.584963	-1	1.5	VLDLR	ref|Gallus gallus very low density lipoprotein receptor (VLDLR), mRNA [NM_205229]
A_87_P033290	9.37069	9.95551	0.666733	-0.584818	-1	1.49985	BU207222	gb|603103515F1 CSEQCHN03 Gallus gallus cDNA clone ChEST39m3 5', mRNA sequence [BU207222]
A_87_P009320	12.2279	12.8126	0.666806	-0.584661	-1	1.49969	PRNP	ref|Gallus gallus prion protein (p27-30) (Creutzfeldt-Jakob disease, Gerstmann-Strausler-Scheinker syndrome, fatal familial insomnia) (PRNP), mRNA [NM_205465]
A_87_P003980	11.1232	11.7076	0.666904	-0.584449	-1	1.49947	CK612210	gb|LPSc_P16 LPS stimulated Chicken PBL Macrophage Gallus gallus cDNA clone LPSc_P16 5' similar to myosin heavy chain, mRNA sequence [CK612210]
A_87_P031874	9.16167	9.74592	0.666999	-0.584244	-1	1.49925	SIGIRR	gb|PREDICTED: Gallus gallus similar to SIGIRR (LOC422995), mRNA [XM_420927]
A_87_P008913	10.7022	11.2862	0.667127	-0.583967	-1	1.49897	SERPINH1	ref|Gallus gallus serpin peptidase inhibitor, clade H (heat shock protein 47), member 1, (collagen binding protein 1) (SERPINH1), mRNA [NM_205291]
A_87_P018045	7.49851	8.08217	0.667268	-0.583663	-1	1.49865	CR353275	gb|Gallus gallus finished cDNA, clone ChEST47p8. [CR353275]
A_87_P024698	7.41387	7.99733	0.66736	-0.583463	-1	1.49844	JSRP1	gb|Gallus gallus finished cDNA, clone ChEST975n21. [BX929502]
A_87_P003297	9.12056	9.70376	0.667484	-0.583194	-1	1.49816	TC249274	Unknown
A_87_P003001	7.94594	8.52882	0.66763	-0.582878	-1	1.49783	TC277024	Unknown
A_87_P025103	8.7938	9.37604	0.667927	-0.582238	-1	1.49717	BX262581	gb|BX262581 AGENAE Gallus gallus multi-tissues normalized and once-subtracted cDNA library (gcal) Gallus gallus cDNA clone gcal0008.h.14 3prim, mRNA sequence [BX262581]
A_87_P037762	9.03177	9.61306	0.668362	-0.581298	-1	1.49619	LCP2	ref|Gallus gallus lymphocyte cytosolic protein 2 (SH2 domain containing leukocyte protein of 76kDa) (LCP2), mRNA [NM_204701]
A_87_P025105	7.17135	7.75259	0.668387	-0.581245	-1	1.49614	TC293812	Unknown
A_87_P032855	7.17135	7.75259	0.668387	-0.581245	-1	1.49614	BU218974	gb|603759435F1 CSEQCHN04 Gallus gallus cDNA clone ChEST675f10 5', mRNA sequence [BU218974]
A_87_P023690	11.7907	12.3717	0.668475	-0.581054	-1	1.49594	ENSGALT00000033073	gb|Gallus gallus finished cDNA, clone ChEST891l5. [BX932022]
A_87_P039916	8.9677	9.54856	0.668566	-0.580859	-1	1.49574	A_87_P039916	Unknown
A_87_P011037	9.43492	10.0154	0.66876	-0.58044	-1	1.49531	CR524233	gb|Gallus gallus finished cDNA, clone ChEST996o23. [CR524233]
A_87_P033603	7.29347	7.8738	0.668811	-0.58033	-1	1.49519	BU142111	gb|603135624F1 CSEQCHL25 Gallus gallus cDNA clone ChEST119o6 5', mRNA sequence [BU142111]
A_87_P003805	9.18413	9.76441	0.66883	-0.580288	-1	1.49515	TC255678	tc|Q58D52_BOVIN (Q58D52) TRAF3-interacting JNK-activating modulator, partial (31%) [TC255678]
A_87_P008258	8.41484	8.99513	0.668831	-0.580286	-1	1.49515	TC277985	tc|Q7ZLA0_ALV (Q7ZLA0) Envelope protein (Fragment), partial (29%) [TC277985]
A_87_P019836	7.37843	7.95859	0.668889	-0.580162	-1	1.49502	DPT	gb|PREDICTED: Gallus gallus hypothetical protein LOC768904 (LOC768904), mRNA [XM_001231675]
A_87_P019552	8.40276	8.98248	0.669091	-0.579726	-1	1.49457	CO767727	gb|spleen_EST03453 Spleen cDNA Library Gallus gallus cDNA 3', mRNA sequence [CO767727]
A_87_P023475	7.7602	8.33948	0.669299	-0.579277	-1	1.4941	LY96	gb|Gallus gallus finished cDNA, clone ChEST633h13. [BX932484]
A_87_P033646	7.3242	7.90334	0.669364	-0.579138	-1	1.49396	BU141114	gb|603135904F1 CSEQCHL25 Gallus gallus cDNA clone ChEST120g1 5', mRNA sequence [BU141114]
A_87_P013974	9.16045	9.73943	0.66944	-0.578974	-1	1.49379	CR390715	gb|Gallus gallus finished cDNA, clone ChEST617b14. [CR390715]
A_87_P037108	10.3111	10.8896	0.669673	-0.578472	-1	1.49327	ADIPOR2	ref|Gallus gallus adiponectin receptor 2 (ADIPOR2), mRNA [NM_001007854]
A_87_P003187	10.5342	11.1124	0.669811	-0.578173	-1	1.49296	DDC	gb|PREDICTED: Gallus gallus similar to Aromatic-L-amino-acid decarboxylase (AADC) (DOPA decarboxylase) (DDC) (LOC420947), mRNA [XM_419032]
A_87_P011115	9.38439	9.96202	0.670063	-0.577631	-1	1.4924	ENSGALT00000026810	gb|Gallus gallus finished cDNA, clone ChEST646h7. [CR524137]
A_87_P003124	8.35168	8.92871	0.67034	-0.577035	-1	1.49178	CD274	gb|PREDICTED: Gallus gallus similar to B7-H1 (LOC427224), mRNA [XM_424811]
A_87_P000088	7.97185	8.54818	0.670667	-0.57633	-1	1.49105	TC265789	Unknown
A_87_P004330	7.79616	8.37217	0.670816	-0.576012	-1	1.49072	TC269367	Unknown
A_87_P018349	9.66126	10.237	0.670963	-0.575695	-1	1.4904	CR352811	gb|Gallus gallus finished cDNA, clone ChEST429i24. [CR352811]
A_87_P031476	11.7557	12.3308	0.671261	-0.575054	-1	1.48973	PECAM1	gb|PREDICTED: Gallus gallus similar to leukocyte surface protein (LOC771243), mRNA [XM_001234535]
A_87_P010368	7.3708	7.94478	0.671762	-0.573979	-1	1.48862	CV859733	gb|gonad_EST07209 Embryonic gonad cDNA Library Gallus gallus cDNA 5', mRNA sequence [CV859733]
A_87_P007560	13.3473	13.9208	0.671978	-0.573513	-1	1.48814	TC273986	tc|Q86VA8_HUMAN (Q86VA8) Synapsin II, isoform IIa, partial (3%) [TC273986]
A_87_P003799	8.49337	9.06633	0.672233	-0.572966	-1	1.48758	RBPMS	tc|RBPMS_HUMAN (Q93062) RNA-binding protein with multiple splicing (RBP-MS), partial (94%) [TC244048]
A_87_P007819	12.6555	13.2282	0.672342	-0.572733	-1	1.48734	RGS5	gb|PREDICTED: Gallus gallus similar to regulator of G-protein signalling 5 (LOC769998), mRNA [XM_001233313]
A_87_P009258	7.33989	7.9126	0.672353	-0.57271	-1	1.48731	NRF1	ref|Gallus gallus nuclear respiratory factor 1 (NRF1), mRNA [NM_001030646]
A_87_P002695	7.87028	8.44238	0.672637	-0.572101	-1	1.48669	A_87_P002695	Unknown
A_87_P008861	8.39579	8.96788	0.67264	-0.572093	-1	1.48668	CD28	ref|Gallus gallus CD28 molecule (CD28), mRNA [NM_205311]
A_87_P017812	8.92656	9.49841	0.672752	-0.571853	-1	1.48643	ENSGALT00000004402	gb|Gallus gallus finished cDNA, clone ChEST230g9. [CR353630]
A_87_P036801	10.2776	10.8486	0.67314	-0.571021	-1	1.48557	AJ719870	gb|Gallus gallus mRNA for hypothetical protein, clone 7i4. [AJ719870]
A_87_P022696	8.42471	8.99513	0.673421	-0.570419	-1	1.48495	CTH	gb|Gallus gallus finished cDNA, clone ChEST443c3. [BX934198]
A_87_P027739	8.23056	8.80053	0.673629	-0.569973	-1	1.4845	TC277809	Unknown
A_87_P011757	8.87442	9.44426	0.673691	-0.569841	-1	1.48436	CR523224	gb|Gallus gallus finished cDNA, clone ChEST636h13. [CR523224]
A_87_P010795	6.74327	7.31289	0.673794	-0.569621	-1	1.48413	ALPK3	ens|Alpha-protein kinase 3 (EC 2.7.11.-)(Muscle alpha-protein kinase) [Source:UniProtKB/Swiss-Prot;Acc:Q96L96] [ENSGALT00000003910]
A_87_P034321	8.82457	9.39363	0.674056	-0.569059	-1	1.48356	BU119250	gb|603142766F1 CSEQCHL16 Gallus gallus cDNA clone ChEST137c17 5', mRNA sequence [BU119250]
A_87_P017856	8.26614	8.83504	0.674129	-0.568902	-1	1.48339	GPR23	gb|Gallus gallus finished cDNA, clone ChEST5c20. [CR353562]
A_87_P009311	9.90863	10.4775	0.674165	-0.568827	-1	1.48332	PTGS2	ens|Prostaglandin G/H synthase 2 Precursor (EC 1.14.99.1)(Cyclooxygenase-2)(COX-2)(Prostaglandin-endoperoxide synthase 2)(Prostaglandin H2 synthase 2)(PGH synthase 2)(PGHS-2)(PHS II)(Mitogen-inducible PGHS) [Source:UniProtKB/Swiss-Prot;Acc:P27607] [ENSGAL
A_87_P034958	7.88674	8.45552	0.674188	-0.568778	-1	1.48327	ENSGALT00000001043	gb|PREDICTED: Gallus gallus similar to chromosome 1 open reading frame 38 (LOC419565), mRNA [XM_417712]
A_87_P023635	10.5084	11.077	0.674287	-0.568565	-1	1.48305	LOC430910	gb|Gallus gallus finished cDNA, clone ChEST1031p7. [BX932129]
A_87_P023029	7.49352	8.06187	0.674384	-0.568358	-1	1.48283	BX933439	gb|Gallus gallus finished cDNA, clone ChEST47h9. [BX933439]
A_87_P023251	7.47934	8.0476	0.674432	-0.568256	-1	1.48273	BX932982	gb|Gallus gallus finished cDNA, clone ChEST916a11. [BX932982]
A_87_P036466	13.4076	13.9755	0.674598	-0.5679	-1	1.48236	NPC2	ref|Gallus gallus Niemann-Pick disease, type C2 (NPC2), mRNA [NM_001031203]
A_87_P029749	8.31497	8.88277	0.674646	-0.567798	-1	1.48226	BU325024	gb|603490443F1 CSEQCHN63 Gallus gallus cDNA clone ChEST391f11 5', mRNA sequence [BU325024]
A_87_P013423	7.79616	8.3636	0.67481	-0.567446	-1	1.4819	CR391486	gb|Gallus gallus finished cDNA, clone ChEST904e24. [CR391486]
A_87_P035298	8.73931	9.30666	0.674856	-0.567349	-1	1.4818	CSNK1E	ref|Gallus gallus casein kinase 1, epsilon (CSNK1E), mRNA [NM_204377]
A_87_P017909	9.09177	9.65904	0.674892	-0.567272	-1	1.48172	CR353489	gb|Gallus gallus finished cDNA, clone ChEST254e9. [CR353489]
A_87_P012436	8.24716	8.81431	0.674946	-0.567155	-1	1.4816	CREB3L2	gb|Gallus gallus finished cDNA, clone ChEST933p12. [CR406915]
A_87_P017866	7.84009	8.40703	0.675045	-0.566944	-1	1.48138	CR353548	gb|Gallus gallus finished cDNA, clone ChEST128e8. [CR353548]
A_87_P011595	7.18994	7.7564	0.675272	-0.56646	-1	1.48089	CR523458	gb|Gallus gallus finished cDNA, clone ChEST976d1. [CR523458]
A_87_P023771	7.28424	7.85052	0.675358	-0.566275	-1	1.4807	TBC1D8	gb|Gallus gallus finished cDNA, clone ChEST553i4. [BX931824]
A_87_P002676	9.86001	10.4262	0.675392	-0.566204	-1	1.48062	A_87_P002676	Unknown
A_87_P040585	7.12769	7.69371	0.675477	-0.566021	-1	1.48043	BU143102	gb|603137556F1 CSEQCHL25 Gallus gallus cDNA clone ChEST124o13 5', mRNA sequence [BU143102]
A_87_P011263	7.81743	8.38321	0.675586	-0.565789	-1	1.4802	CR523945	gb|Gallus gallus finished cDNA, clone ChEST47b20. [CR523945]
A_87_P010937	8.86927	9.43505	0.675587	-0.565787	-1	1.48019	ZDHHC9	ens|Palmitoyltransferase ZDHHC9 (EC 2.3.1.-)(Zinc finger DHHC domain-containing protein 9)(DHHC-9)(DHHC9)(Zinc finger protein 379) [Source:UniProtKB/Swiss-Prot;Acc:Q9Y397] [ENSGALT00000006314]
A_87_P015741	7.77787	8.34356	0.675635	-0.565684	-1	1.48009	CR387551	gb|Gallus gallus finished cDNA, clone ChEST671b22. [CR387551]
A_87_P035980	7.14999	7.71435	0.676252	-0.564366	-1	1.47874	TMEM164	ref|Gallus gallus transmembrane protein 164 (TMEM164), mRNA [NM_001012886]
A_87_P027325	9.45256	10.0165	0.676454	-0.563936	-1	1.4783	TC262506	Unknown
A_87_P010190	13.3551	13.9191	0.676455	-0.563933	-1	1.47829	CV862124	gb|gonad_EST09240 Embryonic gonad cDNA Library Gallus gallus cDNA 5', mRNA sequence [CV862124]
A_87_P023559	8.69499	9.25861	0.676605	-0.563614	-1	1.47797	MND1	gb|Gallus gallus finished cDNA, clone ChEST352m3. [BX932285]
A_87_P023826	10.3015	10.865	0.676651	-0.563516	-1	1.47787	TMEM120A	gb|Gallus gallus finished cDNA, clone ChEST746p21. [BX931677]
A_87_P035808	11.4053	11.9688	0.676668	-0.563481	-1	1.47783	GCC1	ref|Gallus gallus GRIP and coiled-coil domain containing 1 (GCC1), mRNA [NM_001031589]
A_87_P007255	8.03028	8.59375	0.676674	-0.563467	-1	1.47782	A_87_P007255	Unknown
A_87_P031883	10.4165	10.9798	0.676759	-0.563287	-1	1.47763	ABCA8	gb|PREDICTED: Gallus gallus similar to ATP-binding cassette sub-family A member 9 (LOC417440), mRNA [XM_415691]
A_87_P035956	7.0614	7.62468	0.676763	-0.563277	-1	1.47762	CHPT1	ref|Gallus gallus choline phosphotransferase 1 (CHPT1), mRNA [NM_001030764]
A_87_P017857	9.63639	10.1997	0.676769	-0.563265	-1	1.47761	RCJMB04_33d2	ref|Gallus gallus phosphofructokinase, platelet (PFKP), mRNA [NM_001031511]
A_87_P022953	10.2194	10.7827	0.676774	-0.563254	-1	1.4776	AQP1	ens|aquaporin 1 [Source:RefSeq peptide;Acc:NP_001034542] [ENSGALT00000008364]
A_87_P024327	7.53229	8.09548	0.676807	-0.563183	-1	1.47753	GPD2	gb|Gallus gallus finished cDNA, clone ChEST625m22. [BX930376]
A_87_P023402	7.74836	8.31139	0.676878	-0.563031	-1	1.47737	BX932687	gb|Gallus gallus finished cDNA, clone ChEST494n17. [BX932687]
A_87_P009679	6.90929	7.4722	0.676933	-0.562916	-1	1.47725	TLR15	ref|Gallus gallus toll-like receptor 15 (TLR15), mRNA [NM_001037835]
A_87_P026677	7.01856	7.58063	0.677329	-0.562072	-1	1.47639	A_87_P026677	Unknown
A_87_P019811	8.31497	8.87703	0.677336	-0.562057	-1	1.47637	CO763806	gb|brain_EST06998 Brain cDNA Library Gallus gallus cDNA 3', mRNA sequence [CO763806]
A_87_P037531	12.63	13.1918	0.677475	-0.561761	-1	1.47607	TAPBP	ref|Gallus gallus TAP binding protein (tapasin) (TAPBP), mRNA [NM_001034816]
A_87_P022360	7.83727	8.39883	0.677572	-0.561554	-1	1.47586	SERPINE2	ref|Gallus gallus serpin peptidase inhibitor, clade E (nexin, plasminogen activator inhibitor type 1), member 2 (SERPINE2), mRNA [NM_001083920]
A_87_P008890	9.937	10.4975	0.678042	-0.560554	-1	1.47484	FGFR2	ref|Gallus gallus fibroblast growth factor receptor 2 (FGFR2), mRNA [NM_205319]
A_87_P023877	12.5715	13.1318	0.678203	-0.560211	-1	1.47448	TCF20	gb|Gallus gallus finished cDNA, clone ChEST393k6. [BX931558]
A_87_P026106	8.61336	9.17355	0.678214	-0.560187	-1	1.47446	BU461154	gb|603366391F1 CSEQRBN19 Gallus gallus cDNA clone ChEST266e23 5', mRNA sequence [BU461154]
A_87_P003994	6.41857	6.9787	0.678244	-0.560123	-1	1.47439	BU337987	gb|603514214F1 CSEQCHN66 Gallus gallus cDNA clone ChEST451k4 5', mRNA sequence [BU337987]
A_87_P028597	8.82687	9.38662	0.67842	-0.55975	-1	1.47401	BU377540	gb|603809954F1 CSEQCHN74 Gallus gallus cDNA clone ChEST794l13 5', mRNA sequence [BU377540]
A_87_P037392	10.3832	10.9427	0.678558	-0.559457	-1	1.47371	LIFR	ref|Gallus gallus leukemia inhibitory factor receptor alpha (LIFR), mRNA [NM_204575]
A_87_P004107	7.35928	7.91871	0.678573	-0.559423	-1	1.47368	FAM64A	gb|PREDICTED: Gallus gallus similar to hypothetical protein FLJ10156 (LOC417685), mRNA [XM_415930]
A_87_P006981	10.6031	11.1623	0.678649	-0.559263	-1	1.47352	TMEM158	gb|PREDICTED: Gallus gallus similar to Ras-induced senescence 1 (LOC776186), mRNA [XM_001235309]
A_87_P029634	9.78449	10.3436	0.678712	-0.559129	-1	1.47338	A_87_P029634	Unknown
A_87_P036500	6.96378	7.52246	0.67892	-0.558685	-1	1.47293	BRD4	ref|Gallus gallus bromodomain containing 4 (BRD4), mRNA [NM_001031588]
A_87_P041674	8.71371	9.27232	0.678957	-0.558607	-1	1.47285	A_87_P041674	Unknown
A_87_P028979	7.49149	8.05006	0.678977	-0.558566	-1	1.4728	BU364617	gb|603784881F1 CSEQCHN72 Gallus gallus cDNA clone ChEST739a21 5', mRNA sequence [BU364617]
A_87_P009535	11.753	12.3115	0.678987	-0.558543	-1	1.47278	PEPCK-M	ref|Gallus gallus phosphoenolpyruvate carboxykinase (PEPCK-M), mRNA [NM_205470]
A_87_P009394	6.89961	7.45783	0.67914	-0.55822	-1	1.47245	LOC396511	gb|Chicken type I collagen alpha-1 (alpha1(I)) chain mRNA, partial cds. [M17607]
A_87_P013334	9.9729	10.5308	0.679298	-0.557884	-1	1.47211	CR391615	gb|Gallus gallus finished cDNA, clone ChEST793e5. [CR391615]
A_87_P032247	10.5755	11.1333	0.679337	-0.557801	-1	1.47202	BU233875	gb|603410158F1 CSEQCHN24 Gallus gallus cDNA clone ChEST326c15 5', mRNA sequence [BU233875]
A_87_P019506	8.5398	9.09752	0.679375	-0.557719	-1	1.47194	CO768256	gb|spleen_EST03982 Spleen cDNA Library Gallus gallus cDNA 3', mRNA sequence [CO768256]
A_87_P023299	7.14555	7.70296	0.679522	-0.557408	-1	1.47162	LOC420043	gb|Gallus gallus finished cDNA, clone ChEST268i20. [BX932871]
A_87_P033379	10.6752	11.2325	0.679595	-0.557253	-1	1.47146	ENSGALT00000023629	gb|PREDICTED: Gallus gallus hypothetical LOC418295 (LOC418295), mRNA [XM_416518]
A_87_P022530	6.85743	7.41441	0.679722	-0.556983	-1	1.47119	CCDC104	gb|Gallus gallus finished cDNA, clone ChEST87a17. [BX934579]
A_87_P038188	6.9998	7.55662	0.679796	-0.556826	-1	1.47103	ENSGALT00000020417	ens|Nebulin Fragment [Source:UniProtKB/TrEMBL;Acc:Q9DEH4] [ENSGALT00000020417]
A_87_P036510	7.49851	8.05496	0.679974	-0.556448	-1	1.47064	ENSGALT00000022694	ens|Putative uncharacterized protein Fragment [Source:UniProtKB/TrEMBL;Acc:Q5ZJZ7] [ENSGALT00000022694]
A_87_P022075	7.53915	8.09548	0.680034	-0.556321	-1	1.47051	FAP	gb|Gallus gallus finished cDNA, clone ChEST84h15. [BX935567]
A_87_P020064	9.88836	10.4444	0.680178	-0.556016	-1	1.4702	ZEB2	gb|PREDICTED: Gallus gallus zinc finger homeobox 1b (ZFHX1B), mRNA [XM_422151]
A_87_P033372	7.4722	8.02821	0.680181	-0.556009	-1	1.4702	BU204506	gb|603102974F1 CSEQCHN03 Gallus gallus cDNA clone ChEST37d20 5', mRNA sequence [BU204506]
A_87_P021727	8.28278	8.83862	0.680261	-0.55584	-1	1.47002	ABAT	gb|Gallus gallus finished cDNA, clone ChEST704l21. [BX950254]
A_87_P024090	15.4396	15.9946	0.680641	-0.555033	-1	1.4692	HMGCL	ens|Hydroxymethylglutaryl-CoA lyase (HMG-CoA lyase)(HL)(EC 4.1.3.4)(3-hydroxy-3-methylglutarate-CoA lyase) [Source:UniProtKB/Swiss-Prot;Acc:P35915] [ENSGALT00000006455]
A_87_P032185	7.76446	8.31912	0.680818	-0.554659	-1	1.46882	BU234949	gb|603411542F1 CSEQCHN24 Gallus gallus cDNA clone ChEST329d12 5', mRNA sequence [BU234949]
A_87_P021749	13.5911	14.1453	0.681048	-0.554171	-1	1.46832	ENSGALT00000041068	gb|Gallus gallus finished cDNA, clone ChEST959c20. [BX936277]
A_87_P021417	7.9301	8.48422	0.681071	-0.554122	-1	1.46827	MYT1	gb|Gallus gallus finished cDNA, clone ChEST672b12. [BX950844]
A_87_P028235	9.67962	10.2337	0.681074	-0.554116	-1	1.46827	ENSGALT00000013922	gb|PREDICTED: Gallus gallus FYVE, RhoGEF and PH domain containing 5 (FGD5), mRNA [XM_414463]
A_87_P009018	9.1687	9.72277	0.681096	-0.55407	-1	1.46822	S100A11	ref|Gallus gallus S100 calcium binding protein A11 (S100A11), mRNA [NM_205166]
A_87_P004007	9.98227	10.5363	0.681107	-0.554046	-1	1.4682	A_87_P004007	Unknown
A_87_P022884	9.27034	9.82388	0.681345	-0.553543	-1	1.46769	BX933755	gb|Gallus gallus finished cDNA, clone ChEST912f5. [BX933755]
A_87_P012255	7.22645	7.77998	0.681353	-0.553525	-1	1.46767	CR407165	gb|Gallus gallus finished cDNA, clone ChEST746h6. [CR407165]
A_87_P025245	8.18061	8.73412	0.681363	-0.553505	-1	1.46765	BU489967	gb|604129681F1 CSEQRBN37 Gallus gallus cDNA clone ChEST954a22 5', mRNA sequence [BU489967]
A_87_P015148	10.1189	10.6722	0.681445	-0.553331	-1	1.46747	CR388914	gb|Gallus gallus finished cDNA, clone ChEST166f14. [CR388914]
A_87_P034052	8.1707	8.7239	0.681506	-0.553202	-1	1.46734	BU128181	gb|603113729F1 CSEQCHL20 Gallus gallus cDNA clone ChEST64j8 5', mRNA sequence [BU128181]
A_87_P017978	7.93423	8.48669	0.681856	-0.552462	-1	1.46659	CXCL12	gb|Gallus gallus finished cDNA, clone ChEST21b22. [CR353382]
A_87_P028874	9.98733	10.5394	0.682038	-0.552075	-1	1.46619	BU368763	gb|603596749F1 CSEQCHN73 Gallus gallus cDNA clone ChEST565a13 5', mRNA sequence [BU368763]
A_87_P013010	10.5648	11.1161	0.68238	-0.551352	-1	1.46546	CR406089	gb|Gallus gallus finished cDNA, clone ChEST972m23. [CR406089]
A_87_P019582	10.6539	11.205	0.682527	-0.551042	-1	1.46514	DR418964	gb|gPGC_EST08806 Embryonic gonadal PGC cDNA Library Gallus gallus cDNA 5', mRNA sequence [DR418964]
A_87_P011545	7.67552	8.22618	0.68271	-0.550655	-1	1.46475	CR523539	gb|Gallus gallus finished cDNA, clone ChEST867f13. [CR523539]
A_87_P010330	7.09063	7.64119	0.682757	-0.550556	-1	1.46465	TC232516	Unknown
A_87_P019425	8.84497	9.39521	0.682908	-0.550236	-1	1.46433	A_87_P019425	Unknown
A_87_P033236	8.28874	8.83862	0.683076	-0.549882	-1	1.46397	A_87_P033236	Unknown
A_87_P027438	10.0093	10.5589	0.683227	-0.549563	-1	1.46364	C10orf56	Unknown
A_87_P024523	7.82596	8.37525	0.683357	-0.549289	-1	1.46336	DRD3	gb|Gallus gallus finished cDNA, clone ChEST764n22. [BX929925]
A_87_P003282	7.31629	7.8652	0.683539	-0.548905	-1	1.46297	TC271081	tc|Q5JRW0_HUMAN (Q5JRW0) OTTHUMP00000030963, partial (37%) [TC271081]
A_87_P002367	11.3083	11.8568	0.683732	-0.548497	-1	1.46256	A_87_P002367	Unknown
A_87_P000618	7.21559	7.76399	0.683777	-0.548401	-1	1.46246	BAHD1	tc|Q8TBE0_HUMAN (Q8TBE0) Bromo adjacent homology domain containing 1, partial (18%) [TC263484]
A_87_P020778	9.4741	10.0225	0.683788	-0.548379	-1	1.46244	A_87_P020778	Unknown
A_87_P018194	8.741	9.28902	0.683956	-0.548024	-1	1.46208	VPS26B	gb|Gallus gallus finished cDNA, clone ChEST313g12. [CR353052]
A_87_P018620	12.0549	12.6029	0.683961	-0.548014	-1	1.46207	CR352403	gb|Gallus gallus finished cDNA, clone ChEST79g9. [CR352403]
A_87_P011824	9.45801	10.0058	0.684043	-0.547841	-1	1.4619	CR523117	gb|Gallus gallus finished cDNA, clone ChEST1038d19. [CR523117]
A_87_P017082	8.72635	9.27419	0.684047	-0.547833	-1	1.46189	URM1	ref|Gallus gallus ubiquitin related modifier 1 homolog (S. cerevisiae) (URM1), mRNA [NM_001007843]
A_87_P032981	9.15284	9.70021	0.684265	-0.547372	-1	1.46142	A_87_P032981	Unknown
A_87_P004555	13.0077	13.5549	0.684321	-0.547256	-1	1.4613	TC278574	tc|SASB_ANAPL (Q04791) Fatty acyl-CoA hydrolase precursor, medium chain (Thioesterase B) , partial (9%) [TC278574]
A_87_P009703	10.2984	10.8453	0.684454	-0.546974	-1	1.46102	CBR1	ref|Gallus gallus carbonyl reductase 1 (CBR1), mRNA [NM_001030795]
A_87_P006916	8.05496	8.60162	0.684602	-0.546663	-1	1.4607	TC298872	Unknown
A_87_P029726	7.87578	8.42031	0.685617	-0.544524	-1	1.45854	A_87_P029726	Unknown
A_87_P012337	9.08567	9.63019	0.685622	-0.544514	-1	1.45853	MAFF	ref|Gallus gallus v-maf musculoaponeurotic fibrosarcoma oncogene homolog F (avian) (MAFF), mRNA [NM_204757]
A_87_P019164	9.82844	10.3727	0.68572	-0.544309	-1	1.45832	A_87_P019164	Unknown
A_87_P032427	7.61217	8.15637	0.685774	-0.544195	-1	1.45821	BU229564	gb|603797877F1 CSEQCHN23 Gallus gallus cDNA clone ChEST764j20 5', mRNA sequence [BU229564]
A_87_P029454	7.31629	7.86043	0.685802	-0.544137	-1	1.45815	TC278165	Unknown
A_87_P012208	8.33744	8.88132	0.685922	-0.543883	-1	1.45789	CR407231	gb|Gallus gallus finished cDNA, clone ChEST417p21. [CR407231]
A_87_P002181	9.14916	9.69298	0.685955	-0.543814	-1	1.45782	RHOBTB1	gb|PREDICTED: Gallus gallus similar to KIAA0740 protein (LOC423664), mRNA [XM_421545]
A_87_P000301	7.87149	8.41484	0.686178	-0.543346	-1	1.45735	TC267407	tc|Q6IGH5_DROME (Q6IGH5) HDC06258, partial (9%) [TC267407]
A_87_P039268	10.2905	10.8337	0.686243	-0.543209	-1	1.45721	A_87_P039268	Unknown
A_87_P023400	8.66355	9.20676	0.686245	-0.543205	-1	1.45721	ENSGALT00000034285	ens|Epithelial v-like antigen Fragment [Source:UniProtKB/TrEMBL;Acc:Q9PU42] [ENSGALT00000034285]
A_87_P014911	7.78244	8.3255	0.686314	-0.54306	-1	1.45706	CR389306	gb|Gallus gallus finished cDNA, clone ChEST723o6. [CR389306]
A_87_P024781	10.0967	10.6396	0.686387	-0.542906	-1	1.4569	ARHGDIB	gb|Gallus gallus finished cDNA, clone ChEST977k5. [BX929293]
A_87_P037808	8.97374	9.51582	0.686781	-0.542078	-1	1.45607	ENSGALT00000034278	ens|platelet-derived growth factor alpha polypeptide [Source:RefSeq peptide;Acc:NP_989637] [ENSGALT00000034278]
A_87_P003085	7.66836	8.21031	0.686843	-0.541947	-1	1.45594	TC298446	tc|Q2GYU9_CHAGB (Q2GYU9) Predicted protein, partial (6%) [TC298446]
A_87_P006864	8.43242	8.97392	0.687059	-0.541494	-1	1.45548	A_87_P006864	Unknown
A_87_P038323	8.35168	8.8926	0.687333	-0.540919	-1	1.4549	A_87_P038323	Unknown
A_87_P017015	9.61409	10.1549	0.687387	-0.540805	-1	1.45478	CR385645	gb|Gallus gallus finished cDNA, clone ChEST843c4. [CR385645]
A_87_P020443	7.84694	8.38772	0.687399	-0.540781	-1	1.45476	NFASC	ref|Gallus gallus neurofascin (NFASC), transcript variant 2, mRNA [NM_001004493]
A_87_P011793	8.42418	8.96495	0.687405	-0.540767	-1	1.45475	LOC415708	gb|Gallus gallus finished cDNA, clone ChEST637h3. [CR523171]
A_87_P036167	13.4411	13.9818	0.687441	-0.540693	-1	1.45467	PNRC1	ref|Gallus gallus proline-rich nuclear receptor coactivator 1 (PNRC1), mRNA [NM_001012291]
A_87_P010244	7.1626	7.70296	0.687596	-0.540366	-1	1.45434	A_87_P010244	Unknown
A_87_P024392	11.3195	11.8592	0.687932	-0.539663	-1	1.45363	BX930223	gb|Gallus gallus finished cDNA, clone ChEST583m7. [BX930223]
A_87_P022341	15.274	15.8128	0.688329	-0.53883	-1	1.45279	LOC421740	gb|Gallus gallus finished cDNA, clone ChEST153c8. [BX934939]
A_87_P011592	9.20542	9.74342	0.688726	-0.537997	-1	1.45196	CR523465	gb|Gallus gallus finished cDNA, clone ChEST982e20. [CR523465]
A_87_P010108	7.99733	8.53522	0.688777	-0.537892	-1	1.45185	TC252534	tc|NUPL_BOVIN (Q2TA45) Nucleoporin-like protein RIP (HIV-1 Rev-binding protein homolog), partial (49%) [TC252534]
A_87_P007391	11.5847	12.1219	0.689141	-0.537128	-1	1.45108	TC259146	tc|ADRB2_CANFA (P54833) Beta-2 adrenergic receptor (Beta-2 adrenoceptor) (Beta-2 adrenoreceptor), partial (16%) [TC259146]
A_87_P036107	11.6333	12.1704	0.689156	-0.537097	-1	1.45105	RCJMB04_28l23	ref|Gallus gallus glucuronidase, beta (GUSB), mRNA [NM_001039316]
A_87_P036964	13.1918	13.7287	0.689242	-0.536918	-1	1.45087	LCP1	ref|Gallus gallus lymphocyte cytosolic protein 1 (L-plastin) (LCP1), mRNA [NM_001008440]
A_87_P037375	9.7102	10.2466	0.689508	-0.536361	-1	1.45031	A_87_P037375	Unknown
A_87_P012542	12.9307	13.467	0.68954	-0.536293	-1	1.45024	NAPRT1	ref|Gallus gallus nicotinate phosphoribosyltransferase domain containing 1 (NAPRT1), mRNA [NM_206981]
A_87_P038087	9.177	9.71319	0.689588	-0.536193	-1	1.45014	RCJMB04_29l6	ens|chemokine-like factor superfamily 3 [Source:RefSeq peptide;Acc:NP_001001778] [ENSGALT00000039221]
A_87_P015508	10.5527	11.0875	0.690288	-0.534731	-1	1.44867	CR387877	gb|Gallus gallus finished cDNA, clone ChEST328j11. [CR387877]
A_87_P009524	8.28643	8.82116	0.69029	-0.534726	-1	1.44867	P2RY5	ref|Gallus gallus purinergic receptor P2Y, G-protein coupled, 5 (P2RY5), mRNA [NM_205199]
A_87_P033934	9.22064	9.75488	0.690523	-0.534238	-1	1.44818	BU132393	gb|603121326F1 CSEQCHL22 Gallus gallus cDNA clone ChEST83d8 5', mRNA sequence [BU132393]
A_87_P024236	7.33989	7.8738	0.690681	-0.533908	-1	1.44785	C2orf40	gb|Gallus gallus finished cDNA, clone ChEST963e22. [BX930604]
A_87_P034250	7.78535	8.31912	0.690751	-0.533762	-1	1.4477	TC237704	tc|HMOX2_MOUSE (O70252) Heme oxygenase 2 (HO-2) , partial (76%) [TC237704]
A_87_P036771	8.40471	8.93796	0.690998	-0.533246	-1	1.44718	CAB39L	ref|Gallus gallus calcium binding protein 39-like (CAB39L), mRNA [NM_001006272]
A_87_P022177	8.93012	9.46306	0.691147	-0.532936	-1	1.44687	JPH1	gb|Gallus gallus finished cDNA, clone ChEST959g1. [BX935341]
A_87_P017487	8.85573	9.3886	0.691179	-0.532869	-1	1.4468	CR354183	gb|Gallus gallus finished cDNA, clone ChEST64c16. [CR354183]
A_87_P022780	12.0586	12.5909	0.69144	-0.532324	-1	1.44626	GTPBP4	ref|Gallus gallus GTP binding protein 4 (GTPBP4), mRNA [NM_001006354]
A_87_P037569	10.0867	10.619	0.691456	-0.53229	-1	1.44622	LMO4	ref|Gallus gallus LIM domain only 4 (LMO4), mRNA [NM_204112]
A_87_P023329	8.42418	8.95586	0.691749	-0.53168	-1	1.44561	LOC768589	gb|Gallus gallus finished cDNA, clone ChEST265b3. [BX932827]
A_87_P013056	8.00676	8.53834	0.691794	-0.531585	-1	1.44552	SLC35E3	gb|Gallus gallus finished cDNA, clone ChEST599h3. [CR406003]
A_87_P003570	7.33989	7.87072	0.692157	-0.530829	-1	1.44476	TC248033	Unknown
A_87_P008939	10.9671	11.4976	0.692274	-0.530586	-1	1.44452	NFIB	ref|Gallus gallus nuclear factor I/B (NFIB), mRNA [NM_205272]
A_87_P023847	7.24438	7.77494	0.692286	-0.530561	-1	1.44449	WASF3	gb|Gallus gallus finished cDNA, clone ChEST403d8. [BX931630]
A_87_P000688	7.2016	7.73209	0.692319	-0.530491	-1	1.44442	A_87_P000688	Unknown
A_87_P022753	7.48645	8.01683	0.692372	-0.530381	-1	1.44431	LOC418442	gb|Gallus gallus finished cDNA, clone ChEST5m22. [BX934068]
A_87_P004971	7.94215	8.4725	0.692387	-0.53035	-1	1.44428	TC243959	Unknown
A_87_P036149	8.78313	9.31306	0.692588	-0.52993	-1	1.44386	SNX10	ref|Gallus gallus sorting nexin 10 (SNX10), mRNA [NM_001030986]
A_87_P008749	13.7051	14.2344	0.692915	-0.52925	-1	1.44318	GLRX	ref|Gallus gallus glutaredoxin (thioltransferase) (GLRX), mRNA [NM_205160]
A_87_P035809	6.85743	7.38602	0.693231	-0.528592	-1	1.44252	IL21R	ref|Gallus gallus interleukin 21 receptor (IL21R), mRNA [NM_001030640]
A_87_P017550	9.79099	10.3191	0.69345	-0.528137	-1	1.44207	MMAB	gb|Gallus gallus finished cDNA, clone ChEST372h12. [CR354091]
A_87_P014026	9.47347	10.0015	0.693477	-0.528081	-1	1.44201	ALG14	gb|Gallus gallus finished cDNA, clone ChEST358k10. [CR390629]
A_87_P001507	8.95797	9.48604	0.693483	-0.528067	-1	1.442	BX259275	gb|BX259275 AGENAE Gallus gallus multi-tissues normalized library (gcag) Gallus gallus cDNA clone gcag0004c.o.15 3prim, mRNA sequence [BX259275]
A_87_P025788	8.65341	9.18141	0.693518	-0.527996	-1	1.44192	A_87_P025788	Unknown
A_87_P007649	11.6098	12.1374	0.6937	-0.527617	-1	1.44155	STBD1	gb|PREDICTED: Gallus gallus similar to genethonin 1 (LOC422637), mRNA [XM_429975]
A_87_P013755	8.02142	8.54818	0.694108	-0.526767	-1	1.4407	CR391057	gb|Gallus gallus finished cDNA, clone ChEST33g15. [CR391057]
A_87_P029194	8.37017	8.89681	0.69417	-0.526639	-1	1.44057	A_87_P029194	Unknown
A_87_P035234	13.3458	13.8722	0.694271	-0.52643	-1	1.44036	HAL	ref|Gallus gallus histidine ammonia-lyase (HAL), mRNA [NM_204404]
A_87_P009804	9.25544	9.78103	0.694676	-0.525588	-1	1.43952	LOC396026	ref|Gallus gallus occludin (LOC396026), mRNA [NM_205128]
A_87_P038073	9.2786	9.80402	0.69476	-0.525413	-1	1.43935	SIRT1	ref|Gallus gallus sirtuin (silent mating type information regulation 2 homolog) 1 (S. cerevisiae) (SIRT1), mRNA [NM_001004767]
A_87_P030111	8.84309	9.36841	0.694806	-0.525318	-1	1.43925	BU309096	gb|603538922F1 CSEQCHN60 Gallus gallus cDNA clone ChEST505k5 5', mRNA sequence [BU309096]
A_87_P032008	11.2502	11.7754	0.694873	-0.525179	-1	1.43911	BU237840	gb|603792565F1 CSEQCHN24 Gallus gallus cDNA clone ChEST758a18 5', mRNA sequence [BU237840]
A_87_P017705	13.3994	13.9243	0.695028	-0.524857	-1	1.43879	CYP4V2	ref|Gallus gallus cytochrome P450, family 4, subfamily V, polypeptide 2 (CYP4V2), mRNA [NM_001001879]
A_87_P011798	11.4944	12.019	0.695119	-0.524669	-1	1.4386	C9orf119	ens|Rolly protein Fragment [Source:UniProtKB/TrEMBL;Acc:Q6BDI7] [ENSGALT00000007811]
A_87_P030536	9.43194	9.95642	0.695211	-0.524478	-1	1.43841	PTPN4	tc|Q9WU22_MOUSE (Q9WU22) Testis-enriched protein tyrosine phosphatase, partial (7%) [TC248045]
A_87_P019820	7.97185	8.49622	0.695266	-0.524363	-1	1.4383	A_87_P019820	Unknown
A_87_P012981	7.23065	7.75473	0.695403	-0.524079	-1	1.43802	CR406131	gb|Gallus gallus finished cDNA, clone ChEST612o15. [CR406131]
A_87_P003476	10.2833	10.8071	0.695539	-0.523797	-1	1.43773	TC273223	Unknown
A_87_P034650	9.72171	10.2453	0.695639	-0.523589	-1	1.43753	DISP1	gb|PREDICTED: Gallus gallus similar to dispatched A (LOC421333), mRNA [XM_419396]
A_87_P012718	14.1144	14.6375	0.695862	-0.523126	-1	1.43707	UPP2	gb|Gallus gallus finished cDNA, clone ChEST583c14. [CR406530]
A_87_P007294	7.93687	8.45982	0.69595	-0.522944	-1	1.43688	TC254034	Unknown
A_87_P012001	9.24272	9.76554	0.696008	-0.522824	-1	1.43677	MAPRE2	ref|Gallus gallus microtubule-associated protein, RP/EB family, member 2 (MAPRE2), mRNA [NM_001031017]
A_87_P003847	10.8427	11.3654	0.696026	-0.522787	-1	1.43673	C10orf104	tc|CJ104_HUMAN (Q96DE5) Protein C10orf104, partial (88%) [TC245381]
A_87_P005581	7.9301	8.45259	0.696172	-0.522485	-1	1.43643	TC285763	Unknown
A_87_P009859	7.35928	7.88171	0.696198	-0.52243	-1	1.43637	CV862679	gb|gonad_EST10155 Embryonic gonad cDNA Library Gallus gallus cDNA 5', mRNA sequence [CV862679]
A_87_P007556	8.17586	8.69815	0.696267	-0.522288	-1	1.43623	TC272978	tc|Q6PD61_HUMAN (Q6PD61) SEC14L2 protein, partial (54%) [TC272978]
A_87_P009669	9.01163	9.5337	0.696373	-0.522069	-1	1.43601	SLC27A1	ref|Gallus gallus solute carrier family 27 (fatty acid transporter), member 1 (SLC27A1), mRNA [NM_001039602]
A_87_P016017	8.71533	9.23718	0.696474	-0.521858	-1	1.4358	CR387147	gb|Gallus gallus finished cDNA, clone ChEST269g21. [CR387147]
A_87_P013876	7.56915	8.09004	0.696943	-0.520887	-1	1.43484	CR390871	gb|Gallus gallus finished cDNA, clone ChEST307m23. [CR390871]
A_87_P034687	7.31289	7.83366	0.697	-0.52077	-1	1.43472	TC240416	tc|HSU37146 silencing mediator of retinoid and thyroid hormone action {Homo sapiens} (exp=-1; wgp=0; cg=0), partial (16%) [TC240416]
A_87_P011602	7.63068	8.15138	0.697036	-0.520695	-1	1.43465	CR523449	gb|Gallus gallus finished cDNA, clone ChEST981k9. [CR523449]
A_87_P021070	7.47525	7.99592	0.697048	-0.52067	-1	1.43462	CF254161	gb|mdvn112_d11 Marek's disease virus-infected spleen Gallus gallus cDNA, mRNA sequence [CF254161]
A_87_P034696	7.23604	7.7564	0.697197	-0.520361	-1	1.43431	BU107691	gb|603110118F1 CSEQCHL12 Gallus gallus cDNA clone ChEST55d6 5', mRNA sequence [BU107691]
A_87_P037239	12.1097	12.63	0.697226	-0.520302	-1	1.43426	IGFBP2	ref|Gallus gallus insulin-like growth factor binding protein 2, 36kDa (IGFBP2), mRNA [NM_205359]
A_87_P022837	9.12464	9.64468	0.69735	-0.520046	-1	1.434	RBM13	gb|Gallus gallus finished cDNA, clone ChEST998b20. [BX933869]
A_87_P033858	9.79737	10.3172	0.697476	-0.519785	-1	1.43374	RASSF8	gb|PREDICTED: Gallus gallus similar to carcinoma associated protein HOJ-1 (LOC418210), mRNA [XM_416437]
A_87_P014568	10.5608	11.0804	0.697542	-0.519647	-1	1.4336	CR389819	gb|Gallus gallus finished cDNA, clone ChEST274o24. [CR389819]
A_87_P009591	9.3415	9.86107	0.69758	-0.519569	-1	1.43353	A_87_P009591	Unknown
A_87_P038205	7.17135	7.69061	0.697728	-0.519263	-1	1.43322	LOC395906	gb|Gallus gallus mRNA for desmin, partial cds. [AB011672]
A_87_P012627	7.0268	7.54599	0.697767	-0.519183	-1	1.43314	CR406660	gb|Gallus gallus finished cDNA, clone ChEST763d24. [CR406660]
A_87_P015024	11.6944	12.2135	0.697795	-0.519125	-1	1.43309	CR389112	gb|Gallus gallus finished cDNA, clone ChEST343b18. [CR389112]
A_87_P022946	8.67351	9.19255	0.697835	-0.519043	-1	1.433	RBM24	ref|Gallus gallus RNA binding motif protein 24 (RBM24), mRNA [NM_001012863]
A_87_P014470	9.10894	9.62771	0.697968	-0.518767	-1	1.43273	CR389948	gb|Gallus gallus finished cDNA, clone ChEST1014p18. [CR389948]
A_87_P025636	7.68129	8.19997	0.698008	-0.518685	-1	1.43265	ENSGALT00000017897	gb|PREDICTED: Gallus gallus similar to beige protein homolog (LOC421514), partial mRNA [XM_419558]
A_87_P034623	7.90183	8.42031	0.698109	-0.518476	-1	1.43244	ENSGALT00000017438	tc|Q6VGS5_MOUSE (Q6VGS5) DVL-binding protein DAPLE, partial (24%) [TC265204]
A_87_P038095	12.3912	12.909	0.698429	-0.517815	-1	1.43179	LSP1	ref|Gallus gallus lymphocyte-specific protein 1 (LSP1), mRNA [NM_204342]
A_87_P035488	10.2493	10.7671	0.698459	-0.517754	-1	1.43172	AL585828	gb|AL585828 BP Chicken Embryo Library Gallus gallus cDNA clone ROS030F02, mRNA sequence [AL585828]
A_87_P007884	9.38938	9.90666	0.698691	-0.517274	-1	1.43125	EEFSEC	gb|PREDICTED: Gallus gallus similar to MJ0495-like protein SelB (LOC416021), mRNA [XR_027049]
A_87_P001745	8.00676	8.52401	0.698702	-0.51725	-1	1.43122	TC293640	Unknown
A_87_P011989	9.86994	10.3871	0.69875	-0.517152	-1	1.43113	CR522893	gb|Gallus gallus finished cDNA, clone ChEST392j8. [CR522893]
A_87_P028873	8.74775	9.2649	0.69875	-0.517151	-1	1.43113	BU368764	gb|603596650F1 CSEQCHN73 Gallus gallus cDNA clone ChEST564d13 5', mRNA sequence [BU368764]
A_87_P027507	7.07542	7.59247	0.6988	-0.517049	-1	1.43103	BU421414	gb|603231261F1 CSEQRBN09 Gallus gallus cDNA clone ChEST227i15 5', mRNA sequence [BU421414]
A_87_P013668	9.37563	9.89244	0.698914	-0.516812	-1	1.43079	CR391172	gb|Gallus gallus finished cDNA, clone ChEST202n22. [CR391172]
A_87_P032573	8.02821	8.5447	0.69907	-0.516491	-1	1.43047	TC293980	Unknown
A_87_P009488	9.40296	9.91935	0.699117	-0.516395	-1	1.43038	MERTK	ref|Gallus gallus c-mer proto-oncogene tyrosine kinase (MERTK), mRNA [NM_204988]
A_87_P028612	9.03618	9.55227	0.699268	-0.516084	-1	1.43007	TC257489	tc|Q6DJK1_XENLA (Q6DJK1) MGC82117 protein, partial (23%) [TC257489]
A_87_P007175	11.4704	11.9861	0.699458	-0.51569	-1	1.42968	TC287060	tc|XM_362134 predicted protein {Magnaporthe grisea 70-15} (exp=0; wgp=1; cg=0), partial (10%) [TC287060]
A_87_P037090	9.0805	9.59607	0.699515	-0.515572	-1	1.42956	PHKB	ref|Gallus gallus phosphorylase kinase, beta (PHKB), mRNA [NM_001007831]
A_87_P017356	11.2445	11.76	0.699518	-0.515567	-1	1.42956	C4BPA	ens|complement component 4 binding protein, alpha chain precursor [Source:RefSeq peptide;Acc:NP_989995] [ENSGALT00000001781]
A_87_P013234	9.08757	9.6031	0.699536	-0.51553	-1	1.42952	CR391765	gb|Gallus gallus finished cDNA, clone ChEST469o1. [CR391765]
A_87_P029135	9.73438	10.2497	0.699617	-0.515362	-1	1.42935	TC284766	tc|HSRY1NAB nucleic acid binding protein {Homo sapiens} (exp=-1; wgp=0; cg=0), partial (64%) [TC284766]
A_87_P016578	7.71912	8.23433	0.699691	-0.515211	-1	1.4292	LOC423899	gb|Gallus gallus finished cDNA, clone ChEST54o9. [CR386293]
A_87_P040601	7.42447	7.93951	0.699772	-0.515044	-1	1.42904	A_87_P040601	Unknown
A_87_P008042	7.88401	8.39883	0.699879	-0.514823	-1	1.42882	TC278925	Unknown
A_87_P015638	7.07542	7.59009	0.69995	-0.514676	-1	1.42867	CR387689	gb|Gallus gallus finished cDNA, clone ChEST72m20. [CR387689]
A_87_P023611	7.60606	8.12069	0.699972	-0.514631	-1	1.42863	LOC428459	gb|Gallus gallus finished cDNA, clone ChEST465e5. [BX932170]
A_87_P001292	12.1602	12.6747	0.700035	-0.514501	-1	1.4285	TC295484	tc|Q2IIH7_ANADE (Q2IIH7) PE-PGRS family protein, partial (5%) [TC295484]
A_87_P012300	7.91335	8.42778	0.700068	-0.514433	-1	1.42843	RCJMB04_8o21	gb|Gallus gallus finished cDNA, clone ChEST751g8. [CR407101]
A_87_P029369	8.59769	9.11207	0.700097	-0.514374	-1	1.42837	A_87_P029369	Unknown
A_87_P013636	8.70509	9.21901	0.700313	-0.513929	-1	1.42793	LOC426456	gb|Gallus gallus finished cDNA, clone ChEST206b13. [CR391215]
A_87_P015018	8.83445	9.34819	0.700405	-0.513739	-1	1.42775	CR389124	gb|Gallus gallus finished cDNA, clone ChEST826j8. [CR389124]
A_87_P020254	8.73772	9.2514	0.700435	-0.513678	-1	1.42769	TC283503	tc|AY116970 HCV NS3-transactivated protein 2 {Homo sapiens} (exp=-1; wgp=0; cg=0), partial (5%) [TC283503]
A_87_P036309	8.26224	8.7753	0.700737	-0.513056	-1	1.42707	ARHGAP25	ref|Gallus gallus Rho GTPase activating protein 25 (ARHGAP25), mRNA [NM_001030883]
A_87_P036762	9.73628	10.2493	0.700752	-0.513024	-1	1.42704	TNFRSF1B	ref|Gallus gallus tumor necrosis factor receptor superfamily, member 1B (TNFRSF1B), mRNA [NM_204439]
A_87_P036407	7.4722	7.985	0.700862	-0.512797	-1	1.42681	UBAC1	ref|Gallus gallus UBA domain containing 1 (UBAC1), mRNA [NM_001031474]
A_87_P038257	8.09766	8.61038	0.700898	-0.512723	-1	1.42674	A_87_P038257	Unknown
A_87_P024674	6.6499	7.1626	0.700912	-0.512696	-1	1.42671	RAB23	ens|Rab23 GTPase [Source:UniProtKB/TrEMBL;Acc:A8VIF4] [ENSGALT00000026245]
A_87_P009126	8.09515	8.60727	0.701189	-0.512124	-1	1.42615	ENSGALT00000005663	ens|Fibronectin Fragments (FN) [Source:UniProtKB/Swiss-Prot;Acc:P11722] [ENSGALT00000005663]
A_87_P019700	9.30834	9.81991	0.701459	-0.511569	-1	1.4256	TC277530	Unknown
A_87_P009472	13.0658	13.5771	0.701617	-0.511244	-1	1.42528	LY6E	ref|Gallus gallus lymphocyte antigen 6 complex, locus E (LY6E), mRNA [NM_204775]
A_87_P025508	8.19164	8.7027	0.701704	-0.511065	-1	1.4251	A_87_P025508	Unknown
A_87_P007177	7.57585	8.08657	0.701871	-0.510722	-1	1.42476	TC274554	tc|Q4RY79_TETNG (Q4RY79) Chromosome 3 SCAF14978, whole genome shotgun sequence. (Fragment), partial (75%) [TC274554]
A_87_P034104	15.1021	15.6126	0.701945	-0.51057	-1	1.42461	TC265696	tc|ATTY_MOUSE (Q8QZR1) Tyrosine aminotransferase (L-tyrosine:2-oxoglutarate aminotransferase) (TAT) , partial (84%) [TC265696]
A_87_P009338	10.2989	10.8092	0.702089	-0.510274	-1	1.42432	S100A10	ref|Gallus gallus S100 calcium binding protein A10 (S100A10), mRNA [NM_205506]
A_87_P008251	8.52847	9.03853	0.702195	-0.510056	-1	1.42411	LOC421259	gb|PREDICTED: Gallus gallus hypothetical LOC421259 (LOC421259), mRNA [XM_429829]
A_87_P024941	8.89442	9.40439	0.702235	-0.509974	-1	1.42402	ENSGALT00000008752	gb|PREDICTED: Gallus gallus similar to 1-phosphatidylinositol-4,5-bisphosphate phosphodiesterase gamma 2 (LOC415805), mRNA [XM_414166]
A_87_P007147	9.02214	9.53202	0.702278	-0.509886	-1	1.42394	A_87_P007147	Unknown
A_87_P001368	6.51708	7.0268	0.702357	-0.509724	-1	1.42378	TC286384	tc|NM_114359 ATCHX4; monovalent cation:proton antiporter {Arabidopsis thaliana} (exp=-1; wgp=0; cg=0), partial (3%) [TC286384]
A_87_P011914	13.9017	14.4107	0.702694	-0.509033	-1	1.4231	CR523000	gb|Gallus gallus finished cDNA, clone ChEST547c12. [CR523000]
A_87_P018648	10.0238	10.5326	0.702792	-0.508829	-1	1.4229	CR352354	gb|Gallus gallus finished cDNA, clone ChEST537g2. [CR352354]
A_87_P015360	8.00493	8.51373	0.702806	-0.508802	-1	1.42287	LARP1	gb|Gallus gallus finished cDNA, clone ChEST373k5. [CR388590]
A_87_P034723	11.8403	12.349	0.702876	-0.508658	-1	1.42273	TC234185	Unknown
A_87_P007132	8.27158	8.78004	0.702973	-0.508458	-1	1.42253	ENSGALT00000013709	ens|Uncharacterized protein C20orf26 [Source:UniProtKB/Swiss-Prot;Acc:Q8NHU2] [ENSGALT00000013709]
A_87_P036647	8.5722	9.0805	0.703049	-0.508304	-1	1.42238	RCJMB04_10h2	ref|Gallus gallus hepatitis A virus cellular receptor 1 (HAVCR1), mRNA [NM_001030617]
A_87_P008699	8.538	9.04612	0.703135	-0.508127	-1	1.4222	CD8B	ref|Gallus gallus CD8b molecule (CD8B), mRNA [NM_205247]
A_87_P019652	11.9458	12.4538	0.703171	-0.508052	-1	1.42213	LOC430516	gb|PREDICTED: Gallus gallus similar to ligase I (LOC430516), mRNA [XR_026966]
A_87_P024739	7.17135	7.67904	0.703345	-0.507695	-1	1.42178	FILIP1	gb|Gallus gallus finished cDNA, clone ChEST977h5. [BX929400]
A_87_P009314	11.7603	12.268	0.703348	-0.507688	-1	1.42177	TPM3	gb|Chicken beta-tropomyosin 1 (BRT-1) mRNA, complete cds. [M64288]
A_87_P016287	8.82537	9.33293	0.70341	-0.507561	-1	1.42165	ENSGALT00000010047	gb|Gallus gallus finished cDNA, clone ChEST302l4. [CR386715]
A_87_P035068	9.96715	10.4747	0.703434	-0.507513	-1	1.4216	FKBP5	ref|Gallus gallus FK506 binding protein 5 (FKBP5), mRNA [NM_001005431]
A_87_P012701	9.66037	10.1673	0.703704	-0.506959	-1	1.42105	ENSGALT00000019030	gb|Gallus gallus finished cDNA, clone ChEST681i9. [CR406553]
A_87_P018969	7.84368	8.35039	0.703828	-0.506705	-1	1.4208	A_87_P018969	Unknown
A_87_P017306	9.16748	9.67404	0.703902	-0.506554	-1	1.42065	CR385169	gb|Gallus gallus finished cDNA, clone ChEST538g9. [CR385169]
A_87_P019794	9.63357	10.1401	0.703906	-0.506544	-1	1.42064	CO764184	gb|brain_EST07376 Brain cDNA Library Gallus gallus cDNA 3', mRNA sequence [CO764184]
A_87_P019705	7.76446	8.271	0.703908	-0.506541	-1	1.42064	A_87_P019705	Unknown
A_87_P035369	6.80239	7.30892	0.703917	-0.506522	-1	1.42062	TNFAIP2	gb|PREDICTED: Gallus gallus hypothetical LOC423477 (LOC423477), mRNA [XM_421383]
A_87_P014681	6.75383	7.26034	0.703926	-0.506504	-1	1.4206	CR389648	gb|Gallus gallus finished cDNA, clone ChEST430g2. [CR389648]
A_87_P008808	9.20542	9.71148	0.704142	-0.506063	-1	1.42017	CSRP2	ref|Gallus gallus cysteine and glycine-rich protein 2 (CSRP2), mRNA [NM_205208]
A_87_P002948	7.00954	7.51552	0.704181	-0.505983	-1	1.42009	LAG3	gb|PREDICTED: Gallus gallus similar to LAG-3 protein (LOC418287), mRNA [XM_416510]
A_87_P000656	8.68111	9.18639	0.704521	-0.505285	-1	1.4194	TTN	gb|PREDICTED: Gallus gallus similar to titin isoform N2-A (LOC770789), mRNA [XM_001234115]
A_87_P022827	11.2199	11.7251	0.704589	-0.505147	-1	1.41927	ENSGALT00000023153	gb|Gallus gallus finished cDNA, clone ChEST126d21. [BX933892]
A_87_P011764	7.80643	8.31139	0.704678	-0.504964	-1	1.41909	CR523215	gb|Gallus gallus finished cDNA, clone ChEST594b6. [CR523215]
A_87_P009159	10.5355	11.0403	0.704774	-0.504768	-1	1.4189	MMP2	ref|Gallus gallus matrix metallopeptidase 2 (gelatinase A, 72kDa gelatinase, 72kDa type IV collagenase) (MMP2), mRNA [NM_204420]
A_87_P035672	8.708	9.21195	0.705177	-0.503943	-1	1.41808	RHOBTB2	ens|Putative uncharacterized protein [Source:UniProtKB/TrEMBL;Acc:Q5F3R4] [ENSGALT00000040950]
A_87_P021796	6.86807	7.37189	0.705239	-0.503816	-1	1.41796	BX936125	gb|Gallus gallus finished cDNA, clone ChEST488h14. [BX936125]
A_87_P013171	9.03853	9.54212	0.705351	-0.503587	-1	1.41773	CR405845	gb|Gallus gallus finished cDNA, clone ChEST577l24. [CR405845]
A_87_P034323	9.80069	10.3042	0.705373	-0.503541	-1	1.41769	BU119168	gb|603142811F1 CSEQCHL16 Gallus gallus cDNA clone ChEST137e4 5', mRNA sequence [BU119168]
A_87_P030818	6.81337	7.31686	0.705399	-0.503489	-1	1.41764	RIMS2	gb|PREDICTED: Gallus gallus regulating synaptic membrane exocytosis 2 (RIMS2), mRNA [XM_418375]
A_87_P012952	12.8298	13.3332	0.705414	-0.503458	-1	1.41761	LYN	ref|Gallus gallus v-yes-1 Yamaguchi sarcoma viral related oncogene homolog (LYN), mRNA [NM_001006390]
A_87_P023260	9.58368	10.0871	0.705435	-0.503415	-1	1.41757	SLC37A2	gb|Gallus gallus finished cDNA, clone ChEST994a3. [BX932962]
A_87_P018271	11.4671	11.9704	0.70548	-0.503323	-1	1.41747	DASRAA	gb|Gallus gallus finished cDNA, clone ChEST402f8. [CR352941]
A_87_P029491	7.34768	7.85052	0.705717	-0.502839	-1	1.417	ENSGALT00000020396	gb|PREDICTED: Gallus gallus RAP1 interacting factor homolog (yeast) (RIF1), mRNA [XM_422162]
A_87_P024268	7.03298	7.53573	0.705759	-0.502753	-1	1.41691	CTTNBP2	ref|Gallus gallus cortactin binding protein 2 (CTTNBP2), mRNA [NM_001098539]
A_87_P011851	8.79124	9.29383	0.705841	-0.502585	-1	1.41675	ZDHHC9	ens|Palmitoyltransferase ZDHHC9 (EC 2.3.1.-)(Zinc finger DHHC domain-containing protein 9)(DHHC-9)(DHHC9)(Zinc finger protein 379) [Source:UniProtKB/Swiss-Prot;Acc:Q9Y397] [ENSGALT00000006314]
A_87_P015534	10.0409	10.5434	0.705877	-0.502511	-1	1.41668	CR387846	gb|Gallus gallus finished cDNA, clone ChEST255o22. [CR387846]
A_87_P037739	8.33948	8.84129	0.706218	-0.501814	-1	1.41599	CHRDL1	ref|Gallus gallus chordin-like 1 (CHRDL1), mRNA [NM_204171]
A_87_P011123	9.70021	10.202	0.706219	-0.501812	-1	1.41599	CR524128	gb|Gallus gallus finished cDNA, clone ChEST656n20. [CR524128]
A_87_P024616	9.72996	10.2317	0.706245	-0.501759	-1	1.41594	NUDT15	gb|Gallus gallus finished cDNA, clone ChEST801n15. [BX929709]
A_87_P038084	7.15567	7.65711	0.706402	-0.501438	-1	1.41562	CR1L	ref|Gallus gallus complement component (3b/4b) receptor 1-like (CR1L), mRNA [NM_001033643]
A_87_P014103	10.7128	11.2137	0.706659	-0.500914	-1	1.41511	CR390514	gb|Gallus gallus finished cDNA, clone ChEST784l21. [CR390514]
A_87_P018365	8.56186	9.06273	0.706681	-0.50087	-1	1.41507	CR352790	gb|Gallus gallus finished cDNA, clone ChEST435d11. [CR352790]
A_87_P003931	8.99612	9.49668	0.706833	-0.500558	-1	1.41476	TC245408	tc|Q4PNR5_HUMAN (Q4PNR5) Casein, partial (7%) [TC245408]
A_87_P003653	10.274	10.7744	0.706942	-0.500337	-1	1.41454	WWC3	gb|PREDICTED: Gallus gallus similar to KIAA1280 protein (LOC418649), mRNA [XM_416846]
A_87_P023688	8.90903	9.40923	0.707007	-0.500203	-1	1.41441	TMEM5	gb|Gallus gallus finished cDNA, clone ChEST894n21. [BX932028]
A_87_P025551	9.42625	9.9263	0.70708	-0.500055	-1	1.41427	TC252302	Unknown
A_87_P008803	8.47999	8.97975	0.707223	-0.499762	-1	1.41398	FST	ref|Gallus gallus follistatin (FST), mRNA [NM_205200]
A_87_P035829	11.0298	11.5294	0.707291	-0.499624	-1	1.41385	F2RL1	ref|Gallus gallus coagulation factor II (thrombin) receptor-like 1 (F2RL1), mRNA [NM_001012608]
A_87_P036181	8.93567	9.43505	0.70741	-0.499382	-1	1.41361	PDZD11	ref|Gallus gallus PDZ domain containing 11 (PDZD11), mRNA [NM_001031111]
A_87_P009912	7.62144	8.12069	0.707473	-0.499253	-1	1.41348	CV862420	gb|gonad_EST09896 Embryonic gonad cDNA Library Gallus gallus cDNA 5', mRNA sequence [CV862420]
A_87_P028507	10.5705	11.0697	0.707483	-0.499233	-1	1.41346	BU380984	gb|603581901F1 CSEQCHN75 Gallus gallus cDNA clone ChEST532a1 5', mRNA sequence [BU380984]
A_87_P024770	10.7308	11.2297	0.707632	-0.498929	-1	1.41316	AUP1	gb|Gallus gallus finished cDNA, clone ChEST183f6. [BX929323]
A_87_P000581	8.09136	8.59027	0.707642	-0.498908	-1	1.41314	TC273325	Unknown
A_87_P024420	10.0475	10.5464	0.707658	-0.498876	-1	1.41311	C20orf42	gb|Gallus gallus finished cDNA, clone ChEST593l9. [BX930145]
A_87_P012652	10.555	11.0536	0.707776	-0.498635	-1	1.41288	CPSF3L	ref|Gallus gallus cleavage and polyadenylation specific factor 3-like (CPSF3L), mRNA [NM_001012836]
A_87_P038891	7.0268	7.5254	0.707795	-0.498597	-1	1.41284	DLC1	gb|PREDICTED: Gallus gallus similar to KIAA1723 protein (LOC422740), mRNA [XM_420693]
A_87_P037011	7.67816	8.17648	0.707932	-0.498318	-1	1.41257	RCJMB04_3f13	ref|Gallus gallus neutrophil cytosolic factor 1 (NCF1), mRNA [NM_001030709]
A_87_P017914	13.6632	14.161	0.708164	-0.497845	-1	1.4121	CR353477	gb|Gallus gallus finished cDNA, clone ChEST252c10. [CR353477]
A_87_P009339	14.6699	15.167	0.708529	-0.497101	-1	1.41138	LOC396380	ref|Gallus gallus glutathione transferase (LOC396380), mRNA [NM_205412]
A_87_P013772	8.39131	8.88788	0.708789	-0.496573	-1	1.41086	CR391026	gb|Gallus gallus finished cDNA, clone ChEST196c10. [CR391026]
A_87_P041453	8.43242	8.92871	0.708928	-0.49629	-1	1.41058	A_87_P041453	Unknown
A_87_P015421	7.3242	7.82028	0.709033	-0.496076	-1	1.41037	CR388507	gb|Gallus gallus finished cDNA, clone ChEST1020e14. [CR388507]
A_87_P004488	10.9238	11.4198	0.709062	-0.496016	-1	1.41031	TC264491	Unknown
A_87_P001219	10.1133	10.6091	0.709143	-0.495851	-1	1.41015	TC279993	tc|Q98Q45_MYCPU (Q98Q45) LIPOPROTEIN VSAF (Fragment), partial (39%) [TC279993]
A_87_P014048	9.4833	9.97897	0.709231	-0.495673	-1	1.40998	CR390592	gb|Gallus gallus finished cDNA, clone ChEST52n3. [CR390592]
A_87_P004705	9.69925	10.1949	0.709245	-0.495643	-1	1.40995	A_87_P004705	Unknown
A_87_P036755	11.0464	11.5419	0.709318	-0.495495	-1	1.4098	RCJMB04_8j10	ref|Gallus gallus transducin (beta)-like 1 X-linked receptor 1 (TBL1XR1), mRNA [NM_001031369]
A_87_P008006	8.90779	9.40308	0.709417	-0.495295	-1	1.40961	PPIG	gb|PREDICTED: Gallus gallus peptidylprolyl isomerase G (cyclophilin G) (PPIG), mRNA [XM_422008]
A_87_P004026	11.8235	12.3188	0.709421	-0.495287	-1	1.4096	TC255372	tc|Q85B99_CHICK (Q85B99) Cytochrome c oxidase subunit II (Cytochrome oxidase subunit II), partial (57%) [TC255372]
A_87_P005855	7.27728	7.772	0.709699	-0.494721	-1	1.40905	TC290845	tc|AY743663 cullin {Homo sapiens} (exp=-1; wgp=0; cg=0), partial (5%) [TC290845]
A_87_P022198	11.7603	12.2549	0.709752	-0.494613	-1	1.40894	CRLS1	gb|Gallus gallus finished cDNA, clone ChEST959f3. [BX935256]
A_87_P011590	8.07843	8.57261	0.709968	-0.494173	-1	1.40851	CR523467	gb|Gallus gallus finished cDNA, clone ChEST985c1. [CR523467]
A_87_P007933	9.4766	9.97066	0.710028	-0.494051	-1	1.40839	TC272188	tc|Q28CN3_XENTR (Q28CN3) Ubiquitin specific protease 33, partial (32%) [TC272188]
A_87_P020800	9.04413	9.53805	0.710093	-0.493919	-1	1.40827	TC280053	Unknown
A_87_P010957	11.078	11.5719	0.710101	-0.493903	-1	1.40825	CR524355	gb|Gallus gallus finished cDNA, clone ChEST806n6. [CR524355]
A_87_P000468	8.56377	9.05753	0.710169	-0.493766	-1	1.40812	TC278632	Unknown
A_87_P016192	10.3191	10.8127	0.710273	-0.493555	-1	1.40791	RCJMB04_2m10	ref|Gallus gallus cytohesin 1 (CYTH1), mRNA [NM_001031105]
A_87_P036216	9.76359	10.2565	0.71057	-0.492951	-1	1.40732	RCJMB04_24g5	ref|Gallus gallus tripartite motif-containing 14 (TRIM14), mRNA [NM_001031431]
A_87_P018998	9.17417	9.66667	0.710793	-0.492498	-1	1.40688	TRIM42	gb|PREDICTED: Gallus gallus similar to tripartite motif protein 42; TRIM42 (LOC424818), mRNA [XM_422632]
A_87_P031902	10.8979	11.3903	0.710797	-0.49249	-1	1.40687	BU240885	gb|603324376F1 CSEQCHN33 Gallus gallus cDNA clone ChEST254h19 5', mRNA sequence [BU240885]
A_87_P015843	6.51708	7.00954	0.710812	-0.492461	-1	1.40684	CR387399	gb|Gallus gallus finished cDNA, clone ChEST284e20. [CR387399]
A_87_P038224	7.64668	8.13895	0.710903	-0.492275	-1	1.40666	PSAP	ref|Gallus gallus prosaposin (PSAP), mRNA [NM_204811]
A_87_P035680	9.99247	10.4847	0.710923	-0.492236	-1	1.40662	FXR1	ref|Gallus gallus fragile X mental retardation, autosomal homolog 1 (FXR1), mRNA [NM_001012601]
A_87_P021822	8.20748	8.69945	0.711054	-0.491969	-1	1.40636	PHACTR1	ref|Gallus gallus phosphatase and actin regulator 1 (PHACTR1), mRNA [NM_204446]
A_87_P013246	10.8567	11.3485	0.711137	-0.491802	-1	1.4062	CR391747	gb|Gallus gallus finished cDNA, clone ChEST1029f24. [CR391747]
A_87_P009530	14.3066	14.7983	0.711173	-0.491728	-1	1.40613	EEF1A1	ref|Gallus gallus eukaryotic translation elongation factor 1 alpha 1 (EEF1A1), mRNA [NM_204157]
A_87_P021936	6.56508	7.0567	0.711225	-0.491621	-1	1.40602	MURC	gb|Gallus gallus finished cDNA, clone ChEST162d6. [BX935810]
A_87_P012046	12.1325	12.6239	0.711316	-0.491438	-1	1.40585	AGT	gb|Gallus gallus finished cDNA, clone ChEST141l17. [CR407474]
A_87_P013404	10.274	10.7648	0.711665	-0.490729	-1	1.40516	FBXL14	gb|Gallus gallus finished cDNA, clone ChEST905n16. [CR391509]
A_87_P016581	12.0133	12.5039	0.71174	-0.490577	-1	1.40501	CR386289	gb|Gallus gallus finished cDNA, clone ChEST61l5. [CR386289]
A_87_P035410	7.93423	8.42471	0.71179	-0.490477	-1	1.40491	AM063692	gb|AM063692 Chicken immune 5 - CSEQRBN30 Gallus gallus cDNA clone JYM603946072_R1_M13F, mRNA sequence [AM063692]
A_87_P026274	12.2223	12.7127	0.711836	-0.490383	-1	1.40482	BU456674	gb|603768040F1 CSEQRBN14 Gallus gallus cDNA clone ChEST697o9 5', mRNA sequence [BU456674]
A_87_P010344	8.30286	8.79319	0.711863	-0.490328	-1	1.40476	TC273276	Unknown
A_87_P024191	9.24619	9.73606	0.712088	-0.489873	-1	1.40432	ENSGALT00000022607	gb|Gallus gallus finished cDNA, clone ChEST962d1. [BX930735]
A_87_P034065	7.71216	8.20181	0.712198	-0.489651	-1	1.4041	TC275965	Unknown
A_87_P013726	9.56257	10.0522	0.7122	-0.489645	-1	1.4041	CR391100	gb|Gallus gallus finished cDNA, clone ChEST202c2. [CR391100]
A_87_P018706	7.52885	8.01822	0.712337	-0.489368	-1	1.40383	CR338966	gb|Gallus gallus finished cDNA, clone ChEST325n4. [CR338966]
A_87_P031643	9.95406	10.4432	0.712443	-0.489153	-1	1.40362	A_87_P031643	Unknown
A_87_P024012	8.54712	9.03618	0.712486	-0.489066	-1	1.40354	B-MA1	ref|Gallus gallus B locus M alpha chain 1 (B-MA1), mRNA [NM_001099353]
A_87_P012149	7.77787	8.26652	0.712692	-0.48865	-1	1.40313	CR407325	gb|Gallus gallus finished cDNA, clone ChEST1014j22. [CR407325]
A_87_P012212	8.81431	9.30293	0.712707	-0.488619	-1	1.4031	CR407226	gb|Gallus gallus finished cDNA, clone ChEST219b14. [CR407226]
A_87_P014901	10.0238	10.5123	0.712777	-0.488477	-1	1.40296	CR389321	gb|Gallus gallus finished cDNA, clone ChEST736e9. [CR389321]
A_87_P036539	8.48236	8.97081	0.712789	-0.488453	-1	1.40294	MCCC1	ref|Gallus gallus methylcrotonoyl-Coenzyme A carboxylase 1 (alpha) (MCCC1), nuclear gene encoding mitochondrial protein, mRNA [NM_001006551]
A_87_P030694	12.2525	12.7409	0.712825	-0.48838	-1	1.40287	TC296789	tc|Q68EP2_XENTR (Q68EP2) MGC89894 protein, partial (7%) [TC296789]
A_87_P003802	10.1854	10.6736	0.712919	-0.48819	-1	1.40268	LOC424896	gb|PREDICTED: Gallus gallus hypothetical LOC424896 (LOC424896), mRNA [XM_422707]
A_87_P016419	8.83445	9.32263	0.712925	-0.488178	-1	1.40267	CR386526	gb|Gallus gallus finished cDNA, clone ChEST334o14. [CR386526]
A_87_P018850	7.93423	8.42225	0.713005	-0.488016	-1	1.40251	CR338772	gb|Gallus gallus finished cDNA, clone ChEST1028n11. [CR338772]
A_87_P031731	11.1115	11.5995	0.713006	-0.488014	-1	1.40251	ENSGALT00000003734	ens|Coagulation factor XIII B chain Precursor (Protein-glutamine gamma-glutamyltransferase B chain)(Transglutaminase B chain)(Fibrin-stabilizing factor B subunit) [Source:UniProtKB/Swiss-Prot;Acc:P05160] [ENSGALT00000003734]
A_87_P018388	9.91339	10.401	0.713194	-0.487633	-1	1.40214	GTF3A	ref|Gallus gallus general transcription factor IIIA (GTF3A), mRNA [NM_001113571]
A_87_P004208	8.00886	8.49622	0.713331	-0.487357	-1	1.40187	LOC417760	gb|603841921F1 CSEQRBN22 Gallus gallus cDNA clone ChEST824j5 5', mRNA sequence [BU479369]
A_87_P008409	8.80053	9.28787	0.71334	-0.487338	-1	1.40186	TC239315	Unknown
A_87_P006761	7.72907	8.21595	0.713566	-0.486881	-1	1.40141	LOC771722	gb|PREDICTED: Gallus gallus hypothetical protein LOC771722 (LOC771722), mRNA [XM_001234965]
A_87_P024683	9.37431	9.86107	0.713627	-0.486759	-1	1.40129	STXBP6	gb|Gallus gallus finished cDNA, clone ChEST743a2. [BX929546]
A_87_P009997	7.89452	8.38123	0.713654	-0.486704	-1	1.40124	DSE	gb|PREDICTED: Gallus gallus hypothetical LOC421745 (LOC421745), mRNA [XM_419777]
A_87_P008701	7.29347	7.77998	0.713751	-0.486507	-1	1.40105	INCENP	ref|Gallus gallus inner centromere protein antigens 135/155kDa (INCENP), mRNA [NM_205330]
A_87_P026901	11.3849	11.8713	0.713784	-0.486442	-1	1.40099	BU439286	gb|603210435F1 CSEQRBN11 Gallus gallus cDNA clone ChEST188f9 5', mRNA sequence [BU439286]
A_87_P031670	7.57824	8.06457	0.713839	-0.48633	-1	1.40088	A_87_P031670	Unknown
A_87_P022883	7.6844	8.1703	0.714052	-0.485899	-1	1.40046	ENSGALT00000040227	gb|Gallus gallus finished cDNA, clone ChEST1010h23. [BX933757]
A_87_P011206	8.61942	9.10528	0.714075	-0.485853	-1	1.40041	CR524018	gb|Gallus gallus finished cDNA, clone ChEST702b24. [CR524018]
A_87_P015229	7.92627	8.412	0.714135	-0.485731	-1	1.40029	CR388797	gb|Gallus gallus finished cDNA, clone ChEST511l22. [CR388797]
A_87_P036118	8.93153	9.41718	0.714175	-0.485651	-1	1.40022	PIK3R5	ref|Gallus gallus phosphoinositide-3-kinase, regulatory subunit 5, p101 (PIK3R5), mRNA [NM_001030697]
A_87_P012053	6.63629	7.1219	0.714198	-0.485604	-1	1.40017	CDKL2	gb|Gallus gallus finished cDNA, clone ChEST135d9. [CR407462]
A_87_P030928	7.82233	8.30789	0.714219	-0.485561	-1	1.40013	A_87_P030928	Unknown
A_87_P036641	7.76446	8.24991	0.714271	-0.485456	-1	1.40003	CAMK2D	ref|Gallus gallus calcium/calmodulin-dependent protein kinase (CaM kinase) II delta (CAMK2D), mRNA [NM_001039300]
A_87_P013734	8.82916	9.31417	0.714495	-0.485005	-1	1.39959	CR391092	gb|Gallus gallus finished cDNA, clone ChEST207h23. [CR391092]
A_87_P020533	7.0614	7.54599	0.714702	-0.484587	-1	1.39919	ENSGALT00000011071	ens|A-kinase anchor protein 13 (AKAP 13)(Protein kinase A-anchoring protein 13)(Breast cancer nuclear receptor-binding auxiliary protein)(Human thyroid-anchoring protein 31)(Guanine nucleotide exchange factor Lbc)(AKAP-Lbc)(P47)(Lymphoid blast crisis onco
A_87_P040749	7.52246	8.00676	0.714845	-0.484297	-1	1.3989	A_87_P040749	Unknown
A_87_P011897	10.1471	10.6314	0.714852	-0.484284	-1	1.39889	CR523022	gb|Gallus gallus finished cDNA, clone ChEST224c17. [CR523022]
A_87_P029966	7.65483	8.13895	0.714935	-0.484117	-1	1.39873	BU316369	gb|603853843F1 CSEQCHN62 Gallus gallus cDNA clone ChEST854f12 5', mRNA sequence [BU316369]
A_87_P028627	6.99423	7.47833	0.714945	-0.484096	-1	1.39871	BU376598	gb|603808773F1 CSEQCHN74 Gallus gallus cDNA clone ChEST791b19 5', mRNA sequence [BU376598]
A_87_P036669	9.0805	9.56422	0.715132	-0.483718	-1	1.39834	RCJMB04_10b19	ref|Gallus gallus bridging integrator 2 (BIN2), mRNA [NM_001080896]
A_87_P023953	8.56554	9.04889	0.715317	-0.483345	-1	1.39798	ENSGALT00000037297	ens|Ets domain protein Fragment [Source:UniProtKB/TrEMBL;Acc:Q9YHW8] [ENSGALT00000037297]
A_87_P034833	7.90798	8.39131	0.715323	-0.483332	-1	1.39797	BM491746	gb|pgp2n.pk007.f14 Normalized Chicken Pituitary [BM491746]
A_87_P034274	7.14555	7.62882	0.715356	-0.483266	-1	1.3979	BU120803	gb|603146047F1 CSEQCHL17 Gallus gallus cDNA clone ChEST145m12 5', mRNA sequence [BU120803]
A_87_P036749	8.18613	8.66854	0.715783	-0.482406	-1	1.39707	RCJMB04_8k11	ref|Gallus gallus MANSC domain containing 1 (MANSC1), mRNA [NM_001031381]
A_87_P013186	8.10254	8.5849	0.715804	-0.482363	-1	1.39703	CDC5L	gb|Gallus gallus finished cDNA, clone ChEST879l23. [CR405819]
A_87_P034152	8.61942	9.10137	0.716012	-0.481944	-1	1.39662	TC256244	tc|AB073472 PAR3 beta {Homo sapiens} (exp=-1; wgp=0; cg=0), partial (16%) [TC256244]
A_87_P018322	8.36653	8.84833	0.71608	-0.481807	-1	1.39649	GPRC5A	gb|Gallus gallus finished cDNA, clone ChEST492c4. [CR352854]
A_87_P007659	13.6829	14.1647	0.716098	-0.481771	-1	1.39646	C9orf95	gb|PREDICTED: Gallus gallus similar to nicotinamide riboside kinase 1 (LOC427257), mRNA [XM_424839]
A_87_P016666	8.36305	8.84458	0.71622	-0.481525	-1	1.39622	TMEM171	gb|Gallus gallus finished cDNA, clone ChEST357k15. [CR386164]
A_87_P009195	8.95236	9.43349	0.716415	-0.481133	-1	1.39584	MYH15	ref|Gallus gallus myosin, heavy polypeptide 6, cardiac muscle, alpha (MYH6), mRNA [NM_204766]
A_87_P016160	9.10894	9.58995	0.716479	-0.481004	-1	1.39572	CR386927	gb|Gallus gallus finished cDNA, clone ChEST39l11. [CR386927]
A_87_P014861	10.4332	10.9142	0.716482	-0.480998	-1	1.39571	CR389380	gb|Gallus gallus finished cDNA, clone ChEST982i22. [CR389380]
A_87_P014410	9.64323	10.124	0.716606	-0.480749	-1	1.39547	CR390035	gb|Gallus gallus finished cDNA, clone ChEST38f24. [CR390035]
A_87_P036631	8.741	9.22106	0.716945	-0.480065	-1	1.39481	C7orf20	ref|Gallus gallus chromosome 7 open reading frame 20 (C7orf20), mRNA [NM_001006159]
A_87_P037635	7.50855	7.98827	0.717118	-0.479718	-1	1.39447	HOXA7	ref|Gallus gallus homeobox A7 (HOXA7), mRNA [NM_204595]
A_87_P017540	8.01662	8.49622	0.717176	-0.479601	-1	1.39436	CSRP1	ref|Gallus gallus cysteine and glycine-rich protein 1 (CSRP1), mRNA [NM_205248]
A_87_P020336	8.67979	9.15923	0.717254	-0.479445	-1	1.39421	CO421281	gb|GGEZHC1024E09.g HC1 Gallus gallus cDNA clone GGEZHC1024E09, mRNA sequence [CO421281]
A_87_P021104	7.37843	7.85765	0.717365	-0.479221	-1	1.39399	LAO	ref|Gallus gallus L-amino-acid oxidase precursor (LAO), mRNA [NM_001099351]
A_87_P025058	7.64668	8.12538	0.717624	-0.478699	-1	1.39349	ENSGALT00000025020	ens|Roundabout2 protein Fragment [Source:UniProtKB/TrEMBL;Acc:Q90Z41] [ENSGALT00000025020]
A_87_P016264	10.0943	10.5727	0.717759	-0.478429	-1	1.39323	CR386750	gb|Gallus gallus finished cDNA, clone ChEST423k21. [CR386750]
A_87_P035229	8.0701	8.54818	0.717931	-0.478084	-1	1.39289	BMP2	ref|Gallus gallus bone morphogenetic protein 2 (BMP2), mRNA [NM_204358]
A_87_P034668	10.4793	10.9567	0.718286	-0.477369	-1	1.3922	DR416786	gb|gPGC_EST06628 Embryonic gonadal PGC cDNA Library Gallus gallus cDNA 5', mRNA sequence [DR416786]
A_87_P005621	6.75947	7.23604	0.718684	-0.476571	-1	1.39143	A_87_P005621	Unknown
A_87_P035220	7.22645	7.70296	0.718715	-0.476509	-1	1.39137	IGF2	ref|Gallus gallus insulin-like growth factor 2 (somatomedin A) (IGF2), mRNA [NM_001030342]
A_87_P039910	9.98432	10.4605	0.718893	-0.47615	-1	1.39103	A_87_P039910	Unknown
A_87_P025100	7.66295	8.13895	0.718967	-0.476003	-1	1.39088	TC261647	tc|Q3ZBC9_BOVIN (Q3ZBC9) LIM domain binding 3, partial (6%) [TC261647]
A_87_P037248	6.88916	7.36478	0.719157	-0.475621	-1	1.39052	SMC4	ref|Gallus gallus structural maintenance of chromosomes 4 (SMC4), mRNA [NM_204518]
A_87_P025334	8.03319	8.50876	0.71918	-0.475576	-1	1.39047	BU483654	gb|603848783F1 CSEQRBN22 Gallus gallus cDNA clone ChEST841f21 5', mRNA sequence [BU483654]
A_87_P003129	10.9304	11.4059	0.719216	-0.475503	-1	1.3904	CSF2RA	gb|PREDICTED: Gallus gallus hypothetical LOC418666 (LOC418666), mRNA [XM_416862]
A_87_P002787	9.25692	9.73227	0.719288	-0.475358	-1	1.39026	TC289253	tc|BC015584 UNC-112 related protein 2, short form {Homo sapiens} (exp=-1; wgp=0; cg=0), partial (11%) [TC289253]
A_87_P000759	8.61942	9.09465	0.719355	-0.475225	-1	1.39013	DAAM2	gb|PREDICTED: Gallus gallus dishevelled associated activator of morphogenesis 2 (DAAM2), mRNA [XM_419476]
A_87_P007715	7.5254	8.00057	0.719381	-0.475172	-1	1.39008	BU227464	gb|603946839F1 CSEQCHN23 Gallus gallus cDNA clone ChEST900n9 5', mRNA sequence [BU227464]
A_87_P023025	8.41289	8.88788	0.719471	-0.474991	-1	1.38991	BX933447	gb|Gallus gallus finished cDNA, clone ChEST53g21. [BX933447]
A_87_P017484	12.2887	12.7637	0.719483	-0.474967	-1	1.38989	CPOX	gb|Gallus gallus finished cDNA, clone ChEST69o14. [CR354187]
A_87_P035661	8.49337	8.96788	0.719707	-0.474518	-1	1.38945	TBCC	ref|Gallus gallus tubulin folding cofactor C (TBCC), mRNA [NM_001031520]
A_87_P038013	11.6364	12.1106	0.719883	-0.474166	-1	1.38911	P2RX4	ref|Gallus gallus purinergic receptor P2X, ligand-gated ion channel, 4 (P2RX4), mRNA [NM_204291]
A_87_P040210	9.16627	9.64021	0.719997	-0.473937	-1	1.38889	ITGA11	Unknown
A_87_P031003	8.84309	9.31695	0.720038	-0.473856	-1	1.38882	BU273855	gb|603531725F1 CSEQCHN53 Gallus gallus cDNA clone ChEST487a7 5', mRNA sequence [BU273855]
A_87_P011116	8.99306	9.46657	0.720213	-0.473505	-1	1.38848	CR524136	gb|Gallus gallus finished cDNA, clone ChEST650g11. [CR524136]
A_87_P035112	8.05496	8.52799	0.720452	-0.473026	-1	1.38802	TGFA	ref|Gallus gallus transforming growth factor, alpha (TGFA), mRNA [NM_001001614]
A_87_P015522	7.18191	7.65483	0.720501	-0.472929	-1	1.38792	CR387861	gb|Gallus gallus finished cDNA, clone ChEST328a13. [CR387861]
A_87_P003646	7.73124	8.20404	0.720566	-0.472798	-1	1.3878	LOC422321	tc|Q4T7P6_TETNG (Q4T7P6) Chromosome undetermined SCAF8055, whole genome shotgun sequence. (Fragment), partial (74%) [TC238553]
A_87_P007992	7.99082	8.4636	0.720579	-0.472772	-1	1.38777	TXLNA	tc|BC080578 taxilin {Homo sapiens} (exp=-1; wgp=0; cg=0), partial (27%) [TC252304]
A_87_P014266	9.19344	9.66611	0.72063	-0.47267	-1	1.38768	CR390260	gb|Gallus gallus finished cDNA, clone ChEST231d14. [CR390260]
A_87_P024182	7.0268	7.49904	0.720848	-0.472233	-1	1.38725	BX930762	gb|Gallus gallus finished cDNA, clone ChEST377k15. [BX930762]
A_87_P003147	8.11062	8.58274	0.720904	-0.472122	-1	1.38715	A_87_P003147	Unknown
A_87_P010541	7.13983	7.61167	0.721042	-0.471845	-1	1.38688	CV858469	gb|gonad_EST05945 Embryonic gonad cDNA Library Gallus gallus cDNA 5', mRNA sequence [CV858469]
A_87_P023699	7.63642	8.10826	0.721043	-0.471843	-1	1.38688	REEP1	gb|Gallus gallus finished cDNA, clone ChEST220m9. [BX931996]
A_87_P013064	7.46503	7.93687	0.721044	-0.47184	-1	1.38688	CR405992	gb|Gallus gallus finished cDNA, clone ChEST1024a22. [CR405992]
A_87_P008751	8.42909	8.90093	0.721047	-0.471835	-1	1.38687	CD3E	ref|Gallus gallus CD3e molecule, epsilon (CD3-TCR complex) (CD3E), mRNA [NM_206904]
A_87_P034781	8.56683	9.03853	0.721116	-0.471696	-1	1.38674	BU104398	gb|603005708F1 CSEQCHL01 Gallus gallus cDNA clone ChEST23o1 5', mRNA sequence [BU104398]
A_87_P010982	11.3087	11.7802	0.721222	-0.471485	-1	1.38654	CR524314	gb|Gallus gallus finished cDNA, clone ChEST819a3. [CR524314]
A_87_P026070	11.3904	11.8619	0.721253	-0.471423	-1	1.38648	TMEM203	gb|603366759F1 CSEQRBN19 Gallus gallus cDNA clone ChEST267e15 5', mRNA sequence [BU461832]
A_87_P035538	9.937	10.4077	0.721623	-0.470684	-1	1.38577	PIP4K2A	ref|Gallus gallus phosphatidylinositol-5-phosphate 4-kinase, type II, alpha (PIP4K2A), mRNA [NM_001030971]
A_87_P013362	11.0195	11.4902	0.721636	-0.470656	-1	1.38574	HPCAL1	ref|Gallus gallus hippocalcin-like 1 (HPCAL1), mRNA [NM_205234]
A_87_P034279	7.70996	8.18061	0.721639	-0.470651	-1	1.38573	ENSGALT00000039501	gb|PREDICTED: Gallus gallus similar to harmonin isoform b3 (LOC423073), mRNA [XM_421006]
A_87_P024357	14.0932	14.5636	0.721765	-0.470399	-1	1.38549	BX930329	gb|Gallus gallus finished cDNA, clone ChEST1020m18. [BX930329]
A_87_P002694	9.05753	9.52781	0.721827	-0.470275	-1	1.38537	CD180	gb|PREDICTED: Gallus gallus similar to lymphocyte antigen 64-like protein (LOC431584), mRNA [XR_027079]
A_87_P029650	6.382	6.85208	0.721925	-0.470078	-1	1.38518	BU328292	gb|603494171F1 CSEQCHN64 Gallus gallus cDNA clone ChEST401m17 5', mRNA sequence [BU328292]
A_87_P020459	7.92361	8.39328	0.722127	-0.469676	-1	1.3848	CN236874	gb|WLB113H07.ab1 WLtestis Gallus gallus cDNA 5', mRNA sequence [CN236874]
A_87_P037968	7.03638	7.50605	0.722129	-0.469672	-1	1.38479	MEOX1	ref|Gallus gallus mesenchyme homeobox 1 (MEOX1), mRNA [NM_204765]
A_87_P012254	9.07341	9.54283	0.722253	-0.469424	-1	1.38456	CR407168	gb|Gallus gallus finished cDNA, clone ChEST752g20. [CR407168]
A_87_P014952	10.0324	10.5015	0.722398	-0.469134	-1	1.38428	CR389234	gb|Gallus gallus finished cDNA, clone ChEST502c3. [CR389234]
A_87_P015672	6.96378	7.43288	0.722413	-0.469103	-1	1.38425	ENSGALT00000040732	gb|Gallus gallus finished cDNA, clone ChEST42f6. [CR387637]
A_87_P029353	8.03319	8.50225	0.722432	-0.469067	-1	1.38421	BU344020	gb|603523703F1 CSEQCHN68 Gallus gallus cDNA clone ChEST467e1 5', mRNA sequence [BU344020]
A_87_P009115	7.3242	7.79326	0.722436	-0.469059	-1	1.38421	CRYAB	ref|Gallus gallus crystallin, alpha B (CRYAB), mRNA [NM_205176]
A_87_P013894	9.96877	10.4377	0.722501	-0.468929	-1	1.38408	CR390847	gb|Gallus gallus finished cDNA, clone ChEST966p1. [CR390847]
A_87_P025206	7.96047	8.42909	0.722654	-0.468622	-1	1.38379	BX257338	gb|BX257338 AGENAE Gallus gallus multi-tissues normalized library (gcag) Gallus gallus cDNA clone gcag0002.h.03 3prim, mRNA sequence [BX257338]
A_87_P015046	9.50309	9.97164	0.722688	-0.468556	-1	1.38372	LOC416629	gb|Gallus gallus finished cDNA, clone ChEST832c20. [CR389079]
A_87_P028494	8.18776	8.65598	0.722856	-0.468219	-1	1.3834	BU381551	gb|603582022F1 CSEQCHN75 Gallus gallus cDNA clone ChEST532k6 5', mRNA sequence [BU381551]
A_87_P004504	7.84009	8.30789	0.723068	-0.467798	-1	1.383	TC229237	Unknown
A_87_P022461	10.748	11.2157	0.723117	-0.4677	-1	1.3829	TSPAN13	gb|Gallus gallus finished cDNA, clone ChEST115j11. [BX934713]
A_87_P006895	7.40857	7.87623	0.723138	-0.467658	-1	1.38286	GGTLA1	gb|PREDICTED: Gallus gallus similar to Gamma-glutamyltransferase-like activity 1 (LOC416943), mRNA [XM_415237]
A_87_P026913	8.37544	8.84309	0.723138	-0.467656	-1	1.38286	LOC426881	gb|603209568F1 CSEQRBN11 Gallus gallus cDNA clone ChEST186h18 5', mRNA sequence [BU438678]
A_87_P003166	10.96	11.4276	0.723165	-0.467604	-1	1.38281	A_87_P003166	Unknown
A_87_P036425	9.37563	9.84299	0.723286	-0.467361	-1	1.38258	RCJMB04_17e23	ref|Gallus gallus adenylosuccinate synthase (ADSS), mRNA [NM_001031521]
A_87_P017646	7.41707	7.88401	0.723499	-0.466937	-1	1.38217	CR353927	gb|Gallus gallus finished cDNA, clone ChEST366p14. [CR353927]
A_87_P011812	10.1798	10.6467	0.723538	-0.46686	-1	1.3821	CR523136	gb|Gallus gallus finished cDNA, clone ChEST1035j2. [CR523136]
A_87_P003913	9.08278	9.54953	0.723597	-0.466743	-1	1.38199	HLF	gb|PREDICTED: Gallus gallus similar to hepatic leukemia factor (LOC417395), mRNA [XM_415649]
A_87_P009384	14.2817	14.7483	0.723652	-0.466632	-1	1.38188	CYP2C18	ref|Gallus gallus cytochrome P450, family 2, subfamily C, polypeptide 18 (CYP2C18), mRNA [NM_001001757]
A_87_P020664	12.4224	12.889	0.723679	-0.466578	-1	1.38183	ITIH3	gb|PREDICTED: Gallus gallus similar to inter-alpha (globulin) inhibitor H3 (LOC415901), mRNA [XM_414253]
A_87_P022601	7.88401	8.35039	0.723776	-0.466384	-1	1.38164	GALNTL4	gb|Gallus gallus finished cDNA, clone ChEST51d20. [BX934411]
A_87_P028761	7.54547	8.0118	0.723805	-0.466327	-1	1.38159	TC254853	Unknown
A_87_P013681	8.4305	8.89681	0.723815	-0.466308	-1	1.38157	CR391157	gb|Gallus gallus finished cDNA, clone ChEST203d9. [CR391157]
A_87_P036031	10.455	10.9213	0.723832	-0.466272	-1	1.38154	FAM49A	ref|Gallus gallus family with sequence similarity 49, member A (FAM49A), mRNA [NM_001006418]
A_87_P037995	12.7127	13.1789	0.723883	-0.466171	-1	1.38144	APP	ref|Gallus gallus amyloid beta (A4) precursor protein (APP), mRNA [NM_204308]
A_87_P003531	7.3242	7.79036	0.72389	-0.466157	-1	1.38142	TC237548	Unknown
A_87_P005424	8.89919	9.3652	0.723964	-0.46601	-1	1.38128	TC286692	tc|P72601_SYNY3 (P72601) Sll1407 protein, partial (5%) [TC286692]
A_87_P021717	10.3561	10.8219	0.724033	-0.465873	-1	1.38115	POP5	gb|Gallus gallus finished cDNA, clone ChEST257e20. [BX950276]
A_87_P015554	12.5383	13.004	0.724105	-0.465729	-1	1.38101	FUBP3	ref|Gallus gallus far upstream element (FUSE) binding protein 3 (FUBP3), mRNA [NM_001006199]
A_87_P041957	8.43242	8.89806	0.724154	-0.465631	-1	1.38092	A_87_P041957	Unknown
A_87_P009376	8.50225	8.96788	0.724155	-0.46563	-1	1.38092	ENSGALT00000040305	ens|C-Rel proto-oncogene protein (C-Rel protein)(p68) [Source:UniProtKB/Swiss-Prot;Acc:P16236] [ENSGALT00000040305]
A_87_P013671	6.45279	6.91811	0.724308	-0.465324	-1	1.38063	CR391168	gb|Gallus gallus finished cDNA, clone ChEST209f22. [CR391168]
A_87_P009084	7.04114	7.50605	0.724517	-0.464908	-1	1.38023	ACVR1	ref|Gallus gallus activin A receptor, type I (ACVR1), mRNA [NM_204560]
A_87_P031211	7.17135	7.63617	0.724562	-0.464819	-1	1.38014	A_87_P031211	Unknown
A_87_P021062	7.64348	8.10826	0.724584	-0.464776	-1	1.3801	TC262231	Unknown
A_87_P008076	8.40471	8.86927	0.724696	-0.464552	-1	1.37989	LOC415683	tc|O46504_BOVIN (O46504) Pyruvate dehydrogenase phosphatase regulatory subunit, partial (59%) [TC269207]
A_87_P033518	8.24558	8.71005	0.724739	-0.464467	-1	1.37981	C7	gb|603228005F1 CSEQCHL26 Gallus gallus cDNA clone ChEST219i1 5', mRNA sequence [BU145132]
A_87_P007653	8.44852	8.91297	0.72475	-0.464444	-1	1.37979	A_87_P007653	Unknown
A_87_P036169	10.3968	10.8612	0.724753	-0.464438	-1	1.37978	CD151	ref|Gallus gallus CD151 molecule (Raph blood group) (CD151), mRNA [NM_001006472]
A_87_P008703	9.2596	9.72404	0.724757	-0.464431	-1	1.37977	CTCF	ref|Gallus gallus CCCTC-binding factor (zinc finger protein) (CTCF), mRNA [NM_205332]
A_87_P016279	8.12069	8.5849	0.724868	-0.464211	-1	1.37956	CR386725	gb|Gallus gallus finished cDNA, clone ChEST225o3. [CR386725]
A_87_P032606	8.33948	8.80347	0.724978	-0.463992	-1	1.37935	ECD	gb|PREDICTED: Gallus gallus similar to GekBS018P (LOC423638), mRNA [XM_421522]
A_87_P038287	7.64872	8.11266	0.725005	-0.463937	-1	1.3793	TC236713	Unknown
A_87_P021304	9.35401	9.81792	0.725019	-0.463909	-1	1.37927	LOC417013	gb|PREDICTED: Gallus gallus similar to LOC446287 protein (LOC417013), mRNA [XM_415303]
A_87_P016386	7.27728	7.74111	0.72506	-0.463828	-1	1.3792	CR386567	gb|Gallus gallus finished cDNA, clone ChEST294n10. [CR386567]
A_87_P002197	7.82596	8.2897	0.725108	-0.463732	-1	1.3791	CX3CR1	gb|PREDICTED: Gallus gallus similar to V28 (LOC420719), mRNA [XM_418820]
A_87_P028764	8.93936	9.40308	0.725115	-0.463718	-1	1.37909	BU371921	gb|603809128F1 CSEQCHN74 Gallus gallus cDNA clone ChEST792h7 5', mRNA sequence [BU371921]
A_87_P021693	10.6354	11.0989	0.725238	-0.463474	-1	1.37886	BANP	gb|Gallus gallus finished cDNA, clone ChEST902m5. [BX950316]
A_87_P024194	11.7794	12.2425	0.725449	-0.463055	-1	1.37846	ENSGALT00000009152	gb|Gallus gallus finished cDNA, clone ChEST375i12. [BX930728]
A_87_P034480	8.49016	8.95302	0.725546	-0.462862	-1	1.37827	TC301679	Unknown
A_87_P012541	9.62918	10.0919	0.725622	-0.462709	-1	1.37813	CR406775	gb|Gallus gallus finished cDNA, clone ChEST873k15. [CR406775]
A_87_P020413	9.38597	9.84865	0.725633	-0.462687	-1	1.37811	CN383178	gb|4117365 BARC_3GAL chicken mixed tissue Gallus gallus cDNA clone 3GAL_6K15 5', mRNA sequence [CN383178]
A_87_P007904	11.0768	11.5393	0.725695	-0.462565	-1	1.37799	LOC415747	gb|PREDICTED: Gallus gallus hypothetical LOC415747 (LOC415747), mRNA [XM_414112]
A_87_P012757	9.30306	9.76554	0.725735	-0.462485	-1	1.37791	CR406470	gb|Gallus gallus finished cDNA, clone ChEST957k9. [CR406470]
A_87_P037733	7.27379	7.73595	0.725901	-0.462154	-1	1.3776	RUNX1T1	ref|Gallus gallus runt-related transcription factor 1; translocated to, 1 (cyclin D-related) (RUNX1T1), mRNA [NM_204744]
A_87_P003380	9.6586	10.1202	0.726191	-0.461579	-1	1.37705	LPXN	gb|PREDICTED: Gallus gallus similar to leupaxin (LOC423129), mRNA [XM_421060]
A_87_P009414	8.34522	8.80672	0.726232	-0.461498	-1	1.37697	OVM	gb|Chicken ovomucoid mRNA, 3' end, partial cds. [M10639]
A_87_P022573	9.11081	9.57209	0.72634	-0.461284	-1	1.37677	LOC417943	gb|Gallus gallus finished cDNA, clone ChEST606a12. [BX934486]
A_87_P015642	8.15866	8.61942	0.726602	-0.460762	-1	1.37627	CR387682	gb|Gallus gallus finished cDNA, clone ChEST72k8. [CR387682]
A_87_P002603	9.44261	9.90337	0.726603	-0.460761	-1	1.37627	TC276770	tc|BC096472 SH3 and PX domain containing 3 {Mus musculus} (exp=-1; wgp=0; cg=0), partial (15%) [TC276770]
A_87_P014781	10.5743	11.035	0.726649	-0.46067	-1	1.37618	RRAS2	ref|Gallus gallus related RAS viral (r-ras) oncogene homolog 2 (RRAS2), mRNA [NM_001006466]
A_87_P036177	10.9645	11.4252	0.72667	-0.460627	-1	1.37614	STIM1	ref|Gallus gallus stromal interaction molecule 1 (STIM1), mRNA [NM_001030838]
A_87_P013356	9.92723	10.3878	0.726683	-0.460601	-1	1.37612	SUPT3H	ref|Gallus gallus suppressor of Ty 3 homolog (S. cerevisiae) (SUPT3H), mRNA [NM_001031102]
A_87_P025009	9.50948	9.96931	0.727072	-0.45983	-1	1.37538	A_87_P025009	Unknown
A_87_P022622	12.0175	12.4768	0.727331	-0.459316	-1	1.37489	GSTO1	gb|Gallus gallus finished cDNA, clone ChEST51k13. [BX934375]
A_87_P016654	8.63995	9.09911	0.727409	-0.459162	-1	1.37474	CR386188	gb|Gallus gallus finished cDNA, clone ChEST96p5. [CR386188]
A_87_P015207	8.55725	9.0164	0.727413	-0.459154	-1	1.37474	CR388826	gb|Gallus gallus finished cDNA, clone ChEST193e10. [CR388826]
A_87_P017066	7.56242	8.02142	0.727493	-0.458995	-1	1.37458	CR385568	gb|Gallus gallus finished cDNA, clone ChEST606f13. [CR385568]
A_87_P033552	6.81964	7.27845	0.72759	-0.458803	-1	1.3744	ENSGALT00000040142	gb|603110846F1 CSEQCHL12 Gallus gallus cDNA clone ChEST57k12 5', mRNA sequence [BU106749]
A_87_P029001	8.68604	9.14483	0.727594	-0.458794	-1	1.37439	BU363834	gb|603584339F1 CSEQCHN72 Gallus gallus cDNA clone ChEST538m9 5', mRNA sequence [BU363834]
A_87_P027171	7.6844	8.14318	0.7276	-0.458782	-1	1.37438	A_87_P027171	Unknown
A_87_P000964	8.33334	8.79197	0.72768	-0.458624	-1	1.37423	TC257394	Unknown
A_87_P029243	7.00954	7.46809	0.727717	-0.458551	-1	1.37416	BU351796	gb|603529580F1 CSEQCHN69 Gallus gallus cDNA clone ChEST481p20 5', mRNA sequence [BU351796]
A_87_P038642	7.54206	8.00057	0.727736	-0.458512	-1	1.37412	A_87_P038642	Unknown
A_87_P003306	10.3436	10.8019	0.727871	-0.458245	-1	1.37387	CK611625	gb|IFNm_F01 Interferon Stimulated Chicken PBL Macrophage Gallus gallus cDNA clone IFNm_F01 5' similar to protein tyrosine phosphatase lambda; protein tyrosinephosphatase lamda [Gallus gallus], mRNA sequence [CK611625]
A_87_P030084	8.21031	8.66854	0.727878	-0.458232	-1	1.37386	BU310633	gb|603544103F1 CSEQCHN61 Gallus gallus cDNA clone ChEST518e1 5', mRNA sequence [BU310633]
A_87_P016494	8.70638	9.16442	0.727973	-0.458043	-1	1.37368	CR386410	gb|Gallus gallus finished cDNA, clone ChEST225o18. [CR386410]
A_87_P030267	8.86985	9.32745	0.728195	-0.457603	-1	1.37326	BU303014	gb|603733522F1 CSEQCHN56 Gallus gallus cDNA clone ChEST619l5 5', mRNA sequence [BU303014]
A_87_P024233	12.2458	12.7033	0.728244	-0.457506	-1	1.37317	SOD3	gb|Gallus gallus finished cDNA, clone ChEST375e22. [BX930609]
A_87_P030885	8.24991	8.70714	0.728385	-0.457227	-1	1.3729	BU278173	gb|603577125F1 CSEQCHN54 Gallus gallus cDNA clone ChEST527a7 5', mRNA sequence [BU278173]
A_87_P012473	10.8107	11.2679	0.728393	-0.45721	-1	1.37288	CR406868	gb|Gallus gallus finished cDNA, clone ChEST932f4. [CR406868]
A_87_P017674	9.69049	10.1477	0.728402	-0.457194	-1	1.37287	GSK3B	gb|Gallus gallus finished cDNA, clone ChEST218c18. [CR353875]
A_87_P012704	8.70638	9.16336	0.728508	-0.456982	-1	1.37267	TMEM46	ref|Gallus gallus transmembrane protein 46 (TMEM46), mRNA [NM_204501]
A_87_P012743	11.664	12.1209	0.728521	-0.456958	-1	1.37264	FAM79A	gb|Gallus gallus finished cDNA, clone ChEST60g8. [CR406495]
A_87_P014293	10.2534	10.71	0.728747	-0.456511	-1	1.37222	ENSGALT00000007286	ens|RAB GTPase-activating protein 1-like [Source:UniProtKB/Swiss-Prot;Acc:Q5ZJ17] [ENSGALT00000007286]
A_87_P015790	7.9803	8.43679	0.728756	-0.456492	-1	1.3722	CR387479	gb|Gallus gallus finished cDNA, clone ChEST487a9. [CR387479]
A_87_P007139	11.0771	11.5335	0.728811	-0.456384	-1	1.3721	A_87_P007139	Unknown
A_87_P000697	8.66732	9.12367	0.728831	-0.456344	-1	1.37206	TC275651	tc|Q9AVB6_CHLVU (Q9AVB6) Ribulose-1,5-bisphosphate carboxylase small subunit , partial (9%) [TC275651]
A_87_P014939	9.01029	9.46657	0.728865	-0.456277	-1	1.372	CR389257	gb|Gallus gallus finished cDNA, clone ChEST249j8. [CR389257]
A_87_P023320	9.79828	10.2545	0.728904	-0.4562	-1	1.37192	CHID1	gb|Gallus gallus finished cDNA, clone ChEST709a22. [BX932842]
A_87_P017047	8.13895	8.59509	0.728936	-0.456136	-1	1.37186	CR385599	gb|Gallus gallus finished cDNA, clone ChEST382p13. [CR385599]
A_87_P014892	9.74174	10.1978	0.728969	-0.456072	-1	1.3718	CR389333	gb|Gallus gallus finished cDNA, clone ChEST557k15. [CR389333]
A_87_P035543	7.83366	8.2897	0.728989	-0.456031	-1	1.37176	IDUA	ref|Gallus gallus iduronidase, alpha-L- (IDUA), mRNA [NM_001031433]
A_87_P037007	9.55167	10.0076	0.72904	-0.455931	-1	1.37167	C16orf75	ref|Gallus gallus chromosome 16 open reading frame 75 (C16orf75), mRNA [NM_001006174]
A_87_P024542	8.97493	9.43065	0.729145	-0.455723	-1	1.37147	ENSGALT00000000179	gb|Gallus gallus finished cDNA, clone ChEST645n10. [BX929893]
A_87_P018008	7.51946	7.97515	0.72916	-0.455692	-1	1.37144	EPB42	gb|Gallus gallus finished cDNA, clone ChEST278k24. [CR353331]
A_87_P007516	7.68751	8.14318	0.72917	-0.455673	-1	1.37142	NPHP4	gb|PREDICTED: Gallus gallus similar to nephrocystin-4 (LOC419377), mRNA [XR_027029]
A_87_P014097	7.92361	8.37924	0.729191	-0.45563	-1	1.37138	WWC1	gb|Gallus gallus finished cDNA, clone ChEST140j13. [CR390526]
A_87_P021529	9.39203	9.84748	0.729281	-0.455453	-1	1.37121	REEP1	gb|Gallus gallus finished cDNA, clone ChEST609d23. [BX950656]
A_87_P012964	9.14082	9.59549	0.729674	-0.454677	-1	1.37048	NFYC	gb|Gallus gallus finished cDNA, clone ChEST846n1. [CR406160]
A_87_P020099	9.58833	10.0429	0.729748	-0.45453	-1	1.37034	TC259918	Unknown
A_87_P031068	6.68913	7.14366	0.72975	-0.454526	-1	1.37033	BU272683	gb|603531334F1 CSEQCHN53 Gallus gallus cDNA clone ChEST486c9 5', mRNA sequence [BU272683]
A_87_P034059	9.36628	9.8207	0.729802	-0.454422	-1	1.37023	ENSGALT00000027008	gb|603115240F1 CSEQCHL20 Gallus gallus cDNA clone ChEST68o10 5', mRNA sequence [BU128101]
A_87_P038010	14.9615	15.4158	0.729858	-0.454313	-1	1.37013	MBL2	ref|Gallus gallus mannose-binding lectin (protein C) 2, soluble (MBL2), mRNA [NM_204349]
A_87_P035042	8.58093	9.03486	0.730047	-0.453938	-1	1.36977	IFNB	ref|Gallus gallus interferon beta (IFNB), mRNA [NM_001024836]
A_87_P009168	9.62001	10.0738	0.730133	-0.45377	-1	1.36961	ASCL1	ref|Gallus gallus achaete-scute complex homolog 1 (Drosophila) (ASCL1), mRNA [NM_204412]
A_87_P014451	7.95337	8.40703	0.730187	-0.453662	-1	1.36951	SCPEP1	ref|Gallus gallus serine carboxypeptidase 1 (SCPEP1), mRNA [NM_001012803]
A_87_P021383	6.94002	7.39357	0.730243	-0.453552	-1	1.36941	CD215597	gb|pgp2n.pk008.f11 Normalized chicken pituitary [CD215597]
A_87_P001322	6.7327	7.18623	0.730251	-0.453535	-1	1.36939	TC288047	Unknown
A_87_P035096	7.53229	7.98571	0.730309	-0.45342	-1	1.36928	DLX1	ref|Gallus gallus distal-less homeobox 1 (DLX1), mRNA [NM_001045842]
A_87_P007384	12.9136	13.3668	0.730423	-0.453197	-1	1.36907	LOC768737	gb|PREDICTED: Gallus gallus hypothetical protein LOC768737 (LOC768737), mRNA [XM_001231443]
A_87_P017825	10.4228	10.8759	0.730496	-0.453052	-1	1.36893	CR353616	gb|Gallus gallus finished cDNA, clone ChEST110a24. [CR353616]
A_87_P027854	6.79135	7.24438	0.730505	-0.453034	-1	1.36892	BU411207	gb|603152213F1 CSEQRBL04 Gallus gallus cDNA clone ChEST160j3 5', mRNA sequence [BU411207]
A_87_P040562	9.4112	9.86378	0.730736	-0.452578	-1	1.36848	A_87_P040562	Unknown
A_87_P037130	9.51923	9.97164	0.730822	-0.452408	-1	1.36832	JMJD6	ref|Gallus gallus jumonji domain containing 6 (JMJD6), mRNA [NM_001030703]
A_87_P007896	8.53293	8.98527	0.730857	-0.45234	-1	1.36826	A_87_P007896	Unknown
A_87_P022431	8.13302	8.5849	0.73109	-0.451879	-1	1.36782	DNAJC21	gb|Gallus gallus finished cDNA, clone ChEST554k23. [BX934764]
A_87_P017481	7.53915	7.99082	0.731196	-0.451669	-1	1.36762	UACA	gb|Gallus gallus finished cDNA, clone ChEST62g15. [CR354191]
A_87_P016580	8.51855	8.97009	0.731258	-0.451548	-1	1.36751	CR386291	gb|Gallus gallus finished cDNA, clone ChEST55l7. [CR386291]
A_87_P017623	8.74591	9.19737	0.731304	-0.451458	-1	1.36742	CR353966	gb|Gallus gallus finished cDNA, clone ChEST355e5. [CR353966]
A_87_P001942	10.7182	11.1696	0.731354	-0.451359	-1	1.36733	TC300700	Unknown
A_87_P036495	10.2027	10.6539	0.731433	-0.451202	-1	1.36718	PQLC2	ref|Gallus gallus PQ loop repeat containing 2 (PQLC2), mRNA [NM_001006304]
A_87_P006793	10.9936	11.4447	0.731469	-0.451132	-1	1.36711	TC273763	tc|1009174A macroglobulin alpha2. {Homo sapiens} (exp=-1; wgp=0; cg=0), partial (12%) [TC273763]
A_87_P019681	9.81143	10.2625	0.731503	-0.451063	-1	1.36705	CO765707	gb|spleen_EST01433 Spleen cDNA Library Gallus gallus cDNA 3', mRNA sequence [CO765707]
A_87_P014844	9.82249	10.2735	0.73155	-0.450972	-1	1.36696	ENSGALT00000005691	gb|Gallus gallus finished cDNA, clone ChEST184h11. [CR389402]
A_87_P015735	7.45783	7.90873	0.731586	-0.4509	-1	1.36689	CR387558	gb|Gallus gallus finished cDNA, clone ChEST675i6. [CR387558]
A_87_P037912	9.25054	9.7014	0.73161	-0.450854	-1	1.36685	RELN	gb|Gallus gallus extracellular reelin (Reln) mRNA, partial cds. [AF090441]
A_87_P034719	9.61158	10.0624	0.731645	-0.450784	-1	1.36678	BU466659	gb|603373737F1 CSEQRBN20 Gallus gallus cDNA clone ChEST284j10 5', mRNA sequence [BU466659]
A_87_P025042	10.3191	10.7698	0.73168	-0.450714	-1	1.36672	TC279809	Unknown
A_87_P023106	8.66144	9.11207	0.731726	-0.450625	-1	1.36663	PLBD1	gb|Gallus gallus finished cDNA, clone ChEST197n3. [BX933306]
A_87_P033004	7.1219	7.5725	0.731735	-0.450607	-1	1.36661	BU215892	gb|603758278F1 CSEQCHN04 Gallus gallus cDNA clone ChEST672l20 5', mRNA sequence [BU215892]
A_87_P006788	8.50544	8.95586	0.731828	-0.450423	-1	1.36644	ENSGALT00000024242	gb|PREDICTED: Gallus gallus similar to programmed death ligand 1 (LOC427225), mRNA [XM_424812]
A_87_P016027	6.67749	7.12769	0.731944	-0.450196	-1	1.36623	SH3D19	ens|SH3 domain-containing protein 19 (ADAM binding protein Eve-1)(EEN-binding protein)(EBP) [Source:UniProtKB/Swiss-Prot;Acc:Q5HYK7] [ENSGALT00000016385]
A_87_P004579	7.40535	7.85532	0.732061	-0.449964	-1	1.36601	TC278042	tc|HUMRNAHELA RNA helicase A {Homo sapiens} (exp=-1; wgp=0; cg=0), partial (3%) [TC278042]
A_87_P012027	6.94002	7.3898	0.732155	-0.44978	-1	1.36583	CR407513	gb|Gallus gallus finished cDNA, clone ChEST666e20. [CR407513]
A_87_P016993	6.69899	7.14872	0.732181	-0.449729	-1	1.36578	CR385679	gb|Gallus gallus finished cDNA, clone ChEST886k2. [CR385679]
A_87_P011586	8.35903	8.80864	0.732238	-0.449616	-1	1.36568	CR523471	gb|Gallus gallus finished cDNA, clone ChEST989o3. [CR523471]
A_87_P028922	9.86204	10.3116	0.732286	-0.449521	-1	1.36559	BU366737	gb|603785083F1 CSEQCHN72 Gallus gallus cDNA clone ChEST739f22 5', mRNA sequence [BU366737]
A_87_P008770	7.3708	7.82028	0.732309	-0.449476	-1	1.36554	TNXB	gb|G.gallus mRNA for tenascin-Y. [X99062]
A_87_P015100	11.9203	12.3697	0.732339	-0.449416	-1	1.36549	CR388986	gb|Gallus gallus finished cDNA, clone ChEST177p3. [CR388986]
A_87_P008899	13.1418	13.5911	0.73241	-0.449276	-1	1.36535	LY86	ref|Gallus gallus lymphocyte antigen 86 (LY86), mRNA [NM_001004399]
A_87_P037457	10.4194	10.8684	0.732552	-0.448997	-1	1.36509	ENSGALT00000014832	ens|Neurexin-1-alpha Fragment (Neurexin I-alpha) [Source:UniProtKB/Swiss-Prot;Acc:Q9DDD0] [ENSGALT00000014832]
A_87_P037788	6.86807	7.31686	0.732658	-0.448789	-1	1.36489	POPDC3	ref|Gallus gallus popeye domain containing 3 (POPDC3), mRNA [NM_204697]
A_87_P008944	11.6215	12.0702	0.732698	-0.448709	-1	1.36482	NCL	ref|Gallus gallus nucleolin (NCL), mRNA [NM_205265]
A_87_P024024	8.03456	8.48322	0.732726	-0.448655	-1	1.36477	BX931184	gb|Gallus gallus finished cDNA, clone ChEST589g4. [BX931184]
A_87_P011750	12.8126	13.2612	0.732755	-0.448598	-1	1.36471	PPT1	ref|Gallus gallus palmitoyl-protein thioesterase 1 (ceroid-lipofuscinosis, neuronal 1, infantile) (PPT1), mRNA [NM_001030903]
A_87_P009350	13.002	13.4502	0.73296	-0.448194	-1	1.36433	FGA	ens|Fibrinogen alpha chain Precursor [Contains Fibrinopeptide A] [Source:UniProtKB/Swiss-Prot;Acc:P14448] [ENSGALT00000015077]
A_87_P021634	7.53229	7.9803	0.733056	-0.448005	-1	1.36415	ZC3H12C	gb|Gallus gallus finished cDNA, clone ChEST994c14. [BX950438]
A_87_P010793	7.06474	7.51251	0.733177	-0.447767	-1	1.36393	CR733216	gb|Gallus gallus finished cDNA, clone ChEST991b14. [CR733216]
A_87_P010120	7.13665	7.5844	0.733186	-0.447749	-1	1.36391	TC264303	tc|Q91051_9GALL (Q91051) Slug protein, complete [TC264303]
A_87_P030562	7.45421	7.90183	0.733252	-0.447618	-1	1.36379	BU291135	gb|603607222F1 CSEQCHN55 Gallus gallus cDNA clone ChEST591k6 5', mRNA sequence [BU291135]
A_87_P020138	9.16045	9.60792	0.73333	-0.447466	-1	1.36364	A_87_P020138	Unknown
A_87_P017932	13.9058	14.353	0.733455	-0.44722	-1	1.36341	PHYH	gb|Gallus gallus finished cDNA, clone ChEST503m8. [CR353447]
A_87_P008264	7.9301	8.37725	0.733494	-0.447144	-1	1.36334	PCDH18	gb|PREDICTED: Gallus gallus protocadherin 18 (PCDH18), mRNA [XM_420404]
A_87_P011511	11.0216	11.4686	0.733581	-0.446972	-1	1.36318	MBNL2	ref|Gallus gallus muscleblind-like 2 (Drosophila) (MBNL2), transcript variant 1, mRNA [NM_001081700]
A_87_P017452	8.02142	8.46823	0.733662	-0.446813	-1	1.36303	FCHSD2	gb|Gallus gallus finished cDNA, clone ChEST333o6. [CR354242]
A_87_P021626	8.26614	8.71285	0.733712	-0.446713	-1	1.36293	BX950464	gb|Gallus gallus finished cDNA, clone ChEST1014p2. [BX950464]
A_87_P004071	10.1818	10.6285	0.733762	-0.446615	-1	1.36284	A_87_P004071	Unknown
A_87_P018412	8.42031	8.86672	0.733864	-0.446416	-1	1.36265	MFSD10	gb|Gallus gallus finished cDNA, clone ChEST37h22. [CR352715]
A_87_P008965	8.43242	8.87879	0.733887	-0.446369	-1	1.36261	CDH2	ref|Gallus gallus cadherin 2, type 1, N-cadherin (neuronal) (CDH2), mRNA [NM_001001615]
A_87_P019912	9.78266	10.229	0.733893	-0.446359	-1	1.3626	A_87_P019912	Unknown
A_87_P038019	11.6075	12.0538	0.733947	-0.446251	-1	1.3625	ITM2B	ref|Gallus gallus integral membrane protein 2B (ITM2B), mRNA [NM_205085]
A_87_P004155	8.18061	8.62671	0.734025	-0.446099	-1	1.36235	CHSY1	gb|603115572F1 CSEQCHL20 Gallus gallus cDNA clone ChEST69o17 5', mRNA sequence [BU129270]
A_87_P008241	10.7111	11.1568	0.734247	-0.445663	-1	1.36194	ENSGALT00000018487	ens|Cytoplasmic dynein Fragment [Source:UniProtKB/TrEMBL;Acc:Q2MHD5] [ENSGALT00000018487]
A_87_P025348	8.52847	8.97392	0.734358	-0.445444	-1	1.36173	BU482879	gb|603841507F1 CSEQRBN22 Gallus gallus cDNA clone ChEST823n1 5', mRNA sequence [BU482879]
A_87_P034843	9.98592	10.4307	0.734681	-0.444811	-1	1.36114	BM489834	gb|pgm2n.pk005.j11 Normalized Chicken Breast Muscle, Leg Muscle, and Epiphyseal Growth Plate cDNA library (pgm2n) Gallus gallus cDNA clone pgm2n.pk005.j11 5' similar to sp [BM489834]
A_87_P012323	8.66732	9.11207	0.734715	-0.444743	-1	1.36107	CR407068	gb|Gallus gallus finished cDNA, clone ChEST393l8. [CR407068]
A_87_P023207	11.991	12.4357	0.734731	-0.444712	-1	1.36104	FAM84A	gb|Gallus gallus finished cDNA, clone ChEST992k24. [BX933089]
A_87_P037984	10.1539	10.5986	0.734739	-0.444696	-1	1.36103	JAK3	ref|Gallus gallus Janus kinase 3 (a protein tyrosine kinase, leukocyte) (JAK3), mRNA [NM_204996]
A_87_P024027	6.44977	6.89439	0.734778	-0.444619	-1	1.36095	BX931178	gb|Gallus gallus finished cDNA, clone ChEST1021k17. [BX931178]
A_87_P015743	8.38735	8.83185	0.73484	-0.444498	-1	1.36084	CR387549	gb|Gallus gallus finished cDNA, clone ChEST672i24. [CR387549]
A_87_P017239	8.9548	9.39916	0.734913	-0.444355	-1	1.36071	C8orf80	gb|Gallus gallus finished cDNA, clone ChEST791f8. [CR385261]
A_87_P003114	8.98935	9.43349	0.735022	-0.444141	-1	1.3605	TC254997	tc|S67051 cell surface receptor homolog {Mus sp.} (exp=-1; wgp=0; cg=0), partial (8%) [TC254997]
A_87_P008812	12.0861	12.5301	0.735069	-0.444047	-1	1.36042	MST1	ref|Gallus gallus macrophage stimulating 1 (hepatocyte growth factor-like) (MST1), mRNA [NM_205213]
A_87_P024680	12.3353	12.7791	0.735204	-0.443783	-1	1.36017	GSTT1	gb|Gallus gallus finished cDNA, clone ChEST740d5. [BX929562]
A_87_P022592	8.99141	9.43505	0.735278	-0.443639	-1	1.36003	OLFML3	ens|Olfactomedin-like protein 3 Precursor (Olfactomedin-Noelin-Tiarin factor 1) [Source:UniProtKB/Swiss-Prot;Acc:Q25C36] [ENSGALT00000003025]
A_87_P003162	7.21135	7.65483	0.735354	-0.443488	-1	1.35989	A_87_P003162	Unknown
A_87_P017683	6.88916	7.33207	0.735652	-0.442904	-1	1.35934	CR353864	gb|Gallus gallus finished cDNA, clone ChEST240p20. [CR353864]
A_87_P030124	7.33989	7.78244	0.735836	-0.442544	-1	1.359	OTUD7A	gb|PREDICTED: Gallus gallus similar to Cezanne 2 protein (LOC415380), mRNA [XM_413766]
A_87_P021615	8.89039	9.33293	0.735842	-0.442533	-1	1.35899	UCHL1	ens|Ubiquitin carboxyl-terminal hydrolase isozyme L1 [Source:UniProtKB/TrEMBL;Acc:A1IMF0] [ENSGALT00000023065]
A_87_P011772	9.59041	10.0327	0.735942	-0.442336	-1	1.3588	CR523202	gb|Gallus gallus finished cDNA, clone ChEST629c13. [CR523202]
A_87_P003372	9.52395	9.96625	0.73596	-0.4423	-1	1.35877	MAN1C1	gb|PREDICTED: Gallus gallus similar to 1,2-alpha-mannosidase IC (LOC419588), mRNA [XM_417735]
A_87_P023031	9.15039	9.59238	0.73612	-0.441987	-1	1.35847	BX933436	gb|Gallus gallus finished cDNA, clone ChEST44n18. [BX933436]
A_87_P016964	8.34115	8.78313	0.736122	-0.441983	-1	1.35847	HERC1	gb|Gallus gallus finished cDNA, clone ChEST516i7. [CR385724]
A_87_P003691	10.1712	10.6131	0.736145	-0.441939	-1	1.35843	TC270411	Unknown
A_87_P037750	11.3716	11.8133	0.736298	-0.441638	-1	1.35815	COL4A1	ref|Gallus gallus collagen, type IV, alpha 1 (COL4A1), mRNA [NM_001162399]
A_87_P024179	9.24272	9.6842	0.736377	-0.441484	-1	1.358	MRRF	gb|Gallus gallus finished cDNA, clone ChEST967m11. [BX930788]
A_87_P012513	11.8722	12.3135	0.7365	-0.441243	-1	1.35777	CR406811	gb|Gallus gallus finished cDNA, clone ChEST560i12. [CR406811]
A_87_P036397	8.58093	9.02214	0.736517	-0.44121	-1	1.35774	ADAM9	ref|Gallus gallus ADAM metallopeptidase domain 9 (meltrin gamma) (ADAM9), mRNA [NM_001031396]
A_87_P024029	8.58234	9.02347	0.736559	-0.441128	-1	1.35767	BX931154	gb|Gallus gallus finished cDNA, clone ChEST591h11. [BX931154]
A_87_P003050	9.11648	9.55759	0.736568	-0.441108	-1	1.35765	TC299384	Unknown
A_87_P003230	9.36091	9.8017	0.73673	-0.440792	-1	1.35735	GATSL3	tc|CR456449 {Homo sapiens} (exp=-1; wgp=0; cg=0), partial (16%) [TC250283]
A_87_P010808	8.552	8.99259	0.736832	-0.440592	-1	1.35716	CR733166	gb|Gallus gallus finished cDNA, clone ChEST583b21. [CR733166]
A_87_P009675	10.6031	11.0436	0.73684	-0.440576	-1	1.35715	PUM1	ref|Gallus gallus pumilio homolog 1 (Drosophila) (PUM1), mRNA [NM_001012840]
A_87_P036989	14.1839	14.6244	0.736869	-0.440519	-1	1.35709	SLC25A3	ref|Gallus gallus solute carrier family 25 (mitochondrial carrier; phosphate carrier), member 3 (SLC25A3), nuclear gene encoding mitochondrial protein, mRNA [NM_001006236]
A_87_P011933	7.65979	8.10024	0.736905	-0.44045	-1	1.35703	CR522976	gb|Gallus gallus finished cDNA, clone ChEST748h2. [CR522976]
A_87_P021957	10.6441	11.0844	0.737005	-0.440253	-1	1.35684	MECR	gb|Gallus gallus finished cDNA, clone ChEST36h21. [BX935754]
A_87_P009654	8.38906	8.82916	0.737083	-0.4401	-1	1.3567	DR973544	gb|CHUT003G01.b3 Primary Chick Utricle Subtraction Gallus gallus cDNA 3, mRNA sequence [DR973544]
A_87_P030705	9.61158	10.0512	0.737329	-0.43962	-1	1.35625	ENSGALT00000001127	ens|Eyes absent homolog 3 Fragment (EC 3.1.3.48) [Source:UniProtKB/Swiss-Prot;Acc:Q9YH99] [ENSGALT00000001127]
A_87_P004156	10.4431	10.8823	0.737552	-0.439183	-1	1.35584	LOC424393	gb|PREDICTED: Gallus gallus similar to HBxAg transactivated protein 2 (LOC424393), mRNA [XR_026903]
A_87_P024896	8.0118	8.45069	0.737704	-0.438886	-1	1.35556	BX274512	gb|BX274512 AGENAE Gallus gallus multi-tissues normalized and once-subtracted cDNA library (gcal) Gallus gallus cDNA clone gcal0006.o.15 5prim, mRNA sequence [BX274512]
A_87_P010439	7.80067	8.23947	0.737743	-0.438809	-1	1.35549	A_87_P010439	Unknown
A_87_P014461	7.59247	8.0307	0.738036	-0.438236	-1	1.35495	CR389965	gb|Gallus gallus finished cDNA, clone ChEST992a11. [CR389965]
A_87_P009901	10.8263	11.2642	0.738172	-0.43797	-1	1.3547	LOC423008	tc|Q5U253_XENLA (Q5U253) LOC495685 protein, partial (50%) [TC233620]
A_87_P018299	11.832	12.2698	0.738261	-0.437796	-1	1.35453	CR352885	gb|Gallus gallus finished cDNA, clone ChEST397b23. [CR352885]
A_87_P036179	9.50088	9.93865	0.738274	-0.437772	-1	1.35451	MIB2	ref|Gallus gallus mindbomb homolog 2 (Drosophila) (MIB2), mRNA [NM_001006301]
A_87_P001904	6.70242	7.13983	0.738457	-0.437413	-1	1.35417	TC300372	Unknown
A_87_P035295	12.9526	13.3899	0.738515	-0.437301	-1	1.35407	COL2A1	ref|Gallus gallus collagen, type II, alpha 1 (COL2A1), mRNA [NM_204426]
A_87_P010331	7.07542	7.51251	0.738622	-0.437093	-1	1.35387	TC233694	tc|Q1XBE0_HUMAN (Q1XBE0) Ubiquitin-conjugating enzyme 16, partial (90%) [TC233694]
A_87_P016662	9.49841	9.93534	0.738706	-0.436928	-1	1.35372	CR386170	gb|Gallus gallus finished cDNA, clone ChEST354i6. [CR386170]
A_87_P023612	10.543	10.9798	0.738775	-0.436792	-1	1.35359	SH3BGRL3	gb|Gallus gallus finished cDNA, clone ChEST464c21. [BX932168]
A_87_P022058	8.55379	8.99035	0.738892	-0.436565	-1	1.35338	NINJ1	gb|Gallus gallus finished cDNA, clone ChEST78b1. [BX935591]
A_87_P009479	10.6695	11.106	0.738949	-0.436453	-1	1.35327	SHH	ref|Gallus gallus sonic hedgehog homolog (Drosophila) (SHH), mRNA [NM_204821]
A_87_P006886	7.42128	7.85765	0.738993	-0.436368	-1	1.35319	TC275309	Unknown
A_87_P007550	7.6968	8.13302	0.739068	-0.436221	-1	1.35306	B3GNT4	gb|PREDICTED: Gallus gallus similar to beta-1,3-galactosyltransferase (LOC427539), mRNA [XM_425113]
A_87_P009124	12.6526	13.0886	0.739181	-0.436001	-1	1.35285	LOC396371	ref|Gallus gallus Rous sarcoma virus transcription enhancer factor II (LOC396371), mRNA [NM_205406]
A_87_P037230	7.92361	8.35958	0.739197	-0.435968	-1	1.35282	HSPG2	ref|Gallus gallus heparan sulfate proteoglycan 2 (HSPG2), mRNA [NM_001001876]
A_87_P018348	12.26	12.6959	0.739229	-0.435907	-1	1.35276	EIF1B	gb|Gallus gallus finished cDNA, clone ChEST118h9. [CR352812]
A_87_P013955	10.21	10.6458	0.739247	-0.435872	-1	1.35273	CR390744	gb|Gallus gallus finished cDNA, clone ChEST634h20. [CR390744]
A_87_P023374	6.80554	7.24141	0.73925	-0.435866	-1	1.35272	TSGA14	gb|Gallus gallus finished cDNA, clone ChEST478c13. [BX932759]
A_87_P006498	6.5786	7.01373	0.739627	-0.43513	-1	1.35203	A_87_P006498	Unknown
A_87_P018748	9.61158	10.0465	0.739723	-0.434943	-1	1.35186	CR338916	gb|Gallus gallus finished cDNA, clone ChEST977a21. [CR338916]
A_87_P020987	9.52045	9.95515	0.739847	-0.4347	-1	1.35163	ENSGALT00000005121	ens|PREDICTED: Gallus gallus similar to zinc finger RNA binding protein (LOC427010), mRNA. [Source:RefSeq DNA;Acc:XR_026849] [ENSGALT00000005121]
A_87_P020424	7.24438	7.67904	0.739866	-0.434664	-1	1.3516	C9orf9	gb|WLB141C11.ab1 WLtestis Gallus gallus cDNA 5', mRNA sequence [CN237829]
A_87_P012514	7.67816	8.11266	0.739955	-0.434492	-1	1.35143	CR406810	gb|Gallus gallus finished cDNA, clone ChEST556j24. [CR406810]
A_87_P011718	7.28424	7.71864	0.740003	-0.434398	-1	1.35135	C3orf64	gb|Gallus gallus finished cDNA, clone ChEST607g19. [CR523284]
A_87_P002924	7.90528	8.33948	0.740106	-0.434196	-1	1.35116	A_87_P002924	Unknown
A_87_P011405	7.51251	7.94667	0.740122	-0.434165	-1	1.35113	CR523738	gb|Gallus gallus finished cDNA, clone ChEST250f2. [CR523738]
A_87_P011640	7.1626	7.5967	0.740153	-0.434104	-1	1.35107	CR523396	gb|Gallus gallus finished cDNA, clone ChEST571i16. [CR523396]
A_87_P012650	10.5438	10.9778	0.740177	-0.434057	-1	1.35103	CR406630	gb|Gallus gallus finished cDNA, clone ChEST768j8. [CR406630]
A_87_P010135	13.0535	13.4876	0.740184	-0.434044	-1	1.35102	CCNI	gb|PREDICTED: Gallus gallus similar to cyclin I (LOC422634), mRNA [XM_420590]
A_87_P003765	7.77787	8.21191	0.740185	-0.434042	-1	1.35101	BU425497	gb|603961285F1 CSEQRBN09 Gallus gallus cDNA clone ChEST936j21 5', mRNA sequence [BU425497]
A_87_P037397	7.22645	7.66028	0.740298	-0.433823	-1	1.35081	MEOX2	ref|Gallus gallus mesenchyme homeobox 2 (MEOX2), mRNA [NM_001005427]
A_87_P038211	9.38439	9.81792	0.740448	-0.43353	-1	1.35053	LOC693249	ref|Gallus gallus mu-calpain large subunit (LOC693249), mRNA [NM_001044672]
A_87_P002167	8.82916	9.26261	0.740489	-0.433449	-1	1.35046	TC229444	tc|ETS2_CHICK (P10157) C-ETS-2 protein, complete [TC229444]
A_87_P014001	8.43242	8.86545	0.740707	-0.433025	-1	1.35006	CR390673	gb|Gallus gallus finished cDNA, clone ChEST631c24. [CR390673]
A_87_P002803	7.70603	8.13895	0.740762	-0.432917	-1	1.34996	TC252983	tc|SMAD3_CHICK (P84023) Mothers against decapentaplegic homolog 3 (SMAD 3) (Mothers against DPP homolog 3) (Mad3), partial (17%) [TC252983]
A_87_P000970	7.83366	8.26652	0.740792	-0.432859	-1	1.34991	TC260794	tc|Q6PJX0_HUMAN (Q6PJX0) ZCRB1 protein (Fragment), partial (9%) [TC260794]
A_87_P009463	10.606	11.0388	0.740799	-0.432846	-1	1.34989	IRF1	ref|Gallus gallus interferon regulatory factor 1 (IRF1), mRNA [NM_205415]
A_87_P018718	10.2205	10.6533	0.740823	-0.432798	-1	1.34985	COLEC11	ref|Gallus gallus collectin sub-family member 11 (COLEC11), mRNA [NM_001044665]
A_87_P021599	8.23928	8.67186	0.740939	-0.432574	-1	1.34964	BX950521	gb|Gallus gallus finished cDNA, clone ChEST891j19. [BX950521]
A_87_P028579	7.66295	8.09548	0.740962	-0.432528	-1	1.3496	ENSGALT00000001354	ens|Cingulin [Source:UniProtKB/Swiss-Prot;Acc:Q9P2M7] [ENSGALT00000001354]
A_87_P009087	8.92515	9.35766	0.740972	-0.43251	-1	1.34958	CTSK	ref|Gallus gallus cathepsin K (CTSK), mRNA [NM_204971]
A_87_P020504	7.04589	7.47833	0.741007	-0.43244	-1	1.34951	CN235213	gb|WLA105F07.ab1 WLbrain Gallus gallus cDNA 5', mRNA sequence [CN235213]
A_87_P020361	9.66479	10.0968	0.74121	-0.432046	-1	1.34915	A_87_P020361	Unknown
A_87_P020947	11.6753	12.1071	0.741323	-0.431826	-1	1.34894	CK608399	gb|IFNb_A08 Interferon Stimulated Chicken PBL Macrophage Gallus gallus cDNA clone IFNb_A08 5', mRNA sequence [CK608399]
A_87_P023044	7.65483	8.08657	0.741369	-0.431736	-1	1.34886	SIRT5	gb|Gallus gallus finished cDNA, clone ChEST69g19. [BX933404]
A_87_P010018	9.08884	9.52045	0.741435	-0.431607	-1	1.34874	CV861786	gb|gonad_EST09367 Embryonic gonad cDNA Library Gallus gallus cDNA 5', mRNA sequence [CV861786]
A_87_P042017	6.71969	7.15126	0.741454	-0.43157	-1	1.3487	A_87_P042017	Unknown
A_87_P008232	12.1172	12.5487	0.741483	-0.431515	-1	1.34865	TC277804	tc|2IF1 Human Translation Initiation Factor Eif1, Nmr, 29 Structures. {Homo sapiens} (exp=-1; wgp=-1; cg=-1), partial (28%) [TC277804]
A_87_P017070	7.94594	8.37725	0.741592	-0.431303	-1	1.34845	ANKRD27	ref|Gallus gallus ankyrin repeat domain 27 (VPS9 domain) (ANKRD27), mRNA [NM_001135678]
A_87_P029195	10.1516	10.5829	0.741601	-0.431284	-1	1.34843	ENSGALT00000014479	gb|603474592F1 CSEQCHN70 Gallus gallus cDNA clone ChEST356g23 5', mRNA sequence [BU354454]
A_87_P032052	8.03319	8.46446	0.741606	-0.431275	-1	1.34843	A_87_P032052	Unknown
A_87_P032283	11.6841	12.1151	0.741751	-0.430992	-1	1.34816	BU233251	gb|603410921F1 CSEQCHN24 Gallus gallus cDNA clone ChEST328i5 5', mRNA sequence [BU233251]
A_87_P014833	8.1707	8.60162	0.741785	-0.430926	-1	1.3481	LOC423731	gb|Gallus gallus finished cDNA, clone ChEST183a11. [CR389416]
A_87_P012039	10.4887	10.9195	0.741822	-0.430855	-1	1.34803	CR407491	gb|Gallus gallus finished cDNA, clone ChEST140e17. [CR407491]
A_87_P016573	7.41707	7.84772	0.741926	-0.430653	-1	1.34784	CR386300	gb|Gallus gallus finished cDNA, clone ChEST114i20. [CR386300]
A_87_P007814	7.14999	7.58063	0.74193	-0.430646	-1	1.34784	TC259929	tc|PIGH_HUMAN (Q14442) Phosphatidylinositol N-acetylglucosaminyltransferase subunit H (Phosphatidylinositol-glycan biosynthesis, class H protein) (PIG-H) , partial (92%) [TC259929]
A_87_P014550	6.93417	7.36478	0.741946	-0.430614	-1	1.34781	CR389843	gb|Gallus gallus finished cDNA, clone ChEST271n5. [CR389843]
A_87_P026267	8.29715	8.72763	0.742016	-0.430478	-1	1.34768	SELP	gb|PREDICTED: Gallus gallus similar to cell adhesion molecule (LOC424364), mRNA [XM_422207]
A_87_P021779	10.3335	10.7634	0.742277	-0.429971	-1	1.34721	MRPS33	gb|Gallus gallus finished cDNA, clone ChEST13c1. [BX936161]
A_87_P038210	9.77837	10.2083	0.742304	-0.429917	-1	1.34716	LOC395965	gb|Gallus gallus mRNA for calpain small subunit, partial cds. [AB007824]
A_87_P010072	8.66489	9.09465	0.742385	-0.429761	-1	1.34701	TC240217	tc|Q86VW0_HUMAN (Q86VW0) SEC14 and spectrin domains 1, partial (57%) [TC240217]
A_87_P037213	8.6844	9.11414	0.742396	-0.429738	-1	1.34699	ACHE	ref|Gallus gallus acetylcholinesterase (ACHE), mRNA [NM_205418]
A_87_P028058	7.93158	8.36122	0.742446	-0.429642	-1	1.3469	BU337038	gb|603868590F1 CSEQCHN65 Gallus gallus cDNA clone ChEST891c24 5', mRNA sequence [BU337038]
A_87_P026412	7.92627	8.35591	0.742447	-0.429639	-1	1.3469	BU236694	gb|603408641F1 CSEQCHN24 Gallus gallus cDNA clone ChEST322a12 5', mRNA sequence [BU236694]
A_87_P035751	13.1808	13.6103	0.742529	-0.429481	-1	1.34675	EIF3EIP	ref|Gallus gallus eukaryotic translation initiation factor 3, subunit E interacting protein (EIF3EIP), mRNA [NM_001012535]
A_87_P015976	11.0074	11.4368	0.742555	-0.42943	-1	1.3467	C6orf98	gb|Gallus gallus finished cDNA, clone ChEST775a7. [CR387207]
A_87_P034113	15.0008	15.4298	0.74281	-0.428934	-1	1.34624	ENSGALT00000011058	ens|Inter-alpha inhibitor heavy chain 2 [Source:UniProtKB/TrEMBL;Acc:B3VE14] [ENSGALT00000011058]
A_87_P038619	8.22837	8.65721	0.742858	-0.428841	-1	1.34615	A_87_P038619	Unknown
A_87_P013702	7.77787	8.20626	0.743092	-0.428387	-1	1.34573	ADAMTS13	gb|Gallus gallus finished cDNA, clone ChEST201m24. [CR391130]
A_87_P012946	8.67847	9.10675	0.743148	-0.428279	-1	1.34563	CR406187	gb|Gallus gallus finished cDNA, clone ChEST856k5. [CR406187]
A_87_P009299	7.13089	7.55905	0.74321	-0.428158	-1	1.34551	LUM	ens|Lumican Precursor (Keratan sulfate proteoglycan lumican)(KSPG lumican) [Source:UniProtKB/Swiss-Prot;Acc:P51890] [ENSGALT00000018392]
A_87_P019505	9.382	9.81003	0.743274	-0.428033	-1	1.3454	PTTG1IP	gb|PREDICTED: Gallus gallus hypothetical LOC420545 (LOC420545), mRNA [XM_418646]
A_87_P008381	9.15746	9.5853	0.743376	-0.427837	-1	1.34522	TC261019	Unknown
A_87_P014186	9.17036	9.59803	0.74346	-0.427674	-1	1.34506	CR390396	gb|Gallus gallus finished cDNA, clone ChEST709m2. [CR390396]
A_87_P028441	9.04048	9.46808	0.743495	-0.427605	-1	1.345	ANKRD11	gb|PREDICTED: Gallus gallus ankyrin repeat domain 11 (ANKRD11), mRNA [XM_414205]
A_87_P021595	10.9693	11.3968	0.743545	-0.427507	-1	1.34491	C22orf32	gb|Gallus gallus finished cDNA, clone ChEST562c20. [BX950530]
A_87_P009818	7.7428	8.1703	0.743547	-0.427504	-1	1.34491	BMPR1B	ref|Gallus gallus bone morphogenetic protein receptor, type IB (BMPR1B), mRNA [NM_205132]
A_87_P030145	11.4957	11.9231	0.743587	-0.427427	-1	1.34483	BU307555	gb|603539618F1 CSEQCHN60 Gallus gallus cDNA clone ChEST506d5 5', mRNA sequence [BU307555]
A_87_P014611	11.2961	11.7233	0.743707	-0.427195	-1	1.34462	CR389758	gb|Gallus gallus finished cDNA, clone ChEST479b3. [CR389758]
A_87_P023957	7.60606	8.03319	0.743741	-0.427128	-1	1.34455	EPS8	gb|Gallus gallus finished cDNA, clone ChEST658i21. [BX931376]
A_87_P003722	8.89775	9.32484	0.74376	-0.427091	-1	1.34452	CO764040	gb|brain_EST07232 Brain cDNA Library Gallus gallus cDNA 3', mRNA sequence [CO764040]
A_87_P037965	8.1707	8.59769	0.743809	-0.426995	-1	1.34443	CLIP1	ref|Gallus gallus CAP-GLY domain containing linker protein 1 (CLIP1), mRNA [NM_204942]
A_87_P011433	9.73217	10.1588	0.744015	-0.426597	-1	1.34406	CR523699	gb|Gallus gallus finished cDNA, clone ChEST487p17. [CR523699]
A_87_P026859	8.30855	8.73507	0.744051	-0.426526	-1	1.34399	LOC422316	gb|PREDICTED: Gallus gallus similar to receptor tyrosine kinase flk-1 [XM_420292]
A_87_P023439	9.50259	9.92889	0.744167	-0.426301	-1	1.34378	ENSGALT00000007143	ens|dolichyl pyrophosphate phosphatase 1 [Source:RefSeq peptide;Acc:NP_001025860] [ENSGALT00000007143]
A_87_P017140	9.42625	9.85254	0.744171	-0.426293	-1	1.34378	UBE1L	gb|Gallus gallus finished cDNA, clone ChEST600j11. [CR385421]
A_87_P015855	11.0479	11.4742	0.744212	-0.426215	-1	1.3437	BCAR1	gb|Gallus gallus finished cDNA, clone ChEST282j12. [CR387380]
A_87_P019604	9.18985	9.61592	0.744287	-0.426068	-1	1.34357	SQRDL	gb|PREDICTED: Gallus gallus hypothetical LOC415445 (LOC415445), mRNA [XM_413825]
A_87_P018623	9.64446	10.0705	0.744296	-0.426053	-1	1.34355	ARPC4	gb|Gallus gallus finished cDNA, clone ChEST83o1. [CR352396]
A_87_P037196	8.54615	8.97219	0.744305	-0.426035	-1	1.34354	HCLS1	ref|Gallus gallus hematopoietic cell-specific Lyn substrate 1 (HCLS1), mRNA [NM_001031401]
A_87_P035916	10.122	10.548	0.744317	-0.426011	-1	1.34351	A_87_P035916	Unknown
A_87_P015233	7.13983	7.56579	0.744343	-0.42596	-1	1.34347	CR388792	gb|Gallus gallus finished cDNA, clone ChEST518m17. [CR388792]
A_87_P008373	14.2344	14.6603	0.744353	-0.425941	-1	1.34345	CYTB	ens|Cytochrome b (Ubiquinol-cytochrome-c reductase complex cytochrome b subunit)(Cytochrome b-c1 complex subunit 3)(Complex III subunit 3)(Complex III subunit III) [Source:UniProtKB/Swiss-Prot;Acc:P18946] [ENSGALT00000029080]
A_87_P020691	8.63181	9.05753	0.744467	-0.42572	-1	1.34324	CN228414	gb|RJB053H11.ab1 RJtestis Gallus gallus cDNA 5', mRNA sequence [CN228414]
A_87_P040938	7.3708	7.79616	0.744655	-0.425355	-1	1.3429	A_87_P040938	Unknown
A_87_P020866	7.11478	7.54012	0.744661	-0.425344	-1	1.34289	CN217143	gb|RJA006A01.ab1 RJbrain Gallus gallus cDNA 5', mRNA sequence [CN217143]
A_87_P022703	10.2497	10.6751	0.744664	-0.425338	-1	1.34289	SQSTM1	gb|Gallus gallus finished cDNA, clone ChEST444b20. [BX934182]
A_87_P013471	8.76949	9.19479	0.744682	-0.425303	-1	1.34285	CR391419	gb|Gallus gallus finished cDNA, clone ChEST653e12. [CR391419]
A_87_P035946	7.25622	7.68129	0.744803	-0.425069	-1	1.34264	RCJMB04_34p8	ref|Gallus gallus gasdermin A (GSDMA), mRNA [NM_001031361]
A_87_P031668	10.2384	10.6635	0.744835	-0.425008	-1	1.34258	A_87_P031668	Unknown
A_87_P024206	13.2846	13.7096	0.74485	-0.424979	-1	1.34255	BX930689	gb|Gallus gallus finished cDNA, clone ChEST376i9. [BX930689]
A_87_P017652	10.136	10.5609	0.74485	-0.424979	-1	1.34255	CR353918	gb|Gallus gallus finished cDNA, clone ChEST360a10. [CR353918]
A_87_P024785	8.09766	8.52254	0.7449	-0.424882	-1	1.34246	RHOJ	gb|Gallus gallus finished cDNA, clone ChEST975f22. [BX929287]
A_87_P002447	10.7951	11.2199	0.744944	-0.424797	-1	1.34238	BI394069	gb|pgp1n.pk013.g10 Normalized Chicken Pituitary [BI394069]
A_87_P034377	9.50088	9.92538	0.745096	-0.424502	-1	1.34211	A_87_P034377	Unknown
A_87_P036421	11.0561	11.4804	0.74521	-0.42428	-1	1.3419	GALNT1	ref|Gallus gallus UDP-N-acetyl-alpha-D-galactosamine:polypeptide N-acetylgalactosaminyltransferase 1 (GalNAc-T1) (GALNT1), mRNA [NM_001006381]
A_87_P032553	7.1219	7.54599	0.745309	-0.42409	-1	1.34173	LOC419782	gb|PREDICTED: Gallus gallus similar to FLJ46266 protein (LOC419782), mRNA [XM_417920]
A_87_P018863	10.8293	11.2533	0.745354	-0.424002	-1	1.34164	CR338756	gb|Gallus gallus finished cDNA, clone ChEST546i7. [CR338756]
A_87_P030707	13.8611	14.285	0.745399	-0.423915	-1	1.34156	RPL37A	ref|Gallus gallus ribosomal protein L37a (RPL37A), mRNA [NM_001079493]
A_87_P018444	9.42523	9.84865	0.745652	-0.423426	-1	1.34111	CXCR7	ref|Gallus gallus chemokine (C-X-C motif) receptor 7 (CXCR7), mRNA [NM_001083362]
A_87_P023514	7.18191	7.60513	0.745755	-0.423227	-1	1.34092	BX932401	gb|Gallus gallus finished cDNA, clone ChEST597o14. [BX932401]
A_87_P022469	11.8164	12.2396	0.745781	-0.423177	-1	1.34088	FAHD1	gb|Gallus gallus finished cDNA, clone ChEST851k23. [BX934699]
A_87_P011018	8.67847	9.10137	0.745926	-0.422896	-1	1.34062	CR524261	gb|Gallus gallus finished cDNA, clone ChEST1007c9. [CR524261]
A_87_P021699	9.65727	10.08	0.745993	-0.422767	-1	1.3405	BX950305	gb|Gallus gallus finished cDNA, clone ChEST904p10. [BX950305]
A_87_P011008	7.37843	7.80112	0.74603	-0.422695	-1	1.34043	KIAA0090	ref|Gallus gallus KIAA0090 (KIAA0090), mRNA [NM_001012838]
A_87_P023548	7.87028	8.29295	0.74604	-0.422675	-1	1.34041	BX932316	gb|Gallus gallus finished cDNA, clone ChEST352f10. [BX932316]
A_87_P014666	8.86193	9.28452	0.746086	-0.422585	-1	1.34033	CR389672	gb|Gallus gallus finished cDNA, clone ChEST439i13. [CR389672]
A_87_P040535	7.14999	7.5725	0.746123	-0.422515	-1	1.34026	A_87_P040535	Unknown
A_87_P013048	8.00676	8.42909	0.746216	-0.422335	-1	1.34009	CR406016	gb|Gallus gallus finished cDNA, clone ChEST634j18. [CR406016]
A_87_P018205	8.03028	8.45259	0.746232	-0.422304	-1	1.34007	CR353027	gb|Gallus gallus finished cDNA, clone ChEST546e24. [CR353027]
A_87_P040491	7.8995	8.32175	0.746264	-0.422243	-1	1.34001	DOCK2	gb|PREDICTED: Gallus gallus dedicator of cytokinesis 2 (DOCK2), mRNA [XM_425184]
A_87_P018847	8.51373	8.93582	0.746344	-0.422087	-1	1.33986	CR338776	gb|Gallus gallus finished cDNA, clone ChEST1028k19. [CR338776]
A_87_P034406	9.71212	10.1342	0.74635	-0.422076	-1	1.33985	PARP16	gb|PREDICTED: Gallus gallus similar to Parp16 protein (LOC415534), mRNA [XR_026923]
A_87_P012838	11.8133	12.2353	0.746358	-0.42206	-1	1.33984	CR406355	gb|Gallus gallus finished cDNA, clone ChEST168b5. [CR406355]
A_87_P013925	13.3119	13.7339	0.746362	-0.422052	-1	1.33983	CR390792	gb|Gallus gallus finished cDNA, clone ChEST619f16. [CR390792]
A_87_P021810	7.11024	7.53229	0.746363	-0.422052	-1	1.33983	LOC418836	gb|Gallus gallus finished cDNA, clone ChEST489o1. [BX936080]
A_87_P036716	9.85449	10.2763	0.746486	-0.421813	-1	1.33961	RCJMB04_9c4	ref|Gallus gallus cyclin D binding myb-like transcription factor 1 (DMTF1), mRNA [NM_001080863]
A_87_P028025	7.08469	7.50605	0.746721	-0.421359	-1	1.33919	BU400512	gb|604136890F1 CSEQCHN59 Gallus gallus cDNA clone ChEST963c24 5', mRNA sequence [BU400512]
A_87_P012362	9.8375	10.2587	0.746816	-0.421176	-1	1.33902	CR407016	gb|Gallus gallus finished cDNA, clone ChEST1006f6. [CR407016]
A_87_P010113	8.86927	9.29043	0.74682	-0.421167	-1	1.33901	TC250526	tc|BC070422 signal recognition particle 68 {Mus musculus} (exp=-1; wgp=0; cg=0), partial (3%) [TC250526]
A_87_P009332	10.9865	11.4076	0.746837	-0.421134	-1	1.33898	PLOD1	ref|Gallus gallus procollagen-lysine 1, 2-oxoglutarate 5-dioxygenase 1 (PLOD1), mRNA [NM_001005618]
A_87_P038119	8.84497	9.26607	0.746855	-0.421101	-1	1.33895	TLE4	ref|Gallus gallus transducin-like enhancer of split 4 (E(sp1) homolog, Drosophila) (TLE4), mRNA [NM_204237]
A_87_P028950	7.65215	8.07293	0.747017	-0.420787	-1	1.33866	BU365416	gb|603585377F1 CSEQCHN72 Gallus gallus cDNA clone ChEST540j20 5', mRNA sequence [BU365416]
A_87_P016002	10.0142	10.4348	0.747111	-0.420605	-1	1.33849	ING1	gb|Gallus gallus finished cDNA, clone ChEST265n11. [CR387170]
A_87_P011126	9.77244	10.193	0.74715	-0.42053	-1	1.33842	CR524125	gb|Gallus gallus finished cDNA, clone ChEST647j5. [CR524125]
A_87_P023046	8.62409	9.04447	0.747228	-0.420379	-1	1.33828	BX933401	gb|Gallus gallus finished cDNA, clone ChEST62k22. [BX933401]
A_87_P005619	6.71969	7.13983	0.74735	-0.420143	-1	1.33806	TC297414	tc|Q5N9K0_ORYSA (Q5N9K0) Protein kinase-like, partial (6%) [TC297414]
A_87_P026934	6.71969	7.13983	0.74735	-0.420143	-1	1.33806	TC242972	Unknown
A_87_P012015	9.53805	9.95814	0.747377	-0.420091	-1	1.33801	CR407525	gb|Gallus gallus finished cDNA, clone ChEST661g12. [CR407525]
A_87_P012505	12.5492	12.9693	0.747382	-0.420083	-1	1.338	CR406820	gb|Gallus gallus finished cDNA, clone ChEST556c20. [CR406820]
A_87_P017122	8.90903	9.32911	0.747384	-0.420079	-1	1.338	CMTM7	ref|Gallus gallus CKLF-like MARVEL transmembrane domain containing 7 (CMTM7), mRNA [NM_001007894]
A_87_P009160	8.59027	9.01029	0.747412	-0.420025	-1	1.33795	NEO1	ens|Neogenin Fragment [Source:UniProtKB/Swiss-Prot;Acc:Q90610] [ENSGALT00000034761]
A_87_P009238	9.92371	10.3436	0.747472	-0.419908	-1	1.33784	JUN	ref|Gallus gallus jun oncogene (JUN), mRNA [NM_001031289]
A_87_P017379	10.9558	11.3757	0.747484	-0.419885	-1	1.33782	CR354348	gb|Gallus gallus finished cDNA, clone ChEST77h22. [CR354348]
A_87_P021486	9.92963	10.3495	0.747488	-0.419878	-1	1.33781	IDI1	gb|Gallus gallus finished cDNA, clone ChEST106a21. [BX950735]
A_87_P021556	8.37725	8.79707	0.747518	-0.419819	-1	1.33776	LOC416147	gb|Gallus gallus finished cDNA, clone ChEST602m13. [BX950599]
A_87_P010230	8.76283	9.18261	0.747536	-0.419786	-1	1.33773	A_87_P010230	Unknown
A_87_P033600	11.3512	11.7707	0.747675	-0.419516	-1	1.33748	BU142162	gb|603136866F1 CSEQCHL25 Gallus gallus cDNA clone ChEST122c18 5', mRNA sequence [BU142162]
A_87_P010091	11.8269	12.2464	0.747698	-0.419473	-1	1.33744	TKT	gb|PREDICTED: Gallus gallus similar to transketolase (LOC415991), mRNA [XM_414333]
A_87_P037767	10.8633	11.2827	0.747731	-0.41941	-1	1.33738	FZD4	ref|Gallus gallus frizzled homolog 4 (Drosophila) (FZD4), mRNA [NM_204099]
A_87_P029532	11.1559	11.5752	0.747768	-0.419337	-1	1.33731	A_87_P029532	Unknown
A_87_P036912	12.0331	12.4522	0.747915	-0.419054	-1	1.33705	RCJMB04_5g20	ref|Gallus gallus phosphoglycerate mutase 1 (brain) (PGAM1), mRNA [NM_001031556]
A_87_P012846	9.43672	9.85527	0.748178	-0.418546	-1	1.33658	RFTN1	ref|Gallus gallus raftlin, lipid raft linker 1 (RFTN1), mRNA [NM_204458]
A_87_P034318	6.86807	7.28655	0.748212	-0.418481	-1	1.33652	A_87_P034318	Unknown
A_87_P007742	9.76554	10.184	0.748221	-0.418464	-1	1.3365	EXT1	gb|PREDICTED: Gallus gallus similar to Exostoses (multiple) 1 (LOC420283), mRNA [XM_418396]
A_87_P020586	6.63219	7.05063	0.748235	-0.418436	-1	1.33648	ENSGALT00000026078	Unknown
A_87_P013405	8.63181	9.05022	0.748251	-0.418405	-1	1.33645	CR391508	gb|Gallus gallus finished cDNA, clone ChEST903g15. [CR391508]
A_87_P009067	10.2599	10.6779	0.748479	-0.417967	-1	1.33604	GLG1	ref|Gallus gallus golgi apparatus protein 1 (GLG1), mRNA [NM_205496]
A_87_P009708	7.80643	8.22437	0.748491	-0.417943	-1	1.33602	TIRAP	ref|Gallus gallus toll-interleukin 1 receptor (TIR) domain containing adaptor protein (TIRAP), mRNA [NM_001024829]
A_87_P011483	11.9834	12.4013	0.748498	-0.417929	-1	1.33601	CR523634	gb|Gallus gallus finished cDNA, clone ChEST754c13. [CR523634]
A_87_P012308	7.70296	8.12069	0.748603	-0.417727	-1	1.33582	CR407089	gb|Gallus gallus finished cDNA, clone ChEST750n19. [CR407089]
A_87_P023218	8.94569	9.36319	0.74872	-0.417501	-1	1.33561	BX933071	gb|Gallus gallus finished cDNA, clone ChEST1006d23. [BX933071]
A_87_P003565	7.67816	8.09548	0.748819	-0.417311	-1	1.33544	B3GNTL1	gb|PREDICTED: Gallus gallus similar to UDP-GlcNAc:betaGal beta-1,3-N-acetylglucosaminyltransferase-like 1 (LOC417333), mRNA [XM_415599]
A_87_P014761	7.68129	8.09852	0.748861	-0.417231	-1	1.33536	CR389538	gb|Gallus gallus finished cDNA, clone ChEST74g18. [CR389538]
A_87_P014336	7.72604	8.14318	0.748907	-0.417142	-1	1.33528	CR390158	gb|Gallus gallus finished cDNA, clone ChEST727o2. [CR390158]
A_87_P016399	9.75592	10.1727	0.74912	-0.416732	-1	1.3349	CCDC46	gb|Gallus gallus finished cDNA, clone ChEST899l12. [CR386549]
A_87_P023398	12.2107	12.6273	0.749195	-0.416586	-1	1.33477	BX932698	gb|Gallus gallus finished cDNA, clone ChEST496a9. [BX932698]
A_87_P023565	12.5308	12.9473	0.749233	-0.416514	-1	1.3347	LOC426296	gb|Gallus gallus finished cDNA, clone ChEST356l16. [BX932276]
A_87_P024743	9.68779	10.1042	0.749277	-0.41643	-1	1.33462	DPAGT1	gb|Gallus gallus finished cDNA, clone ChEST184d24. [BX929393]
A_87_P003250	6.81964	7.23604	0.749293	-0.416398	-1	1.33459	A_87_P003250	Unknown
A_87_P036834	8.56377	8.97975	0.749509	-0.415983	-1	1.33421	HNRPA3	ref|Gallus gallus heterogeneous nuclear ribonucleoprotein A3 (HNRPA3), mRNA [NM_001031253]
A_87_P027808	6.79135	7.20709	0.749634	-0.415742	-1	1.33398	TBXAS1	gb|PREDICTED: Gallus gallus similar to Thromboxane A synthase 1 (platelet, cytochrome P450, family 5, subfamily A) (LOC418101), mRNA [XM_416334]
A_87_P024802	10.7909	11.2064	0.749756	-0.415506	-1	1.33377	A_87_P024802	Unknown
A_87_P018478	11.7665	12.1817	0.749913	-0.415205	-1	1.33349	PRR6	gb|Gallus gallus finished cDNA, clone ChEST14a16. [CR352613]
A_87_P028216	9.6233	10.0384	0.749962	-0.41511	-1	1.3334	A_87_P028216	Unknown
A_87_P016681	9.04413	9.4589	0.750141	-0.414766	-1	1.33308	TPD52	ref|Gallus gallus tumor protein D52 (TPD52), mRNA [NM_001079754]
A_87_P022263	8.74591	9.16045	0.750256	-0.414545	-1	1.33288	NOP58	gb|Gallus gallus finished cDNA, clone ChEST73m23. [BX935105]
A_87_P016897	13.9755	14.3899	0.750297	-0.414466	-1	1.33281	EIF3I	ref|Gallus gallus eukaryotic translation initiation factor 3, subunit I (EIF3I), mRNA [NM_001164395]
A_87_P034288	7.68129	8.09548	0.750441	-0.414189	-1	1.33255	FGF12	ens|fibroblast growth factor 12 [Source:RefSeq peptide;Acc:NP_990219] [ENSGALT00000011686]
A_87_P030749	12.0855	12.4996	0.750491	-0.414092	-1	1.33246	A_87_P030749	Unknown
A_87_P025238	8.30286	8.71694	0.750498	-0.414079	-1	1.33245	BU490639	gb|604131232F1 CSEQRBN37 Gallus gallus cDNA clone ChEST958o8 5', mRNA sequence [BU490639]
A_87_P007973	7.94741	8.36122	0.750635	-0.413817	-1	1.33221	A_87_P007973	Unknown
A_87_P013365	7.10569	7.51946	0.750659	-0.41377	-1	1.33216	CR391571	gb|Gallus gallus finished cDNA, clone ChEST552b3. [CR391571]
A_87_P024466	8.33948	8.75322	0.750675	-0.413739	-1	1.33213	EXOSC1	ens|PREDICTED: Gallus gallus hypothetical LOC423844 (LOC423844), mRNA. [Source:RefSeq DNA;Acc:XR_027010] [ENSGALT00000033237]
A_87_P010599	7.84368	8.25736	0.750711	-0.413671	-1	1.33207	CV856597	gb|gonad_EST04073 Embryonic gonad cDNA Library Gallus gallus cDNA 5', mRNA sequence [CV856597]
A_87_P037429	10.019	10.4327	0.750711	-0.413671	-1	1.33207	DR424007	gb|naw02b07.y1 Chicken eye (hatched). Unnormalized (naw) Gallus gallus cDNA clone naw02b07 5', mRNA sequence [DR424007]
A_87_P024124	8.55855	8.97219	0.750726	-0.413641	-1	1.33204	ANGPTL2	gb|Gallus gallus finished cDNA, clone ChEST66d2. [BX930996]
A_87_P026873	9.18005	9.59364	0.750755	-0.413586	-1	1.33199	BU440442	gb|603209806F1 CSEQRBN11 Gallus gallus cDNA clone ChEST187k2 5', mRNA sequence [BU440442]
A_87_P018270	7.33319	7.74663	0.750829	-0.413444	-1	1.33186	ENSGALT00000006492	gb|Gallus gallus finished cDNA, clone ChEST404o20. [CR352942]
A_87_P016853	10.2632	10.6765	0.750873	-0.413359	-1	1.33178	CR385880	gb|Gallus gallus finished cDNA, clone ChEST199n24. [CR385880]
A_87_P026152	9.61523	10.0282	0.751086	-0.412951	-1	1.33141	NAF1	gb|PREDICTED: Gallus gallus hypothetical protein LOC769997 (LOC769997), mRNA [XM_001233312]
A_87_P017429	6.84744	7.26034	0.751113	-0.412898	-1	1.33136	CR354277	gb|Gallus gallus finished cDNA, clone ChEST186d22. [CR354277]
A_87_P024298	10.9826	11.3952	0.751289	-0.412561	-1	1.33105	RAB20	gb|Gallus gallus finished cDNA, clone ChEST594o20. [BX930435]
A_87_P028714	6.93131	7.34379	0.751332	-0.412477	-1	1.33097	A_87_P028714	Unknown
A_87_P013044	8.741	9.15343	0.751353	-0.412437	-1	1.33093	LOC417343	gb|Gallus gallus finished cDNA, clone ChEST633f7. [CR406020]
A_87_P010245	9.58693	9.99918	0.751454	-0.412243	-1	1.33075	A_87_P010245	Unknown
A_87_P025893	8.91349	9.32551	0.751573	-0.412014	-1	1.33054	BU466498	gb|603372190F1 CSEQRBN20 Gallus gallus cDNA clone ChEST280d24 5', mRNA sequence [BU466498]
A_87_P003259	7.66295	8.07494	0.751584	-0.411994	-1	1.33052	A_87_P003259	Unknown
A_87_P018038	7.88946	8.30077	0.751943	-0.411305	-1	1.32989	CR353285	gb|Gallus gallus finished cDNA, clone ChEST53k20. [CR353285]
A_87_P009215	7.80067	8.21191	0.751972	-0.411249	-1	1.32984	FES	ref|Gallus gallus feline sarcoma oncogene (FES), mRNA [NM_001031571]
A_87_P015466	11.0298	11.4409	0.752035	-0.411128	-1	1.32972	CR388449	gb|Gallus gallus finished cDNA, clone ChEST585e24. [CR388449]
A_87_P026879	7.19425	7.60513	0.752162	-0.410884	-1	1.3295	DSEL	gb|PREDICTED: Gallus gallus similar to chromosome 18 open reading frame 4; NCAG1 (LOC421028), mRNA [XM_419114]
A_87_P009865	8.23433	8.64513	0.752204	-0.410804	-1	1.32943	MRPS23	gb|gonad_EST10120 Embryonic gonad cDNA Library Gallus gallus cDNA 5', mRNA sequence [CV862644]
A_87_P023049	8.62238	9.03314	0.752227	-0.41076	-1	1.32939	SPSB1	gb|Gallus gallus finished cDNA, clone ChEST687j18. [BX933393]
A_87_P027501	10.5841	10.9948	0.752275	-0.410667	-1	1.3293	ENSGALT00000019277	gb|603019037F1 CSEQRBN09 Gallus gallus cDNA clone ChEST31i10 5', mRNA sequence [BU421485]
A_87_P007354	7.74579	8.15637	0.752322	-0.410578	-1	1.32922	BX266299	gb|BX266299 AGENAE Gallus gallus multi-tissues normalized and once-subtracted cDNA library (gcal) Gallus gallus cDNA clone gcal0010.m.18 3prim, mRNA sequence [BX266299]
A_87_P026672	8.04514	8.45552	0.752426	-0.410379	-1	1.32903	BU447779	gb|603212994F1 CSEQRBN13 Gallus gallus cDNA clone ChEST195k23 5', mRNA sequence [BU447779]
A_87_P004786	6.69083	7.10112	0.752472	-0.41029	-1	1.32895	TC275388	tc|HSU93917 glycine receptor alpha 3 subunit {Homo sapiens} (exp=-1; wgp=0; cg=0), partial (35%) [TC275388]
A_87_P016669	8.78004	9.19016	0.752559	-0.410123	-1	1.3288	LOC419195	gb|Gallus gallus finished cDNA, clone ChEST318i8. [CR386158]
A_87_P013382	9.35548	9.76554	0.752589	-0.410065	-1	1.32875	CR391543	gb|Gallus gallus finished cDNA, clone ChEST977d4. [CR391543]
A_87_P025997	9.07178	9.48182	0.752605	-0.410035	-1	1.32872	A_87_P025997	Unknown
A_87_P029476	7.35928	7.76906	0.752739	-0.409779	-1	1.32848	A_87_P029476	Unknown
A_87_P037774	9.15284	9.56257	0.752763	-0.409732	-1	1.32844	AF218801	gb|Gallus gallus clone LDH-BT3 lactate dehydrogenase B mRNA, partial sequence. [AF218801]
A_87_P023859	11.1773	11.587	0.752825	-0.409614	-1	1.32833	VIPR2	ref|Gallus gallus vasoactive intestinal peptide receptor 2 (VIPR2), mRNA [NM_001014970]
A_87_P008824	7.93158	8.34115	0.752849	-0.409568	-1	1.32829	LOC396164	ref|Gallus gallus gammaFBP-A (LOC396164), mRNA [NM_205236]
A_87_P014121	9.39588	9.80532	0.752913	-0.409444	-1	1.32817	STAU1	gb|Gallus gallus finished cDNA, clone ChEST447p21. [CR390483]
A_87_P007536	10.5542	10.9633	0.753132	-0.409026	-1	1.32779	TC295245	tc|Q9HFX4_CANAL (Q9HFX4) Agglutinin-like protein (Fragment), partial (3%) [TC295245]
A_87_P022339	8.23433	8.64333	0.753145	-0.409001	-1	1.32777	CYBASC3	gb|Gallus gallus finished cDNA, clone ChEST153e13. [BX934944]
A_87_P035592	7.68129	8.09004	0.753276	-0.40875	-1	1.32754	RCJMB04_20n13	ref|Gallus gallus GLI pathogenesis-related 1 (GLIPR1), mRNA [NM_001030743]
A_87_P029073	8.12965	8.53834	0.753304	-0.408697	-1	1.32749	RSBN1	gb|PREDICTED: Gallus gallus similar to round spermatid basic protein 1 (LOC772027), mRNA [XM_001235228]
A_87_P022293	9.0086	9.41718	0.753363	-0.408584	-1	1.32738	PIGL	gb|Gallus gallus finished cDNA, clone ChEST303g10. [BX935044]
A_87_P013744	8.47625	8.8846	0.753481	-0.408356	-1	1.32717	CR391073	gb|Gallus gallus finished cDNA, clone ChEST695o3. [CR391073]
A_87_P019725	8.91559	9.32387	0.753522	-0.408278	-1	1.3271	ZAP70	gb|PREDICTED: Gallus gallus similar to Tyrosine-protein kinase ZAP-70 (70 kDa zeta-associated protein) (Syk-related tyrosine kinase) (LOC420086), mRNA [XM_418206]
A_87_P022594	13.2574	13.6653	0.753707	-0.407925	-1	1.32678	BX934422	gb|Gallus gallus finished cDNA, clone ChEST44o3. [BX934422]
A_87_P000293	9.12588	9.5337	0.753763	-0.407818	-1	1.32668	A_87_P000293	Unknown
A_87_P007206	8.42752	8.83504	0.753918	-0.407521	-1	1.3264	MIOS	Unknown
A_87_P009130	9.88647	10.2939	0.753948	-0.407462	-1	1.32635	B4GALT1	ref|Gallus gallus UDP-Gal:betaGlcNAc beta 1,4- galactosyltransferase, polypeptide 1 (B4GALT1), mRNA [NM_205202]
A_87_P036922	7.65483	8.06187	0.754169	-0.407041	-1	1.32596	RCJMB04_3i4	gb|Gallus gallus mRNA for hypothetical protein, clone 5e24. [AJ719689]
A_87_P022051	7.01856	7.42552	0.754212	-0.406958	-1	1.32589	PTCHD1	gb|Gallus gallus finished cDNA, clone ChEST83j21. [BX935601]
A_87_P003253	7.7564	8.16323	0.754279	-0.406831	-1	1.32577	A_87_P003253	Unknown
A_87_P037826	9.10436	9.51118	0.754284	-0.40682	-1	1.32576	SPRY1	gb|Gallus gallus sprouty 1 protein (SPRY1) mRNA, partial cds. [AF177875]
A_87_P035830	10.189	10.5957	0.754339	-0.406716	-1	1.32566	TAP2	ref|Gallus gallus transporter 2, ATP-binding cassette, sub-family B (MDR/TAP) (TAP2), mRNA [NM_001099357]
A_87_P017922	7.87578	8.2822	0.754493	-0.40642	-1	1.32539	CR353468	gb|Gallus gallus finished cDNA, clone ChEST254m18. [CR353468]
A_87_P033590	8.02142	8.42778	0.754521	-0.406367	-1	1.32534	BU142322	gb|603136225F1 CSEQCHL25 Gallus gallus cDNA clone ChEST120b7 5', mRNA sequence [BU142322]
A_87_P023968	7.55228	7.95859	0.754547	-0.406317	-1	1.3253	BX931349	gb|Gallus gallus finished cDNA, clone ChEST647a1. [BX931349]
A_87_P020549	7.97515	8.38123	0.754673	-0.406076	-1	1.32508	ATF7	ens|PREDICTED: Gallus gallus hypothetical protein LOC769661 (LOC769661), partial mRNA. [Source:RefSeq DNA;Acc:XR_026691] [ENSGALT00000004807]
A_87_P017195	7.26503	7.67102	0.754719	-0.405989	-1	1.325	CR385325	gb|Gallus gallus finished cDNA, clone ChEST408k8. [CR385325]
A_87_P011200	7.22284	7.62882	0.754721	-0.405984	-1	1.32499	CR524027	gb|Gallus gallus finished cDNA, clone ChEST210f18. [CR524027]
A_87_P035815	9.93387	10.3398	0.75475	-0.40593	-1	1.32494	TMLHE	ref|Gallus gallus trimethyllysine hydroxylase, epsilon (TMLHE), mRNA [NM_001012575]
A_87_P019488	11.2925	11.6981	0.754901	-0.405641	-1	1.32468	TC241160	tc|Q8VCN7_MOUSE (Q8VCN7) Dus1l protein, partial (11%) [TC241160]
A_87_P022053	9.24533	9.6506	0.755096	-0.405268	-1	1.32433	BX935598	gb|Gallus gallus finished cDNA, clone ChEST84p13. [BX935598]
A_87_P012418	6.84744	7.25267	0.755113	-0.405235	-1	1.32431	CR406946	gb|Gallus gallus finished cDNA, clone ChEST909p20. [CR406946]
A_87_P003941	8.76471	9.16991	0.755131	-0.405201	-1	1.32427	A_87_P003941	Unknown
A_87_P022559	6.66245	7.06743	0.755247	-0.40498	-1	1.32407	CAV2	ref|Gallus gallus caveolin 2 (CAV2), mRNA [NM_001007086]
A_87_P009149	8.48422	8.88914	0.755281	-0.404914	-1	1.32401	GATA5	ref|Gallus gallus GATA binding protein 5 (GATA5), mRNA [NM_205421]
A_87_P034513	7.9301	8.33483	0.755378	-0.40473	-1	1.32384	IFT57	gb|PREDICTED: Gallus gallus similar to estrogen-related receptor beta like 1 (LOC418409), mRNA [XM_416624]
A_87_P026434	7.53229	7.93687	0.755456	-0.40458	-1	1.3237	BU453177	gb|603217181F1 CSEQRBN14 Gallus gallus cDNA clone ChEST205b22 5', mRNA sequence [BU453177]
A_87_P027082	11.5487	11.9532	0.755501	-0.404494	-1	1.32362	TEX264	gb|PREDICTED: Gallus gallus similar to Testis expressed sequence 264 (LOC415938), mRNA [XM_414282]
A_87_P018568	9.96211	10.3663	0.75564	-0.404228	-1	1.32338	CR352471	gb|Gallus gallus finished cDNA, clone ChEST324g9. [CR352471]
A_87_P013333	9.96049	10.3643	0.755865	-0.4038	-1	1.32299	CR391617	gb|Gallus gallus finished cDNA, clone ChEST220a5. [CR391617]
A_87_P010987	10.594	10.9978	0.755885	-0.403762	-1	1.32295	ZC3H13	gb|Gallus gallus finished cDNA, clone ChEST287m17. [CR524304]
A_87_P034114	15.2015	15.605	0.756005	-0.403533	-1	1.32274	BU126128	gb|603149760F1 CSEQCHL19 Gallus gallus cDNA clone ChEST154h16 5', mRNA sequence [BU126128]
A_87_P003604	9.38306	9.78632	0.756146	-0.403263	-1	1.3225	TC280121	Unknown
A_87_P027723	8.95797	9.36118	0.756175	-0.403208	-1	1.32245	BU415890	gb|603668511F1 CSEQRBL06 Gallus gallus cDNA clone ChEST609e3 5', mRNA sequence [BU415890]
A_87_P028134	6.96876	7.37189	0.756215	-0.403132	-1	1.32238	BU394194	gb|603806985F1 CSEQCHN57 Gallus gallus cDNA clone ChEST787i22 5', mRNA sequence [BU394194]
A_87_P020248	9.61809	10.0212	0.756233	-0.403097	-1	1.32234	TC272600	tc|O70221_RAT (O70221) MARRLC9B (Fragment), partial (34%) [TC272600]
A_87_P029674	8.91559	9.31862	0.756271	-0.403025	-1	1.32228	BU327158	gb|603491753F1 CSEQCHN63 Gallus gallus cDNA clone ChEST395i13 5', mRNA sequence [BU327158]
A_87_P026563	7.84694	8.24991	0.756297	-0.402975	-1	1.32223	BU450350	gb|603160548F1 CSEQRBN14 Gallus gallus cDNA clone ChEST181o11 5', mRNA sequence [BU450350]
A_87_P011534	9.65571	10.0587	0.756314	-0.402943	-1	1.3222	REST	gb|Gallus gallus finished cDNA, clone ChEST873g15. [CR523553]
A_87_P016135	11.4437	11.8466	0.756339	-0.402895	-1	1.32216	CR386964	gb|Gallus gallus finished cDNA, clone ChEST108i6. [CR386964]
A_87_P038947	8.63566	9.03853	0.756353	-0.402869	-1	1.32213	A_87_P038947	Unknown
A_87_P006013	11.2192	11.622	0.756376	-0.402825	-1	1.32209	TC299778	tc|PZP_HUMAN (P20742) Pregnancy zone protein precursor, partial (7%) [TC299778]
A_87_P003367	8.57437	8.97702	0.756469	-0.402648	-1	1.32193	A_87_P003367	Unknown
A_87_P014968	7.59906	8.0017	0.756475	-0.402637	-1	1.32192	CR389207	gb|Gallus gallus finished cDNA, clone ChEST952j6. [CR389207]
A_87_P021036	9.24399	9.64658	0.756504	-0.402581	-1	1.32187	RGS1	gb|PREDICTED: Gallus gallus hypothetical LOC424360 (LOC424360), mRNA [XM_422203]
A_87_P038096	10.6195	11.0216	0.756781	-0.402053	-1	1.32139	ENSGALT00000039285	ens|Tumor-supperssing STF cDNA 6 Fragment [Source:UniProtKB/TrEMBL;Acc:Q805A7] [ENSGALT00000039285]
A_87_P000302	12.1197	12.5212	0.757039	-0.401561	-1	1.32094	A_87_P000302	Unknown
A_87_P032540	7.56242	7.96379	0.757138	-0.401371	-1	1.32076	LOC421910	gb|PREDICTED: Gallus gallus similar to Acp1 protein (LOC421910), mRNA [XM_419928]
A_87_P041312	7.30778	7.7091	0.757164	-0.401322	-1	1.32072	A_87_P041312	Unknown
A_87_P037450	7.77787	8.17875	0.7574	-0.400873	-1	1.32031	ST7L	ref|Gallus gallus suppression of tumorigenicity 7 like (ST7L), mRNA [NM_204622]
A_87_P009025	8.11769	8.51855	0.757409	-0.400855	-1	1.32029	ENTPD2	ref|Gallus gallus ectonucleoside triphosphate diphosphohydrolase 2 (ENTPD2), mRNA [NM_204954]
A_87_P017371	12.2742	12.675	0.757441	-0.400795	-1	1.32024	OIT3	gb|Gallus gallus finished cDNA, clone ChEST536i23. [CR354362]
A_87_P022381	9.02046	9.42108	0.757532	-0.400622	-1	1.32008	C8orf38	gb|Gallus gallus finished cDNA, clone ChEST561k7. [BX934840]
A_87_P035058	8.75447	9.1547	0.757738	-0.400229	-1	1.31972	WNT5B	ref|Gallus gallus wingless-type MMTV integration site family, member 5B (WNT5B), mRNA [NM_001037269]
A_87_P019257	8.34928	8.74944	0.757777	-0.400154	-1	1.31965	TC268546	Unknown
A_87_P021309	9.18985	9.58995	0.757809	-0.400094	-1	1.31959	CD728599	gb|4034384 1GAL - Chicken Intestinal Lymphocyte Gallus gallus cDNA clone 1GAL_82B19 5', mRNA sequence [CD728599]
A_87_P036851	9.25388	9.65371	0.757947	-0.39983	-1	1.31935	RNF34	ref|Gallus gallus ring finger protein 34 (RNF34), mRNA [NM_001006188]
A_87_P011983	9.21829	9.61809	0.757967	-0.399792	-1	1.31932	ARL6IP5	ref|Gallus gallus ADP-ribosylation-like factor 6 interacting protein 5 (ARL6IP5), mRNA [NM_001012605]
A_87_P036855	8.21997	8.61942	0.758146	-0.399452	-1	1.31901	RBM7	ref|Gallus gallus RNA binding motif protein 7 (RBM7), mRNA [NM_001006318]
A_87_P010273	6.98013	7.37951	0.75818	-0.399387	-1	1.31895	TC249049	tc|Q80VP6_MOUSE (Q80VP6) Npnt protein (Fragment), partial (56%) [TC249049]
A_87_P009689	9.09911	9.49841	0.758225	-0.399301	-1	1.31887	DNASE1L3	ref|Gallus gallus deoxyribonuclease I-like 3 (DNASE1L3), mRNA [NM_001034815]
A_87_P014518	7.93423	8.33334	0.758324	-0.399114	-1	1.3187	CR389889	gb|Gallus gallus finished cDNA, clone ChEST270m22. [CR389889]
A_87_P031808	9.36333	9.76235	0.758373	-0.39902	-1	1.31861	BU243554	gb|603592995F1 CSEQCHN34 Gallus gallus cDNA clone ChEST559n24 5', mRNA sequence [BU243554]
A_87_P009180	14.0497	14.4485	0.758504	-0.398772	-1	1.31839	ANTITHROMBIN, AT-III	gb|antithrombin [chickens, White leghorn, male, mRNA Partial, 1272 nt]. [S79838]
A_87_P020575	8.03952	8.43819	0.758556	-0.398673	-1	1.31829	LOC419830	gb|WLB045B10.ab1 WLtestis Gallus gallus cDNA 5', mRNA sequence [CN231838]
A_87_P014390	9.39667	9.79525	0.758606	-0.398576	-1	1.31821	B4GALT2	ref|Gallus gallus UDP-Gal:betaGlcNAc beta 1,4- galactosyltransferase, polypeptide 2 (B4GALT2), mRNA [NM_205203]
A_87_P012028	13.8446	14.243	0.75871	-0.39838	-1	1.31803	SEPW1	ref|Gallus gallus selenoprotein W, 1 (SEPW1), mRNA [NM_001166327]
A_87_P015927	11.3544	11.7528	0.758712	-0.398376	-1	1.31802	CR387281	gb|Gallus gallus finished cDNA, clone ChEST8k24. [CR387281]
A_87_P016913	7.63642	8.03456	0.758832	-0.398147	-1	1.31781	LOC416479	gb|Gallus gallus finished cDNA, clone ChEST64m19. [CR385802]
A_87_P023192	10.6973	11.0954	0.758856	-0.398102	-1	1.31777	ANXA7	gb|Gallus gallus finished cDNA, clone ChEST906f9. [BX933117]
A_87_P012217	11.7152	12.1132	0.758902	-0.398014	-1	1.31769	CR407220	gb|Gallus gallus finished cDNA, clone ChEST795d14. [CR407220]
A_87_P033985	6.94578	7.34379	0.758903	-0.398013	-1	1.31769	TC289944	tc|Q2RSC0_RHORT (Q2RSC0) Oligopeptide/dipeptide ABC transporter, ATP-binding protein-like , partial (5%) [TC289944]
A_87_P037374	8.23928	8.63702	0.759047	-0.397739	-1	1.31744	ENSGALT00000022338	gb|PREDICTED: Gallus gallus similar to T-cell activation Rho GTPase activating protein; TA-GAP (LOC421662), mRNA [XM_419701]
A_87_P010794	7.72301	8.12069	0.759078	-0.39768	-1	1.31739	CR733214	gb|Gallus gallus finished cDNA, clone ChEST978l24. [CR733214]
A_87_P027836	6.69899	7.09654	0.759144	-0.397555	-1	1.31727	BU411944	gb|603151917F1 CSEQRBL04 Gallus gallus cDNA clone ChEST160a5 5', mRNA sequence [BU411944]
A_87_P000741	6.87865	7.27612	0.759189	-0.397469	-1	1.3172	TC272999	Unknown
A_87_P024920	10.0625	10.4598	0.759281	-0.397294	-1	1.31704	DR413970	gb|gPGC_EST03812 Embryonic gonadal PGC cDNA Library Gallus gallus cDNA 5', mRNA sequence [DR413970]
A_87_P033430	12.7566	13.1538	0.759292	-0.397272	-1	1.31702	A_87_P033430	Unknown
A_87_P018236	7.46809	7.8652	0.75938	-0.397106	-1	1.31686	REPS2	ref|Gallus gallus RALBP1 associated Eps domain containing 2 (REPS2), mRNA [NM_001030806]
A_87_P023516	8.19673	8.59375	0.759426	-0.397018	-1	1.31678	ENSGALT00000002653	gb|Gallus gallus finished cDNA, clone ChEST94p8. [BX932396]
A_87_P024033	10.9884	11.3852	0.759558	-0.396768	-1	1.31656	NHP2L1	gb|Gallus gallus finished cDNA, clone ChEST203b22. [BX931143]
A_87_P028072	8.30286	8.69945	0.759652	-0.39659	-1	1.31639	TC299925	tc|ENP5_MOUSE (Q9WUZ9) Ectonucleoside triphosphate diphosphohydrolase 5 precursor (NTPDase5) (Nucleoside diphosphatase) (CD39 antigen-like 4) (ER-UDPase) , partial (56%) [TC299925]
A_87_P016163	10.2712	10.6677	0.759715	-0.39647	-1	1.31628	STT3A	ens|Putative uncharacterized protein [Source:UniProtKB/TrEMBL;Acc:Q5ZLA7] [ENSGALT00000001485]
A_87_P012763	8.7786	9.17505	0.759728	-0.396444	-1	1.31626	CR406461	gb|Gallus gallus finished cDNA, clone ChEST960f6. [CR406461]
A_87_P037641	12.5563	12.9526	0.759797	-0.396315	-1	1.31614	SAT1	ref|Gallus gallus spermidine/spermine N1-acetyltransferase 1 (SAT1), mRNA [NM_204186]
A_87_P019589	8.44688	8.84309	0.759849	-0.396216	-1	1.31605	CO767087	gb|spleen_EST02813 Spleen cDNA Library Gallus gallus cDNA 3', mRNA sequence [CO767087]
A_87_P037226	6.80239	7.19854	0.759885	-0.396147	-1	1.31599	ROR1	ref|Gallus gallus receptor tyrosine kinase-like orphan receptor 1 (ROR1), mRNA [NM_204509]
A_87_P007192	9.0805	9.4766	0.759909	-0.396101	-1	1.31595	A_87_P007192	Unknown
A_87_P016729	7.33989	7.73595	0.759934	-0.396054	-1	1.3159	CR386057	gb|Gallus gallus finished cDNA, clone ChEST215d8. [CR386057]
A_87_P016332	7.63477	8.0307	0.759998	-0.395932	-1	1.31579	MPPED1	gb|Gallus gallus finished cDNA, clone ChEST190m4. [CR386658]
A_87_P016589	9.9264	10.3222	0.760049	-0.395835	-1	1.3157	C16orf80	ref|Gallus gallus chromosome 16 open reading frame 80 (C16orf80), mRNA [NM_001005833]
A_87_P010865	6.92107	7.31686	0.760073	-0.39579	-1	1.31566	CR732853	gb|Gallus gallus finished cDNA, clone ChEST419l16. [CR732853]
A_87_P006377	7.40535	7.80112	0.760083	-0.395772	-1	1.31565	LOC771476	gb|603767756F1 CSEQRBN14 Gallus gallus cDNA clone ChEST696o14 5', mRNA sequence [BU455951]
A_87_P022276	10.0969	10.4925	0.760187	-0.395574	-1	1.31547	TSPAN6	gb|Gallus gallus finished cDNA, clone ChEST76j15. [BX935074]
A_87_P024002	9.81373	10.2093	0.760202	-0.395546	-1	1.31544	TRIM63	gb|Gallus gallus finished cDNA, clone ChEST258n11. [BX931246]
A_87_P014825	10.3286	10.7241	0.760214	-0.395522	-1	1.31542	CR389426	gb|Gallus gallus finished cDNA, clone ChEST189e1. [CR389426]
A_87_P036538	9.29943	9.69493	0.760225	-0.395502	-1	1.3154	C5orf21	ref|Gallus gallus chromosome 5 open reading frame 21 (C5orf21), mRNA [NM_001006574]
A_87_P025404	7.47525	7.87072	0.760239	-0.395475	-1	1.31538	BU481008	gb|603844769F1 CSEQRBN22 Gallus gallus cDNA clone ChEST831j17 5', mRNA sequence [BU481008]
A_87_P024794	9.66037	10.0558	0.760276	-0.395404	-1	1.31531	A_87_P024794	Unknown
A_87_P010976	7.5849	7.9803	0.76028	-0.395397	-1	1.3153	CR524320	gb|Gallus gallus finished cDNA, clone ChEST817o1. [CR524320]
A_87_P029770	8.99141	9.38662	0.760381	-0.395205	-1	1.31513	ENSGALT00000023262	ens|PREDICTED: Gallus gallus similar to PLCG1 variant protein (LOC419175), mRNA. [Source:RefSeq DNA;Acc:XR_027198] [ENSGALT00000023262]
A_87_P020376	9.62477	10.02	0.760384	-0.3952	-1	1.31512	C6orf137	gb|PREDICTED: Gallus gallus hypothetical LOC428574 (LOC428574), mRNA [XM_426130]
A_87_P034486	7.34768	7.7428	0.760428	-0.395117	-1	1.31505	TC257711	Unknown
A_87_P020397	9.36734	9.76235	0.760485	-0.395008	-1	1.31495	CN602443	gb|C0006787C21_M13F embryo stage 2-4 Gallus gallus cDNA clone C0006787C21, mRNA sequence [CN602443]
A_87_P022310	12.8878	13.2826	0.760594	-0.394802	-1	1.31476	FAH	gb|Gallus gallus finished cDNA, clone ChEST299n4. [BX935011]
A_87_P025640	7.11478	7.50954	0.760614	-0.394763	-1	1.31473	BX275053	gb|BX275053 AGENAE Gallus gallus multi-tissues normalized and once-subtracted cDNA library (gcal) Gallus gallus cDNA clone gcal0013.f.18 3prim, mRNA sequence [BX275053]
A_87_P009147	9.28368	9.67843	0.760622	-0.394749	-1	1.31471	RFC2	ref|Gallus gallus replication factor C (activator 1) 2, 40kDa (RFC2), mRNA [NM_205530]
A_87_P006723	9.41224	9.80693	0.760653	-0.394689	-1	1.31466	A_87_P006723	Unknown
A_87_P020297	9.10675	9.50137	0.76069	-0.39462	-1	1.3146	C1QTNF5	gb|PREDICTED: Gallus gallus similar to complement-c1q tumor necrosis factor-related protein (LOC769989), mRNA [XM_001232466]
A_87_P031291	8.5398	8.93442	0.76069	-0.394619	-1	1.3146	BU265612	gb|603374361F1 CSEQCHN52 Gallus gallus cDNA clone ChEST287i15 5', mRNA sequence [BU265612]
A_87_P011858	8.5705	8.96495	0.760781	-0.394447	-1	1.31444	CR523071	gb|Gallus gallus finished cDNA, clone ChEST567l17. [CR523071]
A_87_P038564	8.48694	8.88132	0.760818	-0.394377	-1	1.31437	A_87_P038564	Unknown
A_87_P016269	10.0127	10.407	0.76083	-0.394353	-1	1.31435	CR386739	gb|Gallus gallus finished cDNA, clone ChEST149a3. [CR386739]
A_87_P011591	8.65051	9.04447	0.761036	-0.393963	-1	1.314	CR523466	gb|Gallus gallus finished cDNA, clone ChEST982j1. [CR523466]
A_87_P025685	8.87864	9.27232	0.761185	-0.39368	-1	1.31374	ENSGALT00000037231	gb|PREDICTED: Gallus gallus SH3 domain and tetratricopeptide repeats 1 (SH3TC1), mRNA [XM_420812]
A_87_P017836	8.83713	9.2308	0.761193	-0.393667	-1	1.31373	TACC2	gb|Gallus gallus finished cDNA, clone ChEST57o16. [CR353598]
A_87_P022841	7.93423	8.32756	0.761372	-0.393326	-1	1.31342	BX933860	gb|Gallus gallus finished cDNA, clone ChEST38o15. [BX933860]
A_87_P031182	8.91349	9.30666	0.761457	-0.393166	-1	1.31327	ENSGALT00000040030	gb|603820392F1 CSEQCHN52 Gallus gallus cDNA clone ChEST820h23 5', mRNA sequence [BU269232]
A_87_P029774	6.71969	7.11285	0.761459	-0.393162	-1	1.31327	PGM5	gb|PREDICTED: Gallus gallus similar to phosphoglucomutase 5 (LOC427215), partial mRNA [XM_424802]
A_87_P001237	7.62376	8.01683	0.76151	-0.393065	-1	1.31318	A_87_P001237	Unknown
A_87_P008119	10.6431	11.0358	0.76167	-0.392761	-1	1.3129	TC266528	tc|HUMSRP75A pre-mRNA splicing factor {Homo sapiens} (exp=-1; wgp=0; cg=0), partial (4%) [TC266528]
A_87_P003616	7.91335	8.30609	0.761683	-0.392737	-1	1.31288	TC240871	Unknown
A_87_P009248	7.76824	8.16095	0.761696	-0.392713	-1	1.31286	TGFB2	ref|Gallus gallus transforming growth factor, beta 2 (TGFB2), mRNA [NM_001031045]
A_87_P021780	9.9424	10.335	0.761762	-0.392587	-1	1.31275	BX936159	gb|Gallus gallus finished cDNA, clone ChEST145o20. [BX936159]
A_87_P024184	7.40857	7.80112	0.76178	-0.392554	-1	1.31272	BX930756	gb|Gallus gallus finished cDNA, clone ChEST379a23. [BX930756]
A_87_P029508	7.48391	7.87623	0.761902	-0.392322	-1	1.3125	A_87_P029508	Unknown
A_87_P005101	9.31638	9.7087	0.761904	-0.392318	-1	1.3125	TC240403	tc|Q89RW3_BRAJA (Q89RW3) Bll2649 protein, partial (7%) [TC240403]
A_87_P034109	14.5316	14.9239	0.761922	-0.392284	-1	1.31247	BU126270	gb|603151748F1 CSEQCHL19 Gallus gallus cDNA clone ChEST159p12 5', mRNA sequence [BU126270]
A_87_P030824	7.53915	7.93121	0.762043	-0.392057	-1	1.31226	A_87_P030824	Unknown
A_87_P021503	9.09177	9.48318	0.762384	-0.391411	-1	1.31168	AIFM2	gb|Gallus gallus finished cDNA, clone ChEST192n3. [BX950705]
A_87_P010214	9.40296	9.79434	0.7624	-0.39138	-1	1.31165	CV860576	gb|gonad_EST08052 Embryonic gonad cDNA Library Gallus gallus cDNA 5', mRNA sequence [CV860576]
A_87_P016685	6.63219	7.02338	0.7625	-0.391192	-1	1.31148	CR386133	gb|Gallus gallus finished cDNA, clone ChEST364n9. [CR386133]
A_87_P037454	12.6287	13.0199	0.762511	-0.391171	-1	1.31146	RARRES1	ref|Gallus gallus retinoic acid receptor responder (tazarotene induced) 1 (RARRES1), mRNA [NM_204534]
A_87_P030036	7.84694	8.23809	0.762522	-0.39115	-1	1.31144	BU313003	gb|603542144F1 CSEQCHN61 Gallus gallus cDNA clone ChEST513g11 5', mRNA sequence [BU313003]
A_87_P009204	9.177	9.56798	0.762608	-0.390987	-1	1.31129	SRC	gb|c-scr=pp60c-src, sdr=src downstream region [Chickens, mRNA, 1997 nt]. [S43579]
A_87_P016625	7.1626	7.55324	0.762791	-0.39064	-1	1.31097	CR386234	gb|Gallus gallus finished cDNA, clone ChEST250b19. [CR386234]
A_87_P011925	6.85743	7.24794	0.762857	-0.390516	-1	1.31086	CR522986	gb|Gallus gallus finished cDNA, clone ChEST550l20. [CR522986]
A_87_P032315	7.68751	8.07802	0.762858	-0.390513	-1	1.31086	BU232728	gb|603411825F1 CSEQCHN24 Gallus gallus cDNA clone ChEST330a8 5', mRNA sequence [BU232728]
A_87_P025793	7.61635	8.00676	0.762915	-0.390406	-1	1.31076	LOC431010	gb|PREDICTED: Gallus gallus similar to AHNAK nucleoprotein (LOC431010), partial mRNA [XM_428560]
A_87_P009770	9.70945	10.0998	0.762948	-0.390344	-1	1.31071	ENSGALT00000014859	ens|Connectin/titin Fragment [Source:UniProtKB/TrEMBL;Acc:P79757] [ENSGALT00000014859]
A_87_P036497	8.78622	9.17655	0.762955	-0.390329	-1	1.31069	ENSGALT00000012361	ens|RNA-binding protein 38 (RNA-binding motif protein 38) [Source:UniProtKB/Swiss-Prot;Acc:Q5ZJX4] [ENSGALT00000012361]
A_87_P021874	9.13587	9.52612	0.762998	-0.39025	-1	1.31062	ASXL3	gb|Gallus gallus finished cDNA, clone ChEST429c8. [BX935951]
A_87_P015900	8.24991	8.63995	0.763109	-0.390038	-1	1.31043	CR387316	gb|Gallus gallus finished cDNA, clone ChEST341i6. [CR387316]
A_87_P020363	8.63995	9.02998	0.763113	-0.390031	-1	1.31042	CO420321	gb|GGEZHC1025C11.g HC1 Gallus gallus cDNA clone GGEZHC1025C11, mRNA sequence [CO420321]
A_87_P004167	8.00886	8.39883	0.763146	-0.389969	-1	1.31036	TC269395	Unknown
A_87_P018048	9.06825	9.45801	0.763256	-0.389761	-1	1.31018	CR353272	gb|Gallus gallus finished cDNA, clone ChEST47m6. [CR353272]
A_87_P009426	7.61911	8.00886	0.76326	-0.389754	-1	1.31017	L48917	gb|Gallus gallus clone cDNA37A forward sequence, reverse contains microsatellite MCW162. [L48917]
A_87_P007811	14.2885	14.6782	0.763271	-0.389732	-1	1.31015	A_87_P007811	Unknown
A_87_P020768	7.43916	7.8288	0.763323	-0.389634	-1	1.31006	CN225373	gb|WLA071B09.ab1 WLbrain Gallus gallus cDNA 5', mRNA sequence [CN225373]
A_87_P040793	7.18623	7.57585	0.763334	-0.389614	-1	1.31004	A_87_P040793	Unknown
A_87_P018070	10.0859	10.4755	0.763363	-0.38956	-1	1.30999	NECAP2	ref|Gallus gallus NECAP endocytosis associated 2 (NECAP2), mRNA [NM_001012837]
A_87_P026926	10.7321	11.1216	0.763367	-0.389551	-1	1.30999	BX540870	gb|BX540870 AGENAE Gallus gallus multi-tissues library (gcaf) Gallus gallus cDNA clone gcaf0001.g.11 5prim, mRNA sequence [BX540870]
A_87_P006576	7.33989	7.72907	0.763567	-0.389174	-1	1.30964	A_87_P006576	Unknown
A_87_P010118	8.7753	9.16442	0.76359	-0.389129	-1	1.3096	TC266912	tc|BC008244 protein tyrosine phosphatase, non-receptor type 2, isoform 2 {Homo sapiens} (exp=-1; wgp=0; cg=0), partial (71%) [TC266912]
A_87_P021532	11.23	11.6191	0.763591	-0.389127	-1	1.3096	VCAM1	gb|Gallus gallus finished cDNA, clone ChEST607g6. [BX950651]
A_87_P010275	7.04114	7.43025	0.763601	-0.389108	-1	1.30958	CV860255	gb|gonad_EST07746 Embryonic gonad cDNA Library Gallus gallus cDNA 5', mRNA sequence [CV860255]
A_87_P019380	7.18005	7.56915	0.763608	-0.389096	-1	1.30957	SDC1	tc|Q3THY2_MOUSE (Q3THY2) CRL-1722 L5178Y-R cDNA, RIKEN full-length enriched library, clone:I730057E09 product:syndecan 1, full insert sequence, partial (24%) [TC279950]
A_87_P030165	9.01431	9.40308	0.763779	-0.388772	-1	1.30928	C17orf60	gb|PREDICTED: Gallus gallus similar to C17orf60 protein (LOC417417), mRNA [XM_415669]
A_87_P014369	10.6076	10.9964	0.763784	-0.388764	-1	1.30927	ENSGALT00000039073	ens|Putative uncharacterized protein [Source:UniProtKB/TrEMBL;Acc:Q5ZHV0] [ENSGALT00000039073]
A_87_P027779	6.87337	7.2621	0.763804	-0.388726	-1	1.30924	BU413402	gb|603156035F1 CSEQRBL05 Gallus gallus cDNA clone ChEST170e10 5', mRNA sequence [BU413402]
A_87_P020174	9.53805	9.92668	0.763857	-0.388626	-1	1.30915	TC240937	Unknown
A_87_P019855	7.51946	7.90798	0.763914	-0.388518	-1	1.30905	CLDN11	gb|PREDICTED: Gallus gallus hypothetical LOC424990 (LOC424990), mRNA [XM_422797]
A_87_P037396	9.07341	9.4618	0.763981	-0.388391	-1	1.30893	ADCY9	ref|Gallus gallus adenylate cyclase 9 (ADCY9), mRNA [NM_204630]
A_87_P036084	9.75654	10.1449	0.763998	-0.388359	-1	1.3089	TNFAIP8	ref|Gallus gallus tumor necrosis factor, alpha-induced protein 8 (TNFAIP8), mRNA [NM_001031441]
A_87_P018462	8.35334	8.74132	0.764198	-0.387983	-1	1.30856	CR352638	gb|Gallus gallus finished cDNA, clone ChEST422l23. [CR352638]
A_87_P008430	8.37217	8.76002	0.764269	-0.387848	-1	1.30844	ENSGALT00000040842	ens|POU Fragment [Source:UniProtKB/TrEMBL;Acc:P87381] [ENSGALT00000040842]
A_87_P011389	8.65341	9.04116	0.764322	-0.387747	-1	1.30835	NSUN2	ref|Gallus gallus NOL1/NOP2/Sun domain family, member 2 (NSUN2), mRNA [NM_001031004]
A_87_P017805	11.7379	12.1256	0.764351	-0.387693	-1	1.3083	CTSH	gb|Gallus gallus finished cDNA, clone ChEST933i14. [CR353641]
A_87_P009075	7.91335	8.30077	0.764497	-0.387417	-1	1.30805	TEAD3	gb|Gallus gallus cardiac-enriched TEA domain transcription factor (DTEF-1A) mRNA, partial cds. [U46127]
A_87_P008161	8.6844	9.07178	0.764514	-0.387386	-1	1.30802	TSPAN4	gb|PREDICTED: Gallus gallus similar to tetraspan (LOC423104), mRNA [XM_421038]
A_87_P002213	7.9803	8.36734	0.764693	-0.387047	-1	1.30771	TC301309	tc|Q91G35_IRV6 (Q91G35) 073R, partial (24%) [TC301309]
A_87_P007812	8.49587	8.88277	0.764768	-0.386906	-1	1.30759	TC244339	Unknown
A_87_P007914	10.2961	10.6829	0.764819	-0.38681	-1	1.3075	CCL5	ens|C-C motif chemokine 4 homolog Precursor (Small-inducible cytokine A4 homolog)(Macrophage inflammatory protein 1-beta homolog)(MIP-1-beta) [Source:UniProtKB/Swiss-Prot;Acc:Q90826] [ENSGALT00000001405]
A_87_P014724	9.78266	10.1694	0.764829	-0.386792	-1	1.30748	CR389590	gb|Gallus gallus finished cDNA, clone ChEST859p24. [CR389590]
A_87_P008417	8.29027	8.67693	0.764899	-0.386658	-1	1.30736	A_87_P008417	Unknown
A_87_P026846	7.03638	7.42288	0.764983	-0.3865	-1	1.30722	A_87_P026846	Unknown
A_87_P033101	7.99082	8.37725	0.765024	-0.386423	-1	1.30715	A_87_P033101	Unknown
A_87_P005093	8.95236	9.33864	0.765098	-0.386284	-1	1.30702	TC237052	tc|Q8MKF9_CANFA (Q8MKF9) Retinitis pigmentosa GTPase regulator (Fragment), partial (5%) [TC237052]
A_87_P008410	8.10826	8.49437	0.765191	-0.386108	-1	1.30686	ATPAF1	gb|PREDICTED: Gallus gallus similar to ATP synthase mitochondrial F1 complex assembly factor 1 (LOC424616), mRNA [XM_422453]
A_87_P002142	9.12994	9.51582	0.765314	-0.385877	-1	1.30665	TC291372	tc|Q470L7_RALEJ (Q470L7) MscS Mechanosensitive ion channel, partial (4%) [TC291372]
A_87_P035066	10.1928	10.5787	0.765322	-0.385862	-1	1.30664	RCJMB04_6i10	ref|Gallus gallus PC4 and SFRS1 interacting protein 1 (PSIP1), mRNA [NM_001031610]
A_87_P019722	9.36841	9.75426	0.76533	-0.385846	-1	1.30663	BU297272	gb|603611602F1 CSEQCHN56 Gallus gallus cDNA clone ChEST602c2 5', mRNA sequence [BU297272]
A_87_P015343	11.8792	12.265	0.765359	-0.385791	-1	1.30658	CR388627	gb|Gallus gallus finished cDNA, clone ChEST852p13. [CR388627]
A_87_P009516	7.77072	8.15637	0.765433	-0.385653	-1	1.30645	SSRP1	ref|Gallus gallus structure specific recognition protein 1 (SSRP1), mRNA [NM_001005796]
A_87_P009904	9.88542	10.271	0.76548	-0.385563	-1	1.30637	CV862460	gb|gonad_EST09936 Embryonic gonad cDNA Library Gallus gallus cDNA 5', mRNA sequence [CV862460]
A_87_P023226	8.39131	8.77685	0.765494	-0.385537	-1	1.30635	ENSGALT00000039986	ens|Notch2 Fragment [Source:UniProtKB/TrEMBL;Acc:Q98UI4] [ENSGALT00000039986]
A_87_P002758	7.44332	7.8288	0.765522	-0.385484	-1	1.3063	A_87_P002758	Unknown
A_87_P021331	7.21135	7.5967	0.765591	-0.385354	-1	1.30618	CD727314	gb|4031553 1GAL - Chicken Intestinal Lymphocyte Gallus gallus cDNA clone 1GAL_61D20 5', mRNA sequence [CD727314]
A_87_P014732	9.42418	9.80953	0.765591	-0.385354	-1	1.30618	ENSGALT00000019277	gb|Gallus gallus finished cDNA, clone ChEST868h15. [CR389581]
A_87_P010254	7.2016	7.58678	0.765682	-0.385182	-1	1.30602	TC233144	tc|AF200326 SEC23B protein {Mus musculus} (exp=-1; wgp=0; cg=0), partial (23%) [TC233144]
A_87_P009915	8.61771	9.00287	0.765692	-0.385164	-1	1.30601	TC284747	tc|Q3UBY4_MOUSE (Q3UBY4) Bone marrow macrophage cDNA, RIKEN full-length enriched library, clone:I830015D08 product:Carbonyl reductase 4 homolog, partial (98%) [TC284747]
A_87_P024038	12.0835	12.4686	0.765703	-0.385144	-1	1.30599	C9orf95	gb|Gallus gallus finished cDNA, clone ChEST207e15. [BX931137]
A_87_P002861	8.23433	8.61942	0.765729	-0.385095	-1	1.30595	TC277327	Unknown
A_87_P013825	12.5212	12.906	0.765891	-0.384789	-1	1.30567	ADHFE1	gb|Gallus gallus finished cDNA, clone ChEST742c6. [CR390954]
A_87_P013057	11.1412	11.5256	0.766048	-0.384493	-1	1.3054	CR406002	gb|Gallus gallus finished cDNA, clone ChEST599f5. [CR406002]
A_87_P013779	7.34768	7.73209	0.766093	-0.384408	-1	1.30532	CR391016	gb|Gallus gallus finished cDNA, clone ChEST192c20. [CR391016]
A_87_P041070	8.28278	8.66716	0.766111	-0.384375	-1	1.30529	A_87_P041070	Unknown
A_87_P014549	7.29692	7.68129	0.766113	-0.38437	-1	1.30529	CR389843	gb|Gallus gallus finished cDNA, clone ChEST271n5. [CR389843]
A_87_P012444	10.1294	10.5137	0.766152	-0.384297	-1	1.30522	PLEKHQ1	gb|Gallus gallus finished cDNA, clone ChEST918o5. [CR406906]
A_87_P014749	7.45783	7.84211	0.766158	-0.384286	-1	1.30521	CR389560	gb|Gallus gallus finished cDNA, clone ChEST531g23. [CR389560]
A_87_P012678	7.43601	7.82028	0.766167	-0.38427	-1	1.3052	CR406589	gb|Gallus gallus finished cDNA, clone ChEST655j12. [CR406589]
A_87_P026162	10.8558	11.24	0.766242	-0.384128	-1	1.30507	C10orf104	gb|603368918F1 CSEQRBN19 Gallus gallus cDNA clone ChEST272d6 5', mRNA sequence [BU459548]
A_87_P014183	14.1647	14.5488	0.766263	-0.384089	-1	1.30504	CR390400	gb|Gallus gallus finished cDNA, clone ChEST268d10. [CR390400]
A_87_P011544	8.39131	8.7753	0.766318	-0.383986	-1	1.30494	CR523540	gb|Gallus gallus finished cDNA, clone ChEST866n15. [CR523540]
A_87_P007700	9.91814	10.302	0.766413	-0.383807	-1	1.30478	TC240313	tc|Q272J7_MYCFV (Q272J7) Low molecular weight antigen CFP2 (Low molecular weight protein antigen 2) (CFP-2) precursor, partial (8%) [TC240313]
A_87_P006700	7.26503	7.64847	0.766605	-0.383446	-1	1.30445	TC265612	Unknown
A_87_P039150	8.98201	9.3652	0.76674	-0.38319	-1	1.30422	A_87_P039150	Unknown
A_87_P010499	8.36305	8.74607	0.766833	-0.383015	-1	1.30406	TC301931	tc|HSU63809 prostate apoptosis response protein par-4 {Homo sapiens} (exp=-1; wgp=0; cg=0), partial (46%) [TC301931]
A_87_P016936	9.35548	9.73849	0.766838	-0.383007	-1	1.30406	CR385766	gb|Gallus gallus finished cDNA, clone ChEST693c24. [CR385766]
A_87_P005484	9.75051	10.1332	0.766989	-0.382723	-1	1.3038	FAM82A	gb|PREDICTED: Gallus gallus hypothetical LOC421465 (LOC421465), mRNA [XM_419514]
A_87_P022616	9.45117	9.83386	0.767004	-0.382694	-1	1.30377	BX934385	gb|Gallus gallus finished cDNA, clone ChEST667h22. [BX934385]
A_87_P010869	8.04514	8.42778	0.767028	-0.382649	-1	1.30373	CR732796	gb|Gallus gallus finished cDNA, clone ChEST538k16. [CR732796]
A_87_P019497	7.7428	8.12538	0.767065	-0.382578	-1	1.30367	A_87_P019497	Unknown
A_87_P028005	8.58537	8.96788	0.767099	-0.382515	-1	1.30361	BU402822	gb|604140226F1 CSEQCHN59 Gallus gallus cDNA clone ChEST971d7 5', mRNA sequence [BU402822]
A_87_P015036	8.72955	9.11207	0.7671	-0.382514	-1	1.30361	CR389092	gb|Gallus gallus finished cDNA, clone ChEST839j4. [CR389092]
A_87_P035202	9.18653	9.56892	0.767164	-0.382394	-1	1.3035	PCDHGC3	ref|Gallus gallus protocadherin gamma subfamily C, 3 (PCDHGC3), mRNA [NM_214674]
A_87_P016105	10.2089	10.5912	0.767192	-0.382341	-1	1.30346	CR387003	gb|Gallus gallus finished cDNA, clone ChEST439k7. [CR387003]
A_87_P012841	7.69061	8.07293	0.767203	-0.382321	-1	1.30344	CR406351	gb|Gallus gallus finished cDNA, clone ChEST85e20. [CR406351]
A_87_P010183	8.84011	9.22227	0.767289	-0.382157	-1	1.30329	ZNF618	gb|PREDICTED: Gallus gallus similar to OTTHUMP00000021963 (LOC770984), mRNA [XM_001234303]
A_87_P008342	7.29347	7.67552	0.767347	-0.382049	-1	1.30319	TC246579	tc|Q9DDJ7_CHICK (Q9DDJ7) Retinoblastoma tumor suppressor (Fragment), partial (37%) [TC246579]
A_87_P034418	7.78827	8.1703	0.767354	-0.382035	-1	1.30318	EEA1	gb|PREDICTED: Gallus gallus similar to endosomal protein (LOC417896), mRNA [XM_416138]
A_87_P016286	7.09654	7.47833	0.767486	-0.381787	-1	1.30295	LRIG3	gb|Gallus gallus finished cDNA, clone ChEST72k5. [CR386716]
A_87_P035149	6.91515	7.29692	0.767498	-0.381765	-1	1.30293	MAP2	gb|Gallus gallus microtubule-associated protein 2 (MAP2) mRNA, 3' UTR. [AY524980]
A_87_P022624	9.38385	9.76554	0.767535	-0.381695	-1	1.30287	BX934363	gb|Gallus gallus finished cDNA, clone ChEST668a11. [BX934363]
A_87_P011250	15.1621	15.5438	0.767549	-0.381668	-1	1.30285	RPS20	gb|Gallus gallus finished cDNA, clone ChEST195e22. [CR523962]
A_87_P037232	8.29543	8.67693	0.767639	-0.381499	-1	1.30269	BMP10	ens|Bone morphogenetic protein-10 Fragment [Source:UniProtKB/TrEMBL;Acc:Q70GM8] [ENSGALT00000000169]
A_87_P032856	7.70996	8.09136	0.767693	-0.381399	-1	1.3026	CLYBL	gb|PREDICTED: Gallus gallus similar to citrate lyase beta subunit (LOC418775), mRNA [XM_416971]
A_87_P042002	10.0619	10.4432	0.767716	-0.381355	-1	1.30256	A_87_P042002	Unknown
A_87_P036805	7.49851	7.87974	0.767784	-0.381227	-1	1.30245	RCJMB04_7f20	ref|Gallus gallus RCSD domain containing 1 (RCSD1), mRNA [NM_001030789]
A_87_P022407	10.8405	11.2216	0.76785	-0.381103	-1	1.30234	C2orf18	gb|Gallus gallus finished cDNA, clone ChEST557o14. [BX934802]
A_87_P010117	7.45059	7.83163	0.767884	-0.381041	-1	1.30228	TC260746	tc|PRP2_RAT (P10164) Acidic proline-rich protein PRP25 precursor (Fragment), partial (7%) [TC260746]
A_87_P032250	8.00676	8.38772	0.767926	-0.380961	-1	1.30221	BU233803	gb|603341531F1 CSEQCHN24 Gallus gallus cDNA clone ChEST255m7 5', mRNA sequence [BU233803]
A_87_P001889	8.47999	8.86085	0.767981	-0.380858	-1	1.30212	TC299367	tc|DOS_HUMAN (Q8N350) Protein Dos, partial (17%) [TC299367]
A_87_P036134	8.03952	8.42031	0.768016	-0.380791	-1	1.30206	RCJMB04_27k21	ref|Gallus gallus transcription elongation factor B (SIII), polypeptide 3 (110kDa, elongin A) (TCEB3), mRNA [NM_001030905]
A_87_P024205	8.11233	8.49301	0.768074	-0.380684	-1	1.30196	C1GALT1C1	gb|Gallus gallus finished cDNA, clone ChEST376i5. [BX930690]
A_87_P027788	11.6018	11.9825	0.768079	-0.380674	-1	1.30195	TC242954	tc|Q4U604_CHICK (Q4U604) Complement C4 (Fragment), complete [TC242954]
A_87_P015135	9.76359	10.1439	0.768248	-0.380356	-1	1.30166	CR388937	gb|Gallus gallus finished cDNA, clone ChEST759h10. [CR388937]
A_87_P028572	9.43194	9.81213	0.768337	-0.38019	-1	1.30151	BU378467	gb|603808063F1 CSEQCHN74 Gallus gallus cDNA clone ChEST790m15 5', mRNA sequence [BU378467]
A_87_P021588	8.21374	8.59375	0.768431	-0.380012	-1	1.30135	DHRSX	gb|Gallus gallus finished cDNA, clone ChEST566h7. [BX950546]
A_87_P036085	8.89775	9.27773	0.768447	-0.379982	-1	1.30133	KLF6	ref|Gallus gallus Kruppel-like factor 6 (KLF6), mRNA [NM_001030969]
A_87_P025658	6.86807	7.24794	0.768507	-0.37987	-1	1.30123	BU472829	gb|603364872F1 CSEQRBN21 Gallus gallus cDNA clone ChEST262o18 5', mRNA sequence [BU472829]
A_87_P008915	9.05102	9.43065	0.768631	-0.379637	-1	1.30101	GATA3	ref|Gallus gallus GATA binding protein 3 (GATA3), mRNA [NM_001008444]
A_87_P015155	7.75343	8.13302	0.768656	-0.37959	-1	1.30097	CR388897	gb|Gallus gallus finished cDNA, clone ChEST170c13. [CR388897]
A_87_P021079	8.56022	8.93966	0.768734	-0.379443	-1	1.30084	MAP3K5	gb|PREDICTED: Gallus gallus similar to mitogen-activated kinase kinase kinase 5 (LOC421688), mRNA [XM_419725]
A_87_P023093	10.1267	10.5061	0.768752	-0.379411	-1	1.30081	BX933320	gb|Gallus gallus finished cDNA, clone ChEST688l4. [BX933320]
A_87_P020750	8.61942	8.99868	0.768832	-0.379259	-1	1.30067	LOC421090	gb|PREDICTED: Gallus gallus hypothetical LOC421090 (LOC421090), mRNA [XM_419175]
A_87_P026278	8.27796	8.65721	0.768839	-0.379246	-1	1.30066	BU456580	gb|603216053F1 CSEQRBN14 Gallus gallus cDNA clone ChEST202j13 5', mRNA sequence [BU456580]
A_87_P038207	8.38321	8.76241	0.768865	-0.379198	-1	1.30062	RBMS1	ref|Gallus gallus RNA binding motif, single stranded interacting protein 1 (RBMS1), mRNA [NM_205024]
A_87_P008173	9.23894	9.61809	0.768895	-0.379141	-1	1.30057	ENSGALT00000022497	tc|SEH1L_HUMAN (Q96EE3) Nucleoporin SEH1-like (SEC13-like protein), partial (55%) [TC241440]
A_87_P022120	9.16045	9.53936	0.769022	-0.378904	-1	1.30035	BX935490	gb|Gallus gallus finished cDNA, clone ChEST129j17. [BX935490]
A_87_P013316	11.3592	11.7379	0.769141	-0.37868	-1	1.30015	CR391646	gb|Gallus gallus finished cDNA, clone ChEST409m1. [CR391646]
A_87_P035990	9.59422	9.9729	0.769142	-0.378678	-1	1.30015	IL16	ref|Gallus gallus interleukin 16 (lymphocyte chemoattractant factor) (IL16), mRNA [NM_204352]
A_87_P035216	7.22284	7.60142	0.769191	-0.378586	-1	1.30007	SLA	ref|Gallus gallus Src-like-adaptor (SLA), mRNA [NM_204391]
A_87_P014066	6.7707	7.14872	0.769494	-0.378018	-1	1.29956	CR390568	gb|Gallus gallus finished cDNA, clone ChEST662n13. [CR390568]
A_87_P016925	7.38602	7.76399	0.76952	-0.37797	-1	1.29951	FAM38B	gb|Gallus gallus finished cDNA, clone ChEST66a8. [CR385783]
A_87_P024136	9.41965	9.79757	0.769547	-0.377919	-1	1.29947	OSGEPL1	gb|Gallus gallus finished cDNA, clone ChEST62n16. [BX930963]
A_87_P011322	8.13831	8.51623	0.769547	-0.377919	-1	1.29947	ENSGALT00000038166	gb|Gallus gallus finished cDNA, clone ChEST938o6. [CR523858]
A_87_P022562	11.4548	11.8324	0.76974	-0.377557	-1	1.29914	ENSGALT00000016414	gb|Gallus gallus finished cDNA, clone ChEST613n3. [BX934513]
A_87_P012711	7.31629	7.69371	0.769815	-0.377417	-1	1.29901	CR406538	gb|Gallus gallus finished cDNA, clone ChEST1017p9. [CR406538]
A_87_P019773	8.93567	9.31306	0.769829	-0.37739	-1	1.29899	A_87_P019773	Unknown
A_87_P007266	10.9129	11.2903	0.76984	-0.377369	-1	1.29897	A_87_P007266	Unknown
A_87_P007635	8.75447	9.13178	0.769871	-0.377311	-1	1.29892	A_87_P007635	Unknown
A_87_P024951	8.47625	8.85328	0.770021	-0.37703	-1	1.29867	TC290354	tc|Q5ZB44_ORYSA (Q5ZB44) HGWP repeat containing protein-like, partial (6%) [TC290354]
A_87_P019704	7.64872	8.02572	0.770037	-0.377001	-1	1.29864	PARVB	gb|PREDICTED: Gallus gallus similar to beta-parvin (LOC418235), mRNA [XM_416459]
A_87_P003444	8.68768	9.06465	0.770055	-0.376967	-1	1.29861	TCF7L2	gb|PREDICTED: Gallus gallus transcription factor 7-like 2 (T-cell specific, HMG-box) (TCF7L2), mRNA [XM_421760]
A_87_P016910	10.408	10.7847	0.770207	-0.376682	-1	1.29835	EIF2S2	ref|Gallus gallus eukaryotic translation initiation factor 2, subunit 2 beta, 38kDa (EIF2S2), mRNA [NM_204597]
A_87_P013964	9.56798	9.94432	0.770389	-0.376341	-1	1.29805	CDC2L2	ref|Gallus gallus cell division cycle 2-like 1 (PITSLRE proteins) (CDC2L1), mRNA [NM_001030871]
A_87_P020354	8.15169	8.52799	0.770415	-0.376293	-1	1.298	CO420556	gb|GGEZHC1014E04.g HC1 Gallus gallus cDNA clone GGEZHC1014E04, mRNA sequence [CO420556]
A_87_P011380	7.58252	7.95859	0.770531	-0.376075	-1	1.29781	CR523769	gb|Gallus gallus finished cDNA, clone ChEST555f10. [CR523769]
A_87_P040108	8.10024	8.47625	0.770566	-0.376009	-1	1.29775	A_87_P040108	Unknown
A_87_P017229	14.214	14.59	0.770578	-0.375987	-1	1.29773	CR385273	gb|Gallus gallus finished cDNA, clone ChEST550h5. [CR385273]
A_87_P029643	8.1707	8.54663	0.770604	-0.375938	-1	1.29768	BU328600	gb|603495758F1 CSEQCHN64 Gallus gallus cDNA clone ChEST405c15 5', mRNA sequence [BU328600]
A_87_P039309	9.66877	10.0446	0.770634	-0.375883	-1	1.29763	UNC13D	gb|PREDICTED: Gallus gallus similar to mammalian unc13-4 (LOC417369), mRNA [XM_415627]
A_87_P021767	12.1343	12.5101	0.770652	-0.375849	-1	1.2976	GJB1	ref|Gallus gallus gap junction protein, beta 1, 32kDa (GJB1), mRNA [NM_204371]
A_87_P002332	7.3242	7.69988	0.77074	-0.375683	-1	1.29745	TC299134	tc|Q3G5D3_9DELT (Q3G5D3) Acetylornithine transaminase , partial (4%) [TC299134]
A_87_P030559	8.92515	9.30069	0.770818	-0.375538	-1	1.29732	TC244087	Unknown
A_87_P018231	8.41767	8.79319	0.77083	-0.375515	-1	1.2973	DAGLB	ref|Gallus gallus diacylglycerol lipase, beta (DAGLB), mRNA [NM_001030643]
A_87_P021561	11.6753	12.0507	0.770853	-0.375473	-1	1.29726	DCTN6	gb|Gallus gallus finished cDNA, clone ChEST1035e22. [BX950592]
A_87_P010312	11.6258	12.0012	0.77088	-0.375421	-1	1.29722	OAZ2	ref|Gallus gallus ornithine decarboxylase antizyme 2 (OAZ2), mRNA [NM_001142862]
A_87_P016389	11.7936	12.1689	0.770895	-0.375393	-1	1.29719	CR386560	gb|Gallus gallus finished cDNA, clone ChEST292p3. [CR386560]
A_87_P010333	6.62444	6.9998	0.770914	-0.375358	-1	1.29716	CV859894	gb|gonad_EST07370 Embryonic gonad cDNA Library Gallus gallus cDNA 5', mRNA sequence [CV859894]
A_87_P036794	14.6012	14.9762	0.771139	-0.374937	-1	1.29678	RCJMB04_7l20	ref|Gallus gallus poly(A) binding protein, cytoplasmic 1 (PABPC1), mRNA [NM_001031597]
A_87_P035339	6.84744	7.22224	0.771212	-0.374801	-1	1.29666	CD300A	ref|Gallus gallus CD300a molecule (CD300A), mRNA [NM_001039295]
A_87_P027681	8.5144	8.88914	0.771246	-0.374737	-1	1.2966	BACE2	gb|PREDICTED: Gallus gallus beta-site APP-cleaving enzyme 2 (BACE2), mRNA [XM_416735]
A_87_P015693	10.6993	11.074	0.771252	-0.374725	-1	1.29659	CR387613	gb|Gallus gallus finished cDNA, clone ChEST3i18. [CR387613]
A_87_P000291	8.02821	8.40276	0.77135	-0.374542	-1	1.29643	TC268101	Unknown
A_87_P031846	12.2025	12.5769	0.771411	-0.374429	-1	1.29633	A_87_P031846	Unknown
A_87_P019438	8.16095	8.53522	0.771494	-0.374273	-1	1.29619	A_87_P019438	Unknown
A_87_P032738	7.87028	8.24431	0.771623	-0.374032	-1	1.29597	BU221168	gb|603749827F1 CSEQCHN04 Gallus gallus cDNA clone ChEST660f8 5', mRNA sequence [BU221168]
A_87_P033429	7.86043	8.23433	0.771695	-0.373898	-1	1.29585	A_87_P033429	Unknown
A_87_P037149	14.7515	15.1253	0.771745	-0.373804	-1	1.29576	PHB2	ref|Gallus gallus prohibitin 2 (PHB2), mRNA [NM_001080885]
A_87_P021793	6.44977	6.82356	0.771756	-0.373783	-1	1.29575	C6orf117	gb|Gallus gallus finished cDNA, clone ChEST486m14. [BX936128]
A_87_P013923	8.79707	9.17081	0.771777	-0.373745	-1	1.29571	CR390795	gb|Gallus gallus finished cDNA, clone ChEST458b16. [CR390795]
A_87_P009329	11.135	11.5087	0.771815	-0.373672	-1	1.29565	M59458	gb|Chicken casein kinase II beta subunit mRNA, complete cds. [M59458]
A_87_P019852	6.93131	7.30493	0.771848	-0.373612	-1	1.29559	CYP1B1	gb|PREDICTED: Gallus gallus similar to cytochrome P450 1B1 (LOC421466), mRNA [XM_419515]
A_87_P027490	6.89439	7.26796	0.771875	-0.373562	-1	1.29555	GGT1	ens|Gamma-glutamyltransferase Fragment (EC 2.3.2.2) [Source:UniProtKB/TrEMBL;Acc:Q4GWZ4] [ENSGALT00000010598]
A_87_P009271	8.58742	8.96074	0.772001	-0.373325	-1	1.29533	TFEC	ref|Gallus gallus transcription factor EC (TFEC), mRNA [NM_001006229]
A_87_P023858	9.4491	9.82239	0.772021	-0.373288	-1	1.2953	CELA1	ref|Gallus gallus chymotrypsin-like elastase family, member 1 (CELA1), mRNA [NM_001103202]
A_87_P039538	6.63629	7.00954	0.772042	-0.373249	-1	1.29527	A_87_P039538	Unknown
A_87_P019801	10.3996	10.7728	0.772054	-0.373227	-1	1.29525	CO763983	gb|brain_EST07175 Brain cDNA Library Gallus gallus cDNA 3', mRNA sequence [CO763983]
A_87_P003477	9.35741	9.73048	0.772134	-0.373076	-1	1.29511	TC254619	Unknown
A_87_P006175	6.88916	7.2621	0.772211	-0.372934	-1	1.29498	TC299385	Unknown
A_87_P004862	8.70638	9.07922	0.772262	-0.372838	-1	1.2949	TC276352	Unknown
A_87_P022333	9.99362	10.3663	0.772326	-0.372719	-1	1.29479	YIPF1	gb|Gallus gallus finished cDNA, clone ChEST188i9. [BX934972]
A_87_P013256	8.61084	8.98355	0.77233	-0.37271	-1	1.29478	CR391733	gb|Gallus gallus finished cDNA, clone ChEST238b2. [CR391733]
A_87_P011368	10.3158	10.6882	0.7725	-0.372393	-1	1.2945	CR523791	gb|Gallus gallus finished cDNA, clone ChEST722f15. [CR523791]
A_87_P015323	8.75636	9.1287	0.772532	-0.372333	-1	1.29444	CR388660	gb|Gallus gallus finished cDNA, clone ChEST847b13. [CR388660]
A_87_P015179	10.0699	10.4422	0.772576	-0.37225	-1	1.29437	CR388861	gb|Gallus gallus finished cDNA, clone ChEST530f1. [CR388861]
A_87_P008162	12.7538	13.1258	0.772672	-0.372072	-1	1.29421	EIF3F	gb|gPGC_EST08171 Embryonic gonadal PGC cDNA Library Gallus gallus cDNA 5', mRNA sequence [DR418329]
A_87_P019471	8.56377	8.93582	0.772682	-0.372053	-1	1.29419	CO768816	gb|spleen_EST04542 Spleen cDNA Library Gallus gallus cDNA 3', mRNA sequence [CO768816]
A_87_P007545	9.00287	9.37483	0.772731	-0.371962	-1	1.29411	2010-03-08	gb|PREDICTED: Gallus gallus membrane-associated ring finger (C3HC4) 8 (MARCH8), mRNA [XM_421642]
A_87_P028057	7.42447	7.79616	0.772879	-0.371686	-1	1.29386	TC277997	tc|AK122353 mKIAA0716 protein {Mus musculus} (exp=-1; wgp=0; cg=0), partial (10%) [TC277997]
A_87_P014492	9.68779	10.0593	0.772957	-0.371539	-1	1.29373	WDR45L	ref|Gallus gallus WDR45-like (WDR45L), mRNA [NM_001007844]
A_87_P025122	8.57437	8.94569	0.773074	-0.371322	-1	1.29354	TC252643	tc|DOPO_MOUSE (Q64237) Dopamine beta-hydroxylase precursor (Dopamine beta-monooxygenase) , partial (10%) [TC252643]
A_87_P001765	8.69336	9.06465	0.77309	-0.371291	-1	1.29351	TC293358	tc|Q4TTZ1_BOVIN (Q4TTZ1) ATP-binding cassette sub-family A member 1, partial (12%) [TC293358]
A_87_P036171	10.0525	10.4237	0.77315	-0.37118	-1	1.29341	BUD13	ref|Gallus gallus BUD13 homolog (S. cerevisiae) (BUD13), mRNA [NM_001039319]
A_87_P007624	9.28619	9.65727	0.773207	-0.371073	-1	1.29331	TC283435	tc|Q6CT62_KLULA (Q6CT62) Similarity, partial (12%) [TC283435]
A_87_P012941	7.77787	8.14884	0.773266	-0.370964	-1	1.29322	CR406193	gb|Gallus gallus finished cDNA, clone ChEST856a9. [CR406193]
A_87_P041696	6.71969	7.09063	0.773277	-0.370943	-1	1.2932	A_87_P041696	Unknown
A_87_P013340	9.14575	9.51668	0.773283	-0.370931	-1	1.29319	CR391605	gb|Gallus gallus finished cDNA, clone ChEST550l14. [CR391605]
A_87_P011817	8.5106	8.88132	0.773395	-0.370723	-1	1.293	CR523131	gb|Gallus gallus finished cDNA, clone ChEST1036g16. [CR523131]
A_87_P022589	6.92107	7.29174	0.773422	-0.370672	-1	1.29296	OLFM3	gb|Gallus gallus finished cDNA, clone ChEST375d8. [BX934435]
A_87_P033987	9.8215	10.1921	0.773448	-0.370623	-1	1.29291	FAM100A	gb|PREDICTED: Gallus gallus similar to 1500031H01Rik protein (LOC416661), mRNA [XM_414958]
A_87_P035576	10.4949	10.8655	0.773477	-0.37057	-1	1.29286	RNF166	ref|Gallus gallus ring finger protein 166 (RNF166), mRNA [NM_001012935]
A_87_P029439	9.48692	9.8574	0.773525	-0.37048	-1	1.29278	BU339216	gb|603513655F1 CSEQCHN66 Gallus gallus cDNA clone ChEST449n13 5', mRNA sequence [BU339216]
A_87_P032969	7.39357	7.76399	0.773559	-0.370416	-1	1.29273	FBXW7	gb|PREDICTED: Gallus gallus similar to archipelago alpha form (LOC422481), mRNA [XM_420447]
A_87_P038227	8.76949	9.1399	0.773561	-0.370413	-1	1.29272	CNP	ref|Gallus gallus 2',3'-cyclic nucleotide 3' phosphodiesterase (CNP), mRNA [NM_205050]
A_87_P024690	7.81743	8.18776	0.773601	-0.370339	-1	1.29266	TTN	gb|Gallus gallus finished cDNA, clone ChEST187n1. [BX929523]
A_87_P040737	7.09063	7.4609	0.773636	-0.370272	-1	1.2926	A_87_P040737	Unknown
A_87_P004824	8.05767	8.42778	0.773721	-0.370115	-1	1.29246	BU202570	gb|603102207F1 CSEQCHN03 Gallus gallus cDNA clone ChEST35n1 5', mRNA sequence [BU202570]
A_87_P022722	10.0898	10.4598	0.773779	-0.370006	-1	1.29236	BX934150	gb|Gallus gallus finished cDNA, clone ChEST268j1. [BX934150]
A_87_P030186	7.88149	8.25148	0.773788	-0.36999	-1	1.29234	A_87_P030186	Unknown
A_87_P004344	8.58234	8.95217	0.77387	-0.369837	-1	1.29221	ENSGALT00000021128	gb|PREDICTED: Gallus gallus similar to KIAA0799 protein (LOC420913), mRNA [XM_419000]
A_87_P023220	9.5933	9.96301	0.773934	-0.369717	-1	1.2921	WDR89	gb|Gallus gallus finished cDNA, clone ChEST908f9. [BX933064]
A_87_P035821	8.32081	8.69052	0.773936	-0.369714	-1	1.2921	KLHL6	ref|Gallus gallus kelch-like 6 (Drosophila) (KLHL6), mRNA [NM_001031303]
A_87_P031538	8.71533	9.08501	0.773952	-0.369683	-1	1.29207	BU255284	gb|603744833F1 CSEQCHN38 Gallus gallus cDNA clone ChEST648a9 5', mRNA sequence [BU255284]
A_87_P021915	7.64872	8.01822	0.774051	-0.369499	-1	1.2919	DHRS7C	gb|Gallus gallus finished cDNA, clone ChEST164b18. [BX935860]
A_87_P029415	10.0278	10.3972	0.774103	-0.369402	-1	1.29182	BU340482	gb|603519639F1 CSEQCHN67 Gallus gallus cDNA clone ChEST460n9 5', mRNA sequence [BU340482]
A_87_P015007	10.5442	10.9136	0.774107	-0.369395	-1	1.29181	CR389138	gb|Gallus gallus finished cDNA, clone ChEST277p23. [CR389138]
A_87_P027269	6.95875	7.32814	0.774112	-0.369385	-1	1.2918	A_87_P027269	Unknown
A_87_P028545	8.23433	8.60348	0.774238	-0.369152	-1	1.29159	LOC424918	gb|PREDICTED: Gallus gallus hypothetical LOC424918 (LOC424918), mRNA [XM_422728]
A_87_P035755	7.96047	8.32961	0.774244	-0.369141	-1	1.29158	HDAC7A	ref|Gallus gallus histone deacetylase 7A (HDAC7A), mRNA [NM_001031402]
A_87_P000612	7.62836	7.99733	0.774338	-0.368966	-1	1.29143	TC275905	tc|Q86SL2_HUMAN (Q86SL2) Ubiquitin ligase, partial (44%) [TC275905]
A_87_P018244	7.57585	7.94478	0.774356	-0.368931	-1	1.2914	BZRAP1	gb|Gallus gallus finished cDNA, clone ChEST544f4. [CR352978]
A_87_P030437	10.0815	10.4504	0.774363	-0.368919	-1	1.29138	A_87_P030437	Unknown
A_87_P023177	7.18005	7.54888	0.774413	-0.368824	-1	1.2913	BX933146	gb|Gallus gallus finished cDNA, clone ChEST1014i5. [BX933146]
A_87_P021467	7.17135	7.54012	0.77444	-0.368774	-1	1.29126	SMC6	gb|Gallus gallus finished cDNA, clone ChEST711h7. [BX950774]
A_87_P003498	7.87578	8.24431	0.774573	-0.368526	-1	1.29103	TC251393	tc|Q5BIM1_BOVIN (Q5BIM1) Tripartite motif-containing 45, partial (64%) [TC251393]
A_87_P033905	7.07542	7.44385	0.774622	-0.368436	-1	1.29095	TC265193	tc|ZN278_HUMAN (Q9HBE1) Zinc finger protein 278 (POZ-, AT hook-, and zinc finger-containing protein) (Zinc finger sarcoma gene protein) (BTB-POZ domain zinc finger transcription factor) (Protein kinase A RI-alpha subunit-associated protein) (Zinc finger a
A_87_P004508	7.79743	8.16575	0.774683	-0.368321	-1	1.29085	TC264270	Unknown
A_87_P031339	6.589	6.95732	0.774687	-0.368315	-1	1.29084	FGF3	gb|603505473F1 CSEQCHN52 Gallus gallus cDNA clone ChEST429a20 5', mRNA sequence [BU263942]
A_87_P037701	10.4431	10.8114	0.774696	-0.368297	-1	1.29083	TOB1	ref|Gallus gallus transducer of ERBB2, 1 (TOB1), mRNA [NM_001001467]
A_87_P012313	7.83366	8.20181	0.774778	-0.368145	-1	1.29069	CR407081	gb|Gallus gallus finished cDNA, clone ChEST743j19. [CR407081]
A_87_P021269	8.43242	8.80053	0.774799	-0.368106	-1	1.29066	TC277777	Unknown
A_87_P016282	9.79373	10.1617	0.774884	-0.367948	-1	1.29052	MBNL3	ref|Gallus gallus muscleblind-like 3 (Drosophila) (MBNL3), transcript variant 1, mRNA [NM_001163338]
A_87_P012595	8.83216	9.19975	0.775079	-0.367585	-1	1.29019	CR406697	gb|Gallus gallus finished cDNA, clone ChEST765k14. [CR406697]
A_87_P039549	7.03298	7.40054	0.775088	-0.367568	-1	1.29018	A_87_P039549	Unknown
A_87_P040253	8.94763	9.31499	0.7752	-0.367359	-1	1.28999	A_87_P040253	Unknown
A_87_P035305	8.32961	8.69679	0.775299	-0.367176	-1	1.28983	NAB1	ref|Gallus gallus NGFI-A binding protein 1 (EGR1 binding protein 1) (NAB1), mRNA [NM_204268]
A_87_P015152	9.35928	9.72636	0.775353	-0.367075	-1	1.28973	CR388902	gb|Gallus gallus finished cDNA, clone ChEST168f2. [CR388902]
A_87_P013002	12.1841	12.5512	0.775358	-0.367066	-1	1.28973	LOC693265	ref|Gallus gallus CMD-4 (LOC693265), mRNA [NM_001044688]
A_87_P002967	11.6231	11.9901	0.775405	-0.366977	-1	1.28965	A_87_P002967	Unknown
A_87_P002712	7.04114	7.40802	0.775456	-0.366883	-1	1.28956	TC290809	tc|Q8SPY3_SAGLB (Q8SPY3) Eosinophil-derived neurotoxin, partial (8%) [TC290809]
A_87_P018657	6.90929	7.27612	0.775483	-0.366833	-1	1.28952	CR352344	gb|Gallus gallus finished cDNA, clone ChEST536j7. [CR352344]
A_87_P036127	7.32082	7.68751	0.77556	-0.36669	-1	1.28939	EVL	ref|Gallus gallus Enah/Vasp-like (EVL), mRNA [NM_001006487]
A_87_P028285	6.90481	7.27146	0.775578	-0.366656	-1	1.28936	BU387318	gb|603581964F1 CSEQCHN75 Gallus gallus cDNA clone ChEST532o15 5', mRNA sequence [BU387318]
A_87_P018296	9.10675	9.47334	0.775612	-0.366593	-1	1.2893	COX11	gb|Gallus gallus finished cDNA, clone ChEST389j14. [CR352890]
A_87_P034648	6.95442	7.32082	0.775718	-0.366396	-1	1.28913	TC281539	Unknown
A_87_P017944	11.0447	11.4111	0.775728	-0.366377	-1	1.28911	CR353427	gb|Gallus gallus finished cDNA, clone ChEST143b11. [CR353427]
A_87_P030769	7.59906	7.96524	0.775837	-0.366175	-1	1.28893	TC250158	tc|Q96P44_HUMAN (Q96P44) Collagen XXI (Collagen, type XXI, alpha 1) (Alpha 1 type XXI collagen precursor), partial (23%) [TC250158]
A_87_P022325	11.4443	11.8103	0.775949	-0.365966	-1	1.28874	LRRC57	gb|Gallus gallus finished cDNA, clone ChEST989k19. [BX934990]
A_87_P010568	7.08469	7.45059	0.775985	-0.365899	-1	1.28868	ITPRIPL2	gb|PREDICTED: Gallus gallus hypothetical protein LOC771589 (LOC771589), mRNA [XM_001234850]
A_87_P014953	8.95797	9.32387	0.775986	-0.365898	-1	1.28868	CR389230	gb|Gallus gallus finished cDNA, clone ChEST507j12. [CR389230]
A_87_P021985	8.25736	8.62318	0.776027	-0.365821	-1	1.28862	LOC771758	gb|Gallus gallus finished cDNA, clone ChEST322b21. [BX935710]
A_87_P018005	8.44852	8.81431	0.776045	-0.365788	-1	1.28859	C9orf89	gb|Gallus gallus finished cDNA, clone ChEST282k8. [CR353336]
A_87_P023972	8.60992	8.97529	0.776269	-0.365371	-1	1.28821	ETV5	ens|Ets domain protein Fragment [Source:UniProtKB/TrEMBL;Acc:Q9YHW7] [ENSGALT00000009265]
A_87_P041998	9.35741	9.72277	0.776274	-0.365362	-1	1.2882	A_87_P041998	Unknown
A_87_P003368	7.89219	8.25736	0.776377	-0.365171	-1	1.28803	TC289688	Unknown
A_87_P015221	11.1902	11.5554	0.776385	-0.365156	-1	1.28802	KIAA0319L	gb|Gallus gallus finished cDNA, clone ChEST689k23. [CR388810]
A_87_P021050	7.3708	7.73595	0.77639	-0.365147	-1	1.28801	EOMES	gb|PREDICTED: Gallus gallus similar to eomesodermin (LOC428443), mRNA [XM_426003]
A_87_P036481	8.98562	9.35063	0.776465	-0.365007	-1	1.28789	TNFAIP8L1	ref|Gallus gallus tumor necrosis factor, alpha-induced protein 8-like 1 (TNFAIP8L1), mRNA [NM_001006343]
A_87_P014036	11.3932	11.758	0.776563	-0.364825	-1	1.28773	CR390612	gb|Gallus gallus finished cDNA, clone ChEST466p18. [CR390612]
A_87_P004184	14.7876	15.1523	0.776598	-0.36476	-1	1.28767	TC276748	tc|BUU83740 Bonasa umbellus 12S mitochondrial ribosomal RNA, small subunit, mitochondrial gene, partial (95%) [TC276748]
A_87_P037511	8.72635	9.09111	0.776599	-0.364758	-1	1.28767	HPRT1	ref|Gallus gallus hypoxanthine phosphoribosyltransferase 1 (Lesch-Nyhan syndrome) (HPRT1), mRNA [NM_204848]
A_87_P021930	10.2769	10.6416	0.776617	-0.364726	-1	1.28764	BX935818	gb|Gallus gallus finished cDNA, clone ChEST165b17. [BX935818]
A_87_P023711	11.8834	12.2478	0.776762	-0.364456	-1	1.2874	ENSGALT00000012508	gb|Gallus gallus finished cDNA, clone ChEST795a3. [BX931972]
A_87_P024898	11.5976	11.962	0.77679	-0.364404	-1	1.28735	A_87_P024898	Unknown
A_87_P011797	8.40916	8.77354	0.776803	-0.364379	-1	1.28733	MESDC1	gb|Gallus gallus finished cDNA, clone ChEST319e3. [CR523163]
A_87_P037686	8.29925	8.66355	0.776843	-0.364305	-1	1.28726	MOXD1	ref|Gallus gallus monooxygenase, DBH-like 1 (MOXD1), mRNA [NM_204624]
A_87_P007616	8.10826	8.4725	0.776878	-0.36424	-1	1.2872	LASS4	gb|PREDICTED: Gallus gallus similar to trh1 protein (LOC420050), mRNA [XM_418172]
A_87_P017009	7.87028	8.23433	0.77698	-0.36405	-1	1.28703	CR385655	gb|Gallus gallus finished cDNA, clone ChEST386j20. [CR385655]
A_87_P016364	11.9637	12.3277	0.776997	-0.364018	-1	1.28701	WBP2	gb|Gallus gallus finished cDNA, clone ChEST769a11. [CR386597]
A_87_P041649	6.6499	7.01373	0.777101	-0.363826	-1	1.28683	A_87_P041649	Unknown
A_87_P037600	14.0128	14.3765	0.77713	-0.363772	-1	1.28679	PROC	ref|Gallus gallus protein C (inactivator of coagulation factors Va and VIIIa) (PROC), mRNA [NM_204441]
A_87_P016137	8.18776	8.55152	0.777138	-0.363756	-1	1.28677	CR386960	gb|Gallus gallus finished cDNA, clone ChEST102o19. [CR386960]
A_87_P025922	7.9202	8.28374	0.777253	-0.363544	-1	1.28658	BU465824	gb|603369865F1 CSEQRBN19 Gallus gallus cDNA clone ChEST274b17 5', mRNA sequence [BU465824]
A_87_P015648	10.2524	10.6159	0.777298	-0.36346	-1	1.28651	CR387669	gb|Gallus gallus finished cDNA, clone ChEST49c3. [CR387669]
A_87_P017773	7.33655	7.69988	0.777366	-0.363334	-1	1.2864	ATXN3	ref|Gallus gallus ataxin 3 (ATXN3), mRNA [NM_204357]
A_87_P025314	7.3242	7.68751	0.777379	-0.36331	-1	1.28637	BU484428	gb|603841509F1 CSEQRBN22 Gallus gallus cDNA clone ChEST823b3 5', mRNA sequence [BU484428]
A_87_P006128	7.59247	7.95562	0.777462	-0.363155	-1	1.28624	A_87_P006128	Unknown
A_87_P006882	7.04114	7.40429	0.777467	-0.363147	-1	1.28623	TC254809	Unknown
A_87_P007821	8.88132	9.24444	0.77748	-0.363122	-1	1.28621	C6orf70	gb|PREDICTED: Gallus gallus similar to chromosome 6 open reading frame 70 (LOC421553), mRNA [XM_419594]
A_87_P010388	10.3188	10.6817	0.777634	-0.362837	-1	1.28595	A_87_P010388	Unknown
A_87_P010550	8.69662	9.05946	0.777635	-0.362835	-1	1.28595	CV858103	gb|gonad_EST05579 Embryonic gonad cDNA Library Gallus gallus cDNA 5', mRNA sequence [CV858103]
A_87_P009766	10.9659	11.3287	0.777654	-0.362799	-1	1.28592	NELL2	ref|Gallus gallus NEL-like 2 (chicken) (NELL2), mRNA [NM_001030740]
A_87_P016265	8.1707	8.53342	0.777697	-0.36272	-1	1.28585	CR386748	gb|Gallus gallus finished cDNA, clone ChEST286i13. [CR386748]
A_87_P009288	8.19511	8.55783	0.777698	-0.362718	-1	1.28585	HMGB2	ref|Gallus gallus high-mobility group box 2 (HMGB2), mRNA [NM_205486]
A_87_P025999	9.22726	9.58995	0.777714	-0.362689	-1	1.28582	LOC426360	gb|603773819F1 CSEQRBN19 Gallus gallus cDNA clone ChEST711f6 5', mRNA sequence [BU463587]
A_87_P014200	10.0444	10.407	0.77775	-0.362622	-1	1.28576	SEC24A	gb|Gallus gallus finished cDNA, clone ChEST949c13. [CR390368]
A_87_P016463	6.75947	7.1219	0.777856	-0.362425	-1	1.28558	LOC422442	gb|Gallus gallus finished cDNA, clone ChEST230j17. [CR386458]
A_87_P007698	6.85208	7.21438	0.777926	-0.362295	-1	1.28547	A_87_P007698	Unknown
A_87_P034621	7.51946	7.88171	0.777948	-0.362254	-1	1.28543	PWWP2	gb|PREDICTED: Gallus gallus similar to PWWP domain containing 2 (LOC423972), mRNA [XM_421830]
A_87_P017590	9.05753	9.41978	0.777952	-0.362248	-1	1.28543	CR354029	gb|Gallus gallus finished cDNA, clone ChEST604a20. [CR354029]
A_87_P037757	10.0904	10.4526	0.777956	-0.362239	-1	1.28542	ECE1	ref|Gallus gallus endothelin converting enzyme 1 (ECE1), mRNA [NM_204717]
A_87_P019708	8.71124	9.07341	0.777994	-0.362169	-1	1.28536	A_87_P019708	Unknown
A_87_P017931	11.1397	11.5018	0.778018	-0.362125	-1	1.28532	CR353449	gb|Gallus gallus finished cDNA, clone ChEST501f21. [CR353449]
A_87_P031380	10.2379	10.5999	0.778118	-0.361939	-1	1.28515	BU262492	gb|603503681F1 CSEQCHN51 Gallus gallus cDNA clone ChEST424b21 5', mRNA sequence [BU262492]
A_87_P023671	10.7182	11.0801	0.778164	-0.361855	-1	1.28508	NT5DC1	gb|Gallus gallus finished cDNA, clone ChEST410g3. [BX932062]
A_87_P015952	8.35903	8.72069	0.778268	-0.36166	-1	1.2849	EIF3A	gb|Gallus gallus finished cDNA, clone ChEST305k2. [CR387241]
A_87_P009450	6.51708	6.87865	0.778316	-0.361572	-1	1.28483	L48886	gb|Gallus gallus clone cDNA23AF microsatellite MCW155 sequence. [L48886]
A_87_P035640	12.9037	13.2652	0.778352	-0.361505	-1	1.28477	SERBP1	ref|Gallus gallus SERPINE1 mRNA binding protein 1 (SERBP1), mRNA [NM_001031293]
A_87_P022068	10.1734	10.5349	0.778362	-0.361486	-1	1.28475	BX935576	gb|Gallus gallus finished cDNA, clone ChEST78d20. [BX935576]
A_87_P012130	8.68308	9.04447	0.778415	-0.361389	-1	1.28466	CR407358	gb|Gallus gallus finished cDNA, clone ChEST811i14. [CR407358]
A_87_P007409	8.50544	8.86672	0.778471	-0.361284	-1	1.28457	DUSP15	gb|PREDICTED: Gallus gallus similar to dual specificity phosphatase 15 (LOC419277), mRNA [XM_417451]
A_87_P003175	8.46599	8.82687	0.778691	-0.360877	-1	1.28421	A_87_P003175	Unknown
A_87_P016705	7.83366	8.19449	0.778716	-0.360831	-1	1.28416	CR386096	gb|Gallus gallus finished cDNA, clone ChEST464n23. [CR386096]
A_87_P037740	10.7321	11.0928	0.778745	-0.360777	-1	1.28412	MBD4	ref|Gallus gallus methyl-CpG binding domain protein 4 (MBD4), mRNA [NM_204693]
A_87_P023586	6.85743	7.21801	0.778848	-0.360585	-1	1.28395	C1QTNF7	gb|Gallus gallus finished cDNA, clone ChEST360p14. [BX932235]
A_87_P002952	7.30778	7.66836	0.77885	-0.360583	-1	1.28394	TC263490	Unknown
A_87_P016145	7.19854	7.55905	0.778891	-0.360507	-1	1.28388	CR386946	gb|Gallus gallus finished cDNA, clone ChEST162f9. [CR386946]
A_87_P009788	8.46874	8.82916	0.778935	-0.360425	-1	1.2838	WNT4	ref|Gallus gallus wingless-type MMTV integration site family, member 4 (WNT4), mRNA [NM_204783]
A_87_P007921	6.81964	7.18005	0.778943	-0.36041	-1	1.28379	A_87_P007921	Unknown
A_87_P019510	10.5785	10.9388	0.779024	-0.36026	-1	1.28366	CO768243	gb|spleen_EST03969 Spleen cDNA Library Gallus gallus cDNA 3', mRNA sequence [CO768243]
A_87_P006971	7.33655	7.6968	0.77903	-0.36025	-1	1.28365	TC263088	tc|type 4 prepilin-like proteins leader peptide processing {Lactobacillus plantarum WCFS1} (exp=-1; wgp=-1; cg=-1) , partial (6%) [TC263088]
A_87_P000748	7.89717	8.25736	0.779066	-0.360182	-1	1.28359	TC275991	tc|VU4_HHV7J (P52521) U4 protein, partial (4%) [TC275991]
A_87_P034099	12.3272	12.6872	0.779164	-0.360002	-1	1.28343	TC262530	tc|Q8JIA6_SPHPU (Q8JIA6) Alpha-1-antitrypsin (Fragment), partial (38%) [TC262530]
[truncated: 40,035 more rows]
