# Supplementary material for: Biological mechanisms discriminating growth rate and adult body weight phenotypes in two Chinese indigenous chicken breeds
Source: BMC Genomics. 2017 Jun 20;18:469. doi: 10.1186/s12864-017-3845-9 (PMC5477733; doi:10.1186/s12864-017-3845-9)
Supplement: Supplementary file 2 — The microarray hybridization data for the liver tissue. The file shows the liver tissue microarray data used for the functional analyses. (XLS 10474 kb) [file 12864_2017_3845_MOESM2_ESM.xls]

## Sheet: readme
Micrfoarray hybridization data for the liver tissue
Probes	Agilent probes
Flag -1	Wuding chicken higher expressed than Daweishan Chicken
Flag +1	Daweishan chicken higher expressed than Wuding Chicken

## Sheet: Daweishan_vs_Wuding chicken
ID	Daweishan mini Chicken	Wuding Chicken	Ratio	Log2R	flag	fold	genename	genedes
A_87_P028016	7.0721	15.9947	0.00206079	-8.92258	-1	485.25	BU401360	gb|603482148F1 CSEQCHN59 Gallus gallus cDNA clone ChEST371o11 5', mRNA sequence [BU401360]
A_87_P035729	7.18994	15.8804	0.00242059	-8.69042	-1	413.122	ZC3H14	ref|Gallus gallus zinc finger CCCH-type containing 14 (ZC3H14), mRNA [NM_001012586]
A_87_P010673	1.02278	6.48724	0.0226481	-5.46447	-1	44.1539	A_87_P010673	Unknown
A_87_P026544	7.75807	13.1973	0.0230478	-5.43922	-1	43.388	BU450731	gb|603216737F1 CSEQRBN14 Gallus gallus cDNA clone ChEST204j10 5', mRNA sequence [BU450731]
A_87_P002628	7.3055	11.7137	0.0470972	-4.40822	-1	21.2327	TC284326	Unknown
A_87_P031492	8.20181	12.3178	0.0576731	-4.11596	-1	17.3391	TC278360	tc|Q762R3_9CNID (Q762R3) Cytochrome b, partial (6%) [TC278360]
A_87_P006769	6.55309	10.0078	0.0912088	-3.45468	-1	10.9639	TC267011	Unknown
A_87_P002162	6.39143	9.51582	0.114674	-3.12439	-1	8.72038	TC281932	tc|Q8R427_RAT (Q8R427) ATP-binding cassette protein B1b, partial (16%) [TC281932]
A_87_P012905	6.94578	9.90619	0.128478	-2.96041	-1	7.78346	CR406259	gb|Gallus gallus finished cDNA, clone ChEST881p22. [CR406259]
A_87_P002985	6.89961	9.81373	0.132667	-2.91412	-1	7.5377	TC245231	Unknown
A_87_P039397	4.08448	6.76906	0.155547	-2.68458	-1	6.42894	A_87_P039397	Unknown
A_87_P040102	6.67336	9.31695	0.16003	-2.64358	-1	6.24882	A_87_P040102	Unknown
A_87_P015370	7.54888	9.58577	0.243688	-2.03689	-1	4.1036	CR388576	gb|Gallus gallus finished cDNA, clone ChEST261n8. [CR388576]
A_87_P031676	7.59433	9.4389	0.278438	-1.84457	-1	3.59146	BU249380	gb|603781774F1 CSEQCHN34 Gallus gallus cDNA clone ChEST731c20 5', mRNA sequence [BU249380]
A_87_P027161	9.65461	11.3989	0.298477	-1.74431	-1	3.35034	BU432471	gb|603257355F1 CSEQRBN10 Gallus gallus cDNA clone ChEST238m14 5', mRNA sequence [BU432471]
A_87_P002333	8.77488	10.4718	0.308442	-1.69693	-1	3.2421	TC298335	tc|Q3VIZ2_9CHLB (Q3VIZ2) Phosphatidylglycerophosphatase A precursor, partial (10%) [TC298335]
A_87_P027844	9.16352	10.8016	0.321292	-1.63804	-1	3.11243	TC247521	tc|Q569K7_HUMAN (Q569K7) Myosin binding protein C, slow type, isoform 4, partial (7%) [TC247521]
A_87_P035274	7.28366	8.85829	0.33573	-1.57463	-1	2.97858	FET1	ref|Gallus gallus female expressed transcript 1 (FET1), mRNA [NM_204544]
A_87_P001514	6.81337	8.38429	0.336594	-1.57092	-1	2.97094	TC300446	Unknown
A_87_P038137	12.1761	13.7007	0.347589	-1.52455	-1	2.87696	LOC395260	ref|Gallus gallus cgABP260 (LOC395260), mRNA [NM_204573]
A_87_P022214	6.80239	8.31025	0.351632	-1.50786	-1	2.84388	ENSGALT00000020857	gb|Gallus gallus finished cDNA, clone ChEST530j8. [BX935207]
A_87_P014453	6.92177	8.40757	0.357051	-1.4858	-1	2.80072	CR389974	gb|Gallus gallus finished cDNA, clone ChEST911h1. [CR389974]
A_87_P038570	7.21801	8.64928	0.370806	-1.43126	-1	2.69683	A_87_P038570	Unknown
A_87_P018408	6.8282	8.18388	0.390751	-1.35568	-1	2.55918	CR352721	gb|Gallus gallus finished cDNA, clone ChEST41k3. [CR352721]
A_87_P037870	9.60148	10.9393	0.395616	-1.33783	-1	2.5277	GSTA3	ref|Gallus gallus glutathione S-transferase alpha 3 (GSTA3), mRNA [NM_204818]
A_87_P033444	6.79135	8.12667	0.396304	-1.33532	-1	2.52331	BU201868	gb|603952336F1 CSEQCHN03 Gallus gallus cDNA clone ChEST914h10 5', mRNA sequence [BU201868]	AT1G
A_87_P017838	7.34768	8.63657	0.409266	-1.28889	-1	2.4434	MYL10	ref|Gallus gallus myosin, light chain 10, regulatory (MYL10), mRNA [NM_001097526]
A_87_P038118	13.2404	14.5	0.417658	-1.25961	-1	2.3943	ANKRD1	ref|Gallus gallus ankyrin repeat domain 1 (cardiac muscle) (ANKRD1), mRNA [NM_204405]
A_87_P019818	10.2649	11.5112	0.421532	-1.24628	-1	2.3723	CO763713	gb|brain_EST06905 Brain cDNA Library Gallus gallus cDNA 3', mRNA sequence [CO763713]
A_87_P016880	6.73683	7.95192	0.430746	-1.21509	-1	2.32155	CR385850	gb|Gallus gallus finished cDNA, clone ChEST698l14. [CR385850]
A_87_P027811	8.13302	9.31417	0.441	-1.18115	-1	2.26757	TC239339	tc|Q1YTJ8_9GAMM (Q1YTJ8) Leucyl/phenylalanyl-tRNA--protein transferase, partial (5%) [TC239339]
A_87_P008603	9.24936	10.4255	0.442536	-1.17613	-1	2.2597	A_87_P008603	Unknown
A_87_P037743	10.3401	11.5142	0.443186	-1.17402	-1	2.25639	SNCG	ref|Gallus gallus synuclein, gamma (breast cancer-specific protein 1) (SNCG), mRNA [NM_204672]
A_87_P041453	8.88025	10.054	0.443267	-1.17375	-1	2.25598	A_87_P041453	Unknown
A_87_P015448	9.83288	11.0042	0.444005	-1.17135	-1	2.25222	LOC770209	ref|Gallus gallus similar to LOC387763 protein (LOC770209), mRNA [NM_001145042]
A_87_P019188	7.08272	8.24401	0.447113	-1.16129	-1	2.23657	LOC422993	gb|testis_EST02637 Testis cDNA Library Gallus gallus cDNA 3', mRNA sequence [CO771540]
A_87_P014850	11.066	12.1938	0.457629	-1.12775	-1	2.18517	CR389396	gb|Gallus gallus finished cDNA, clone ChEST983b4. [CR389396]
A_87_P013779	7.88401	8.98355	0.466664	-1.09955	-1	2.14287	CR391016	gb|Gallus gallus finished cDNA, clone ChEST192c20. [CR391016]
A_87_P020909	10.5626	11.6516	0.470094	-1.08898	-1	2.12723	CSTA	gb|LPSb_I21 LPS stimulated Chicken PBL Macrophage Gallus gallus cDNA clone LPSb_I21 5', mRNA sequence [CK611983]
A_87_P024379	14.9405	15.9947	0.481567	-1.05419	-1	2.07655	MUSTN1	ref|Gallus gallus musculoskeletal, embryonic nuclear protein 1 (MUSTN1), mRNA [NM_213580]
A_87_P018591	6.55032	7.59999	0.483079	-1.04967	-1	2.07006	LOC422374	gb|Gallus gallus finished cDNA, clone ChEST323n5. [CR352440]
A_87_P023600	8.28874	9.32883	0.486299	-1.04009	-1	2.05635	ENSGALT00000021306	gb|Gallus gallus finished cDNA, clone ChEST361k19. [BX932201]
A_87_P017854	9.9015	10.9283	0.490783	-1.02684	-1	2.03756	POSTN	gb|Gallus gallus finished cDNA, clone ChEST61a21. [CR353565]
A_87_P036597	9.13587	10.1505	0.494968	-1.01459	-1	2.02033	CXorf9	ref|Gallus gallus chromosome X open reading frame 9 (CXorf9), mRNA [NM_001031110]
A_87_P018054	11.2243	12.2334	0.496873	-1.00905	-1	2.01259	CR353265	gb|Gallus gallus finished cDNA, clone ChEST46a1. [CR353265]
A_87_P035630	6.39524	7.38223	0.504529	-0.986991	-1	1.98205	RCJMB04_15f5	ens|Putative uncharacterized protein [Source:UniProtKB/TrEMBL;Acc:Q5F3J4] [ENSGALT00000008274]
A_87_P013519	9.77162	10.7565	0.505281	-0.984842	-1	1.9791	CR391357	gb|Gallus gallus finished cDNA, clone ChEST264i23. [CR391357]
A_87_P017943	8.54663	9.51447	0.511271	-0.96784	-1	1.95591	LOC419322	gb|Gallus gallus finished cDNA, clone ChEST145i17. [CR353428]
A_87_P001797	9.74529	10.7065	0.513626	-0.96121	-1	1.94694	TC288609	tc|BC068547 SRPK2 protein {Homo sapiens} (exp=-1; wgp=0; cg=0), partial (20%) [TC288609]
A_87_P002108	8.70108	9.65371	0.516688	-0.952634	-1	1.9354	TC278581	tc|Q4B498_9BURK (Q4B498) ABC transporter, partial (7%) [TC278581]
A_87_P020642	6.66165	7.61401	0.516786	-0.95236	-1	1.93504	LOC769822	gb|RJB070G11.ab1 RJtestis Gallus gallus cDNA 5', mRNA sequence [CN229396]
A_87_P009406	7.2621	8.19673	0.523175	-0.934635	-1	1.91141	HAPLN1	ref|Gallus gallus hyaluronan and proteoglycan link protein 1 (HAPLN1), mRNA [NM_205482]
A_87_P027387	10.7042	11.6328	0.525361	-0.928619	-1	1.90345	LOC770787	gb|PREDICTED: Gallus gallus similar to Four and a half LIM domains a (LOC770787), mRNA [XM_001234113]
A_87_P033010	8.20181	9.11648	0.530464	-0.914674	-1	1.88514	BU215796	gb|603749244F1 CSEQCHN04 Gallus gallus cDNA clone ChEST659g11 5', mRNA sequence [BU215796]
A_87_P007539	8.14358	9.05589	0.531333	-0.912312	-1	1.88206	TC267646	Unknown
A_87_P041575	7.87072	8.77644	0.533769	-0.905714	-1	1.87347	A_87_P041575	Unknown
A_87_P012911	8.0017	8.8926	0.539278	-0.890898	-1	1.85433	CR406244	gb|Gallus gallus finished cDNA, clone ChEST878f16. [CR406244]
A_87_P005694	9.68843	10.5781	0.539744	-0.889654	-1	1.85273	TC285661	Unknown
A_87_P022406	8.0017	8.89077	0.53996	-0.889075	-1	1.85199	CHRM2	ref|Gallus gallus cholinergic receptor, muscarinic 2 (CHRM2), mRNA [NM_001030765]
A_87_P009093	9.42573	10.3093	0.542031	-0.883553	-1	1.84491	FMOD	ref|Gallus gallus fibromodulin (FMOD), mRNA [NM_204967]
A_87_P039289	6.49759	7.37843	0.543051	-0.88084	-1	1.84145	TC284316	Unknown
A_87_P001219	10.4847	11.3651	0.543221	-0.88039	-1	1.84087	TC279993	tc|Q98Q45_MYCPU (Q98Q45) LIPOPROTEIN VSAF (Fragment), partial (39%) [TC279993]
A_87_P009333	8.3225	9.20274	0.543276	-0.880242	-1	1.84068	PLN	ref|Gallus gallus phospholamban (PLN), mRNA [NM_205410]
A_87_P021917	9.55072	10.4238	0.545984	-0.873068	-1	1.83155	FRMD3	gb|Gallus gallus finished cDNA, clone ChEST160o15. [BX935858]
A_87_P013238	7.09195	7.95859	0.548422	-0.866641	-1	1.82341	CR391761	gb|Gallus gallus finished cDNA, clone ChEST316e13. [CR391761]
A_87_P016542	10.7182	11.5847	0.548471	-0.866513	-1	1.82325	CR386349	gb|Gallus gallus finished cDNA, clone ChEST557g3. [CR386349]
A_87_P024239	7.1481	8.01068	0.549967	-0.862582	-1	1.81829	MYOZ2	gb|Gallus gallus finished cDNA, clone ChEST968o22. [BX930590]
A_87_P040518	7.87072	8.73327	0.549981	-0.862546	-1	1.81824	A_87_P040518	Unknown
A_87_P031501	11.0429	11.9017	0.551407	-0.858809	-1	1.81354	TMEM16H	gb|PREDICTED: Gallus gallus hypothetical LOC429912 (LOC429912), partial mRNA [XM_427467]
A_87_P011795	7.87072	8.72657	0.552542	-0.855843	-1	1.80982	CR523168	gb|Gallus gallus finished cDNA, clone ChEST642j16. [CR523168]
A_87_P009023	8.95797	9.81163	0.553379	-0.853661	-1	1.80708	U76305	gb|Gallus gallus major histocompatibility class II antigen B-L beta, mRNA, partial cds, beta 1 domain. [U76305]
A_87_P022769	7.47934	8.32989	0.554573	-0.85055	-1	1.80319	CSRP3	gb|Gallus gallus finished cDNA, clone ChEST60h22. [BX934032]
A_87_P034948	6.65578	7.50354	0.555648	-0.847758	-1	1.7997	BG713305	gb|pgl1n.pk003.d13 Normalized Liver Library Gallus gallus cDNA clone pgl1n.pk003.d13 5' similar to gi [BG713305]
A_87_P022563	8.57261	9.40728	0.560711	-0.834672	-1	1.78345	ENSGALT00000004153	gb|Gallus gallus finished cDNA, clone ChEST613g13. [BX934511]
A_87_P010559	8.40757	9.23238	0.564555	-0.824814	-1	1.77131	TC296145	Unknown
A_87_P007570	10.8804	11.6966	0.567922	-0.816236	-1	1.76081	FBLIM1	tc|Q5U1Y3_RAT (Q5U1Y3) CSX-associated LIM, partial (5%) [TC275123]
A_87_P040890	6.53678	7.35156	0.568497	-0.814777	-1	1.75903	A_87_P040890	Unknown
A_87_P020525	9.48431	10.2982	0.568833	-0.813924	-1	1.75799	ABHD2	gb|PREDICTED: Gallus gallus hypothetical LOC415493 (LOC415493), mRNA [XM_413866]
A_87_P014514	6.85743	7.6688	0.569838	-0.811375	-1	1.75488	CR389894	gb|Gallus gallus finished cDNA, clone ChEST272l2. [CR389894]
A_87_P029753	10.1147	10.9202	0.572159	-0.805513	-1	1.74777	GTF2A2	gb|603492350F1 CSEQCHN63 Gallus gallus cDNA clone ChEST396d14 5', mRNA sequence [BU324900]
A_87_P017930	7.09195	7.88946	0.57534	-0.797513	-1	1.7381	CR353451	gb|Gallus gallus finished cDNA, clone ChEST504b5. [CR353451]
A_87_P006561	6.47526	7.2662	0.577967	-0.790941	-1	1.7302	A_87_P006561	Unknown
A_87_P002789	6.67336	7.45783	0.580567	-0.784465	-1	1.72245	GYS2	gb|PREDICTED: Gallus gallus similar to MGC108445 protein (LOC418201), mRNA [XM_416432]
A_87_P009468	8.86437	9.64803	0.580891	-0.783661	-1	1.72149	TMOD1	ref|Gallus gallus tropomodulin 1 (TMOD1), mRNA [NM_205027]
A_87_P021276	11.5447	12.3244	0.582491	-0.779692	-1	1.71676	CD731579	gb|4041482 1GAL - Chicken Intestinal Lymphocyte Gallus gallus cDNA clone 1GAL_71G18 5', mRNA sequence [CD731579]
A_87_P006286	6.98999	7.76906	0.582742	-0.77907	-1	1.71602	A_87_P006286	Unknown
A_87_P031886	12.2485	13.0275	0.582799	-0.778931	-1	1.71586	BU241157	gb|603322443F1 CSEQCHN33 Gallus gallus cDNA clone ChEST250e11 5', mRNA sequence [BU241157]
A_87_P011126	10.7694	11.5476	0.58311	-0.77816	-1	1.71494	CR524125	gb|Gallus gallus finished cDNA, clone ChEST647j5. [CR524125]
A_87_P015359	7.90798	8.68604	0.583149	-0.778063	-1	1.71483	CR388592	gb|Gallus gallus finished cDNA, clone ChEST378j19. [CR388592]
A_87_P020921	11.8474	12.6249	0.583362	-0.777537	-1	1.7142	CK609618	gb|IFNj_P04 Interferon Stimulated Chicken PBL Macrophage Gallus gallus cDNA clone IFNj_P04 5', mRNA sequence [CK609618]
A_87_P008986	10.8534	11.6304	0.583591	-0.776971	-1	1.71353	V00405	gb|Chicken messenger RNA fragment for fibronectin (probably transformed by a cloning artifact). [V00405]
A_87_P017413	12.9848	13.7605	0.584102	-0.775707	-1	1.71203	CR354297	gb|Gallus gallus finished cDNA, clone ChEST304i14. [CR354297]
A_87_P011919	7.62376	8.39436	0.586176	-0.770595	-1	1.70597	CR522995	gb|Gallus gallus finished cDNA, clone ChEST800g18. [CR522995]
A_87_P012293	6.44526	7.21256	0.587515	-0.767301	-1	1.70208	CR407112	gb|Gallus gallus finished cDNA, clone ChEST753g15. [CR407112]
A_87_P003986	9.70398	10.4654	0.589893	-0.761474	-1	1.69522	A_87_P003986	Unknown
A_87_P018406	6.88916	7.64847	0.590778	-0.759311	-1	1.69268	CR352726	gb|Gallus gallus finished cDNA, clone ChEST995b20. [CR352726]
A_87_P008890	10.8005	11.5578	0.591605	-0.757294	-1	1.69032	FGFR2	ref|Gallus gallus fibroblast growth factor receptor 2 (FGFR2), mRNA [NM_205319]
A_87_P018102	7.25267	8.00493	0.593673	-0.752259	-1	1.68443	ASB18	gb|Gallus gallus finished cDNA, clone ChEST135g18. [CR353197]
A_87_P031572	12.4956	13.2417	0.596206	-0.746116	-1	1.67727	ENSGALT00000002519	gb|PREDICTED: Gallus gallus similar to phosphodiesterase 4D interacting protein (LOC425735), mRNA [XM_423459]
A_87_P017544	9.97164	10.7167	0.596636	-0.745076	-1	1.67606	DNAJC9	gb|Gallus gallus finished cDNA, clone ChEST28k14. [CR354102]
A_87_P016963	10.0372	10.7793	0.597888	-0.742054	-1	1.67256	LOC423899	gb|Gallus gallus finished cDNA, clone ChEST508f9. [CR385725]
A_87_P016237	7.82107	8.55974	0.599293	-0.738667	-1	1.66863	CR386804	gb|Gallus gallus finished cDNA, clone ChEST1008j18. [CR386804]
A_87_P002688	7.47167	8.20748	0.600482	-0.735807	-1	1.66533	TC277975	Unknown
A_87_P030712	7.68751	8.42225	0.600928	-0.734735	-1	1.66409	A_87_P030712	Unknown
A_87_P037061	8.4493	9.17807	0.603419	-0.728768	-1	1.65722	PRPF19	ref|Gallus gallus PRP19/PSO4 pre-mRNA processing factor 19 homolog (S. cerevisiae) (PRPF19), mRNA [NM_001039331]
A_87_P031951	10.221	10.9434	0.606105	-0.72236	-1	1.64988	BU239729	gb|603323865F1 CSEQCHN33 Gallus gallus cDNA clone ChEST253b18 5', mRNA sequence [BU239729]
A_87_P016578	12.9754	13.696	0.60684	-0.720611	-1	1.64788	LOC423899	gb|Gallus gallus finished cDNA, clone ChEST54o9. [CR386293]
A_87_P006722	10.5636	11.2779	0.609521	-0.714252	-1	1.64063	A_87_P006722	Unknown
A_87_P008735	12.5769	13.2846	0.612299	-0.707691	-1	1.63319	MGP	ref|Gallus gallus matrix Gla protein (MGP), mRNA [NM_205044]
A_87_P016416	8.64164	9.34927	0.612324	-0.707633	-1	1.63312	LOC427013	gb|Gallus gallus finished cDNA, clone ChEST335f22. [CR386529]
A_87_P036954	12.5424	13.2454	0.614296	-0.702995	-1	1.62788	PSMD2	ref|Gallus gallus proteasome (prosome, macropain) 26S subunit, non-ATPase, 2 (PSMD2), mRNA [NM_001012934]
A_87_P001485	7.68129	8.38123	0.615597	-0.699941	-1	1.62444	TC286841	tc|Q8L685_VOLCA (Q8L685) Pherophorin-dz1 protein precursor, partial (3%) [TC286841]
A_87_P009416	7.72301	8.42031	0.616726	-0.697298	-1	1.62146	TNNT2	ref|Gallus gallus troponin T type 2 (cardiac) (TNNT2), mRNA [NM_205449]
A_87_P027639	7.09195	7.78162	0.619997	-0.689668	-1	1.61291	A_87_P027639	Unknown
A_87_P041927	7.01651	7.70383	0.621007	-0.687318	-1	1.61029	A_87_P041927	Unknown
A_87_P023034	13.9592	14.642	0.622939	-0.682836	-1	1.60529	RCJMB04_32c11	ens|Elongation factor 1-beta (EF-1-beta) [Source:UniProtKB/Swiss-Prot;Acc:Q9YGQ1] [ENSGALT00000013984]
A_87_P022240	8.41705	9.09846	0.623557	-0.681408	-1	1.6037	DNER	gb|Gallus gallus finished cDNA, clone ChEST869f13. [BX935146]
A_87_P027256	10.3249	11.0032	0.624896	-0.678311	-1	1.60027	DR413298	gb|gPGC_EST03140 Embryonic gonadal PGC cDNA Library Gallus gallus cDNA 5', mRNA sequence [DR413298]
A_87_P018879	6.88916	7.56579	0.625627	-0.676626	-1	1.5984	CR338736	gb|Gallus gallus finished cDNA, clone ChEST778k10. [CR338736]
A_87_P022287	8.19419	8.86927	0.626297	-0.67508	-1	1.59669	PITX2	ref|Gallus gallus paired-like homeodomain 2 (PITX2), mRNA [NM_205010]
A_87_P041511	6.45718	7.13089	0.626893	-0.67371	-1	1.59517	A_87_P041511	Unknown
A_87_P006723	10.6693	11.341	0.627796	-0.671632	-1	1.59287	A_87_P006723	Unknown
A_87_P038017	9.80903	10.4803	0.627957	-0.671262	-1	1.59247	MSTN	ref|Gallus gallus myostatin (MSTN), mRNA [NM_001001461]
A_87_P036385	10.4702	11.133	0.63164	-0.662826	-1	1.58318	DUSP10	ref|Gallus gallus dual specificity phosphatase 10 (DUSP10), mRNA [NM_001031044]
A_87_P008989	12.0886	12.7514	0.631679	-0.662737	-1	1.58308	COL1A2	ref|Gallus gallus collagen, type I, alpha 2 (COL1A2), mRNA [NM_001079714]
A_87_P029741	8.19164	8.85199	0.632722	-0.660356	-1	1.58047	MAP3K4	gb|PREDICTED: Gallus gallus mitogen-activated protein kinase kinase kinase 4 (MAP3K4), mRNA [XM_419617]
A_87_P040691	6.7707	7.43025	0.633076	-0.65955	-1	1.57959	A_87_P040691	Unknown
A_87_P021100	10.987	11.6463	0.633151	-0.659378	-1	1.5794	ENSGALT00000030858	ens|fatty acid binding protein 4, adipocyte [Source:RefSeq peptide;Acc:NP_989621] [ENSGALT00000030858]
A_87_P019245	7.18005	7.83806	0.633752	-0.658009	-1	1.5779	ENSGALT00000035796	Unknown
A_87_P024746	12.3583	13.0108	0.63618	-0.652494	-1	1.57188	DYSFIP1	gb|Gallus gallus finished cDNA, clone ChEST186c24. [BX929379]
A_87_P002529	9.45801	10.1077	0.637436	-0.649647	-1	1.56878	A_87_P002529	Unknown
A_87_P008848	7.32814	7.97773	0.637462	-0.649588	-1	1.56872	BFSP1	ref|Gallus gallus beaded filament structural protein 1, filensin (BFSP1), mRNA [NM_205151]
A_87_P016398	6.48724	7.13665	0.637544	-0.649403	-1	1.56852	CR386550	gb|Gallus gallus finished cDNA, clone ChEST899l23. [CR386550]
A_87_P023167	7.61819	8.26556	0.638445	-0.647367	-1	1.56631	LOC417536	ens|hypothetical protein LOC417536 [Source:RefSeq peptide;Acc:NP_001025883] [ENSGALT00000003694]
A_87_P015222	8.05868	8.70552	0.638681	-0.646834	-1	1.56573	LOC421736	gb|Gallus gallus finished cDNA, clone ChEST195h17. [CR388809]
A_87_P030634	10.3326	10.9785	0.639085	-0.645921	-1	1.56474	A_87_P030634	Unknown
A_87_P000116	8.06146	8.70714	0.639193	-0.645677	-1	1.56447	TC270981	Unknown
A_87_P015383	7.18623	7.83163	0.639317	-0.645396	-1	1.56417	ENSGALT00000009435	gb|Gallus gallus finished cDNA, clone ChEST680j2. [CR388558]
A_87_P027761	9.07565	9.72064	0.639495	-0.644995	-1	1.56373	A_87_P027761	Unknown
A_87_P037767	9.13738	9.78093	0.640139	-0.643543	-1	1.56216	FZD4	ref|Gallus gallus frizzled homolog 4 (Drosophila) (FZD4), mRNA [NM_204099]
A_87_P014045	9.86127	10.5002	0.642174	-0.638963	-1	1.55721	CR390595	gb|Gallus gallus finished cDNA, clone ChEST659p16. [CR390595]
A_87_P024951	12.7307	13.3696	0.642184	-0.638941	-1	1.55719	TC290354	tc|Q5ZB44_ORYSA (Q5ZB44) HGWP repeat containing protein-like, partial (6%) [TC290354]
A_87_P008388	9.58833	10.2251	0.643149	-0.636775	-1	1.55485	ATPAF1	gb|PREDICTED: Gallus gallus similar to ATP synthase mitochondrial F1 complex assembly factor 1 (LOC424616), mRNA [XM_422453]
A_87_P011094	9.67119	10.3057	0.644176	-0.634472	-1	1.55237	LOC420939	gb|Gallus gallus finished cDNA, clone ChEST764j23. [CR524159]
A_87_P016358	10.9165	11.5505	0.644413	-0.633941	-1	1.5518	CR386605	gb|Gallus gallus finished cDNA, clone ChEST296p23. [CR386605]
A_87_P019910	9.75124	10.3818	0.645914	-0.630587	-1	1.54819	A_87_P019910	Unknown
A_87_P025529	7.23604	7.86597	0.646208	-0.629929	-1	1.54749	BU476483	gb|603844992F1 CSEQRBN22 Gallus gallus cDNA clone ChEST832g24 5', mRNA sequence [BU476483]
A_87_P001016	6.70242	7.33095	0.646834	-0.628531	-1	1.54599	TC254669	tc|Q4HST7_CAMUP (Q4HST7) Probable integral membrane protein Cj0832c, partial (3%) [TC254669]
A_87_P002886	9.41887	10.0465	0.647228	-0.627653	-1	1.54505	A_87_P002886	Unknown
A_87_P003034	10.7042	11.3312	0.647512	-0.62702	-1	1.54437	TC298561	Unknown
A_87_P034215	6.47526	7.10112	0.648032	-0.625863	-1	1.54313	ENSGALT00000012034	gb|PREDICTED: Gallus gallus similar to FAT tumor suppressor homolog 4 (LOC421195), mRNA [XM_419273]
A_87_P011571	8.38933	9.01402	0.648562	-0.624684	-1	1.54187	CR523496	gb|Gallus gallus finished cDNA, clone ChEST246i14. [CR523496]
A_87_P002163	9.96931	10.5908	0.649986	-0.62152	-1	1.53849	TC300916	Unknown
A_87_P013969	6.82356	7.44489	0.650071	-0.62133	-1	1.53829	CR390722	gb|Gallus gallus finished cDNA, clone ChEST598p22. [CR390722]
A_87_P018698	10.5226	11.1435	0.650275	-0.620878	-1	1.53781	NUDT4	gb|Gallus gallus finished cDNA, clone ChEST955i21. [CR338980]
A_87_P010463	10.386	11.0032	0.651933	-0.617204	-1	1.5339	A_87_P010463	Unknown
A_87_P024375	8.27796	8.89442	0.652271	-0.616456	-1	1.5331	CRCP	ens|Putative uncharacterized protein Fragment [Source:UniProtKB/TrEMBL;Acc:Q90841] [ENSGALT00000035020]
A_87_P037383	9.32443	9.94048	0.652456	-0.616048	-1	1.53267	A_87_P037383	Unknown
A_87_P022902	8.78004	9.39574	0.652612	-0.615703	-1	1.5323	BX933721	gb|Gallus gallus finished cDNA, clone ChEST427o1. [BX933721]
A_87_P014098	11.9866	12.6019	0.652806	-0.615273	-1	1.53185	CR390525	gb|Gallus gallus finished cDNA, clone ChEST135i8. [CR390525]
A_87_P003477	14.0635	14.6782	0.653067	-0.614696	-1	1.53124	TC254619	Unknown
A_87_P008115	9.45547	10.0682	0.653937	-0.612776	-1	1.5292	FAM70A	Unknown
A_87_P031789	6.59652	7.20709	0.65494	-0.610564	-1	1.52686	BU244475	gb|603593613F1 CSEQCHN34 Gallus gallus cDNA clone ChEST561i4 5', mRNA sequence [BU244475]
A_87_P026129	9.34138	9.94688	0.657242	-0.605503	-1	1.52151	ISG20L1	gb|PREDICTED: Gallus gallus hypothetical LOC415496 (LOC415496), mRNA [XM_413869]
A_87_P023044	8.77488	9.37737	0.658618	-0.602486	-1	1.51833	SIRT5	gb|Gallus gallus finished cDNA, clone ChEST69g19. [BX933404]
A_87_P037596	8.75122	9.35226	0.659279	-0.60104	-1	1.51681	LMO2	ref|Gallus gallus LIM domain only 2 (rhombotin-like 1) (LMO2), mRNA [NM_204271]
A_87_P019447	11.8067	12.4067	0.659738	-0.600035	-1	1.51575	CO771112	gb|testis_EST02209 Testis cDNA Library Gallus gallus cDNA 3', mRNA sequence [CO771112]
A_87_P013804	11.3671	11.964	0.661187	-0.596871	-1	1.51243	CR390981	gb|Gallus gallus finished cDNA, clone ChEST752d2. [CR390981]
A_87_P036335	12.6191	13.2152	0.661532	-0.596117	-1	1.51164	RCJMB04_19p13	ref|Gallus gallus similar to immunoglobulin-like receptor CHIR-B2 precursor (LOC425113), mRNA [NM_001031331]
A_87_P003030	11.2916	11.8841	0.663184	-0.592519	-1	1.50788	C1orf131	ref|PREDICTED: Gallus gallus similar to C1orf131 protein (LOC421547), mRNA [XM_419588]
A_87_P037313	8.67709	9.26835	0.663764	-0.591258	-1	1.50656	TC297321	tc|LRC33_RAT (Q5BK65) Leucine-rich repeat-containing protein 33 precursor, partial (25%) [TC297321]
A_87_P024144	10.165	10.7539	0.664863	-0.588871	-1	1.50407	MRPS16	gb|Gallus gallus finished cDNA, clone ChEST964h4. [BX930942]
A_87_P004176	9.88123	10.4681	0.665805	-0.586829	-1	1.50194	TC292195	Unknown
A_87_P016048	8.81623	9.4027	0.665968	-0.586475	-1	1.50157	ENSGALT00000037721	ens|TATA-box-binding protein (TATA-box factor)(TATA-binding factor)(TATA sequence-binding protein)(Transcription initiation factor TFIID TBP subunit) [Source:UniProtKB/Swiss-Prot;Acc:O13270] [ENSGALT00000037721]
A_87_P022296	6.95586	7.54012	0.666992	-0.58426	-1	1.49927	TNMD	ref|Gallus gallus tenomodulin (TNMD), mRNA [NM_206985]
A_87_P040134	7.33207	7.91603	0.667128	-0.583964	-1	1.49896	A_87_P040134	Unknown
A_87_P006751	10.2939	10.8775	0.667285	-0.583624	-1	1.49861	TC265315	Unknown
A_87_P002924	9.1811	9.76359	0.66781	-0.58249	-1	1.49743	A_87_P002924	Unknown
A_87_P012653	11.523	12.1052	0.667916	-0.582262	-1	1.4972	CR406626	gb|Gallus gallus finished cDNA, clone ChEST904h24. [CR406626]
A_87_P004678	6.45279	7.03298	0.668878	-0.580186	-1	1.49504	TC281496	Unknown
A_87_P036711	11.1467	11.7267	0.668979	-0.579968	-1	1.49482	N6AMT2	ref|Gallus gallus N-6 adenine-specific DNA methyltransferase 2 (putative) (N6AMT2), mRNA [NM_001006277]
A_87_P030735	7.13089	7.71082	0.668995	-0.579933	-1	1.49478	TC280436	tc|Q76M59_HUMAN (Q76M59) HBE120, partial (22%) [TC280436]
A_87_P037168	8.83674	9.41564	0.669473	-0.578903	-1	1.49371	MMP7	ref|Gallus gallus matrix metallopeptidase 7 (matrilysin, uterine) (MMP7), mRNA [NM_001006278]
A_87_P040164	9.25744	9.83593	0.669667	-0.578485	-1	1.49328	A_87_P040164	Unknown
A_87_P010003	9.57127	10.1463	0.671295	-0.574981	-1	1.48966	MSC	gb|PREDICTED: Gallus gallus similar to MSC protein (LOC420179), mRNA [XM_418293]
A_87_P038898	6.61521	7.18871	0.671985	-0.573498	-1	1.48813	RBL1	Unknown
A_87_P009253	11.2311	11.8043	0.672137	-0.573172	-1	1.48779	MAFB	ref|Gallus gallus v-maf musculoaponeurotic fibrosarcoma oncogene homolog B (MAFB), mRNA [NM_001030852]
A_87_P017302	9.70398	10.2771	0.672159	-0.573125	-1	1.48774	CR385174	gb|Gallus gallus finished cDNA, clone ChEST542p9. [CR385174]
A_87_P017887	9.86821	10.4397	0.672914	-0.571505	-1	1.48607	CR353521	gb|Gallus gallus finished cDNA, clone ChEST129e15. [CR353521]
A_87_P036173	8.65598	9.22696	0.673162	-0.570973	-1	1.48553	RCJMB04_25m4	ref|Gallus gallus mitochondrial ribosomal protein S6 (MRPS6), nuclear gene encoding mitochondrial protein, mRNA [NM_001031486]
A_87_P014218	9.8017	10.371	0.673955	-0.569277	-1	1.48378	CR390344	gb|Gallus gallus finished cDNA, clone ChEST148b18. [CR390344]
A_87_P020385	7.59763	8.16614	0.674312	-0.568513	-1	1.48299	CN606335	gb|EST00009 Black-bone Chicken's Liver Differential Express Library Gallus gallus cDNA 5', mRNA sequence [CN606335]
A_87_P028749	9.23516	9.80341	0.674432	-0.568254	-1	1.48273	BU372486	gb|603588143F1 CSEQCHN74 Gallus gallus cDNA clone ChEST547f12 5', mRNA sequence [BU372486]
A_87_P033351	6.88392	7.45059	0.675172	-0.566673	-1	1.4811	TC268882	tc|Q2UQL6_ASPOR (Q2UQL6) Predicted protein, partial (8%) [TC268882]
A_87_P015247	7.51152	8.07736	0.675564	-0.565835	-1	1.48024	CR388773	gb|Gallus gallus finished cDNA, clone ChEST573p9. [CR388773]
A_87_P035473	7.47167	8.03704	0.675783	-0.565367	-1	1.47976	AL586994	gb|AL586994 Stratagene Chick Embryo Lambda cDNA Library (* 937405) Gallus gallus cDNA clone ROS050F11, mRNA sequence [AL586994]
A_87_P019580	6.55032	7.1122	0.677422	-0.561874	-1	1.47619	CO767297	gb|spleen_EST03023 Spleen cDNA Library Gallus gallus cDNA 3', mRNA sequence [CO767297]
A_87_P029134	9.10925	9.67097	0.677494	-0.56172	-1	1.47603	BU357031	gb|603473293F1 CSEQCHN70 Gallus gallus cDNA clone ChEST352j23 5', mRNA sequence [BU357031]
A_87_P017748	7.00401	7.56242	0.67905	-0.558411	-1	1.47265	HLCS	gb|Gallus gallus finished cDNA, clone ChEST236k19. [CR353737]
A_87_P036453	11.4042	11.962	0.679346	-0.557781	-1	1.472	NRG4	ref|Gallus gallus neuregulin 4 (NRG4), mRNA [NM_001030544]
A_87_P021238	6.81337	7.3708	0.679513	-0.557427	-1	1.47164	CD736753	gb|4020363 1GAL - Chicken Intestinal Lymphocyte Gallus gallus cDNA clone 1GAL_43B05 5', mRNA sequence [CD736753]
A_87_P019704	8.18695	8.74132	0.680955	-0.55437	-1	1.46853	PARVB	gb|PREDICTED: Gallus gallus similar to beta-parvin (LOC418235), mRNA [XM_416459]
A_87_P018547	9.83946	10.3935	0.681093	-0.554076	-1	1.46823	CR352507	gb|Gallus gallus finished cDNA, clone ChEST178k15. [CR352507]
A_87_P040405	6.8087	7.36204	0.681441	-0.553339	-1	1.46748	A_87_P040405	Unknown
A_87_P021796	11.1288	11.6813	0.681861	-0.552451	-1	1.46658	BX936125	gb|Gallus gallus finished cDNA, clone ChEST488h14. [BX936125]
A_87_P000784	8.13302	8.6844	0.682368	-0.551377	-1	1.46548	TC238966	tc|Q4WRC5_ASPFU (Q4WRC5) Amidase, partial (5%) [TC238966]
A_87_P035978	6.79135	7.34268	0.682389	-0.551334	-1	1.46544	AACS	ref|Gallus gallus acetoacetyl-CoA synthetase (AACS), mRNA [NM_001006184]
A_87_P009586	8.05074	8.60012	0.68331	-0.549387	-1	1.46346	DR974438	gb|CHUT012A05.g2 Primary Chick Utricle Subtraction Gallus gallus cDNA 5, mRNA sequence [DR974438]
A_87_P007237	10.655	11.2017	0.684552	-0.546767	-1	1.46081	TC267003	Unknown
A_87_P031864	6.63391	7.18005	0.68485	-0.54614	-1	1.46017	TC259391	Unknown
A_87_P026228	8.45156	8.99748	0.684955	-0.545919	-1	1.45995	BU457733	gb|603775331F1 CSEQRBN19 Gallus gallus cDNA clone ChEST715m8 5', mRNA sequence [BU457733]
A_87_P032472	11.3784	11.9235	0.685353	-0.545081	-1	1.4591	BU228612	gb|603947241F1 CSEQCHN23 Gallus gallus cDNA clone ChEST901b11 5', mRNA sequence [BU228612]
A_87_P023007	6.68581	7.23065	0.685465	-0.544846	-1	1.45886	BX933480	gb|Gallus gallus finished cDNA, clone ChEST662p23. [BX933480]
A_87_P004164	10.736	11.2808	0.685517	-0.544737	-1	1.45875	TC282511	tc|FINC_RABIT (Q28749) Fibronectin (FN) (Fragment), partial (83%) [TC282511]
A_87_P024444	8.80174	9.34586	0.685811	-0.544117	-1	1.45813	BX930086	gb|Gallus gallus finished cDNA, clone ChEST1017l11. [BX930086]
A_87_P017477	13.8256	14.3694	0.685978	-0.543766	-1	1.45777	LINGO1	ref|Gallus gallus leucine rich repeat and Ig domain containing 1 (LINGO1), mRNA [NM_001024577]
A_87_P004147	8.11233	8.65598	0.686032	-0.543653	-1	1.45766	TC298217	Unknown
A_87_P030965	7.80274	8.34522	0.686589	-0.542481	-1	1.45647	BU274608	gb|603533603F1 CSEQCHN53 Gallus gallus cDNA clone ChEST491f1 5', mRNA sequence [BU274608]
A_87_P024599	11.8034	12.3442	0.687374	-0.540834	-1	1.45481	TRIM65	gb|Gallus gallus finished cDNA, clone ChEST791p15. [BX929756]
A_87_P017436	11.1823	11.7216	0.688098	-0.539315	-1	1.45328	LOC421675	gb|Gallus gallus finished cDNA, clone ChEST291i4. [CR354266]
A_87_P036641	9.56516	10.1036	0.688494	-0.538484	-1	1.45245	CAMK2D	ref|Gallus gallus calcium/calmodulin-dependent protein kinase (CaM kinase) II delta (CAMK2D), mRNA [NM_001039300]
A_87_P036102	8.28104	8.81774	0.689348	-0.536695	-1	1.45065	ARPC1B	ref|Gallus gallus actin related protein 2/3 complex, subunit 1B, 41kDa (ARPC1B), mRNA [NM_001030632]
A_87_P026058	13.0576	13.5936	0.689684	-0.535992	-1	1.44994	ENSGALT00000014487	gb|PREDICTED: Gallus gallus similar to Ubiquitin specific peptidase 13 (isopeptidase T-3) (LOC429286), mRNA [XM_426842]
A_87_P035953	12.5308	13.0667	0.68973	-0.535896	-1	1.44984	HSPC159	ref|Gallus gallus galectin-related protein (HSPC159), mRNA [NM_001008456]
A_87_P011897	11.024	11.5597	0.689843	-0.53566	-1	1.44961	CR523022	gb|Gallus gallus finished cDNA, clone ChEST224c17. [CR523022]
A_87_P025562	8.45156	8.98699	0.689954	-0.535428	-1	1.44937	TC300915	Unknown
A_87_P002745	6.49759	7.03298	0.689974	-0.535386	-1	1.44933	TC257505	tc|O84948_SALTY (O84948) SseD, partial (10%) [TC257505]
A_87_P026623	7.82107	8.35646	0.689974	-0.535385	-1	1.44933	SEC61B	gb|603213385F1 CSEQRBN13 Gallus gallus cDNA clone ChEST196i21 5', mRNA sequence [BU448998]
A_87_P019739	10.0539	10.5891	0.690083	-0.535159	-1	1.4491	A_87_P019739	Unknown
A_87_P013384	9.79343	10.3286	0.690097	-0.53513	-1	1.44907	CR391541	gb|Gallus gallus finished cDNA, clone ChEST987f14. [CR391541]
A_87_P000432	7.54547	8.08043	0.690177	-0.534961	-1	1.4489	TC274364	tc|Q6JZX5_9AGAR (Q6JZX5) Ste3-like pheromone receptor (Fragment), partial (7%) [TC274364]
A_87_P008974	11.1557	11.6901	0.690482	-0.534323	-1	1.44826	CA2	ens|Carbonic anhydrase 2 (EC 4.2.1.1)(Carbonic anhydrase II)(CA-II)(Carbonate dehydratase II) [Source:UniProtKB/Swiss-Prot;Acc:P07630] [ENSGALT00000025572]
A_87_P031553	10.9737	11.5077	0.690651	-0.533972	-1	1.44791	A_87_P031553	Unknown
A_87_P035599	9.88228	10.4151	0.691206	-0.532812	-1	1.44675	RCJMB04_19e2	gb|Gallus gallus mRNA for hypothetical protein, clone 19e2. [AJ851701]
A_87_P039598	9.38648	9.9174	0.692115	-0.530915	-1	1.44485	A_87_P039598	Unknown
A_87_P022816	10.2358	10.7662	0.69233	-0.530468	-1	1.4444	NRSN1	gb|Gallus gallus finished cDNA, clone ChEST129b19. [BX933919]
A_87_P008746	8.59769	9.1281	0.69236	-0.530405	-1	1.44433	GFI1B	ref|Gallus gallus growth factor independent 1B transcription repressor (GFI1B), mRNA [NM_205091]
A_87_P026945	7.27612	7.80643	0.692409	-0.530304	-1	1.44423	MAP3K4	gb|PREDICTED: Gallus gallus mitogen-activated protein kinase kinase kinase 4 (MAP3K4), mRNA [XM_419617]
A_87_P023948	7.02615	7.55614	0.692555	-0.529999	-1	1.44393	TMEM45A	gb|Gallus gallus finished cDNA, clone ChEST650k17. [BX931403]
A_87_P003751	11.4705	11.9993	0.693119	-0.528826	-1	1.44275	TUSC2	gb|PREDICTED: Gallus gallus hypothetical LOC415910 (LOC415910), mRNA [XM_414259]
A_87_P030344	6.67749	7.20404	0.694213	-0.526551	-1	1.44048	A_87_P030344	Unknown
A_87_P034366	6.52994	7.05535	0.694764	-0.525405	-1	1.43934	TC251706	Unknown
A_87_P000291	8.13895	8.664	0.694937	-0.525046	-1	1.43898	TC268101	Unknown
A_87_P008758	8.5416	9.06532	0.695573	-0.523727	-1	1.43766	LOC419806	ens|PREDICTED: Gallus gallus hypothetical LOC419806 (LOC419806), mRNA. [Source:RefSeq DNA;Acc:XR_026971] [ENSGALT00000000545]
A_87_P010411	9.63852	10.1618	0.69577	-0.523318	-1	1.43726	TC241058	tc|Q80TM4_MOUSE (Q80TM4) MKIAA1019 protein (Fragment), partial (6%) [TC241058]
A_87_P018995	8.23433	8.75761	0.695785	-0.523287	-1	1.43723	CO773419	gb|testis_EST04516 Testis cDNA Library Gallus gallus cDNA 3', mRNA sequence [CO773419]
A_87_P023454	10.1059	10.6285	0.696117	-0.522597	-1	1.43654	BX932554	gb|Gallus gallus finished cDNA, clone ChEST637o20. [BX932554]
A_87_P033564	8.29543	8.81774	0.696257	-0.522308	-1	1.43625	TC278800	Unknown
A_87_P039016	6.50508	7.0268	0.696537	-0.521727	-1	1.43567	A_87_P039016	Unknown
A_87_P015903	8.75447	9.27547	0.696891	-0.520995	-1	1.43494	CR387312	gb|Gallus gallus finished cDNA, clone ChEST349f11. [CR387312]
A_87_P019057	11.5442	12.0651	0.696967	-0.520838	-1	1.43479	CO772819	gb|testis_EST03916 Testis cDNA Library Gallus gallus cDNA 3', mRNA sequence [CO772819]
A_87_P011174	8.27371	8.79319	0.697625	-0.519476	-1	1.43343	CR524060	gb|Gallus gallus finished cDNA, clone ChEST1024b4. [CR524060]
A_87_P031493	9.55167	10.0711	0.697646	-0.519433	-1	1.43339	A_87_P031493	Unknown
A_87_P003922	11.0644	11.583	0.698069	-0.518558	-1	1.43252	A_87_P003922	Unknown
A_87_P017973	8.37924	8.89718	0.698365	-0.517946	-1	1.43191	DAB2IP	gb|Gallus gallus finished cDNA, clone ChEST489g5. [CR353389]
A_87_P038205	12.8282	13.3458	0.698562	-0.51754	-1	1.43151	LOC395906	gb|Gallus gallus mRNA for desmin, partial cds. [AB011672]
A_87_P038146	8.32606	8.84309	0.698808	-0.517032	-1	1.43101	GBX1	ref|Gallus gallus gastrulation brain homeobox 1 (GBX1), mRNA [NM_204659]
A_87_P008988	7.84368	8.35958	0.699361	-0.515891	-1	1.42988	V00403	gb|Chicken messenger RNA fragment for fibronectin (probably a cloning artifact; inverted repeats are found). [V00403]
A_87_P014720	8.27371	8.7893	0.699508	-0.515588	-1	1.42958	CR389596	gb|Gallus gallus finished cDNA, clone ChEST874d1. [CR389596]
A_87_P011283	6.83981	7.35432	0.70003	-0.514512	-1	1.42851	CR523914	gb|Gallus gallus finished cDNA, clone ChEST1002k2. [CR523914]
A_87_P021421	12.121	12.6353	0.70014	-0.514285	-1	1.42829	NRBF2	gb|Gallus gallus finished cDNA, clone ChEST673g15. [BX950839]
A_87_P003097	8.00886	8.52219	0.700604	-0.51333	-1	1.42734	A_87_P003097	Unknown
A_87_P012353	11.6944	12.2066	0.701135	-0.512236	-1	1.42626	CR407029	gb|Gallus gallus finished cDNA, clone ChEST1013d13. [CR407029]
A_87_P023648	8.81128	9.32305	0.70136	-0.511772	-1	1.4258	BX932111	gb|Gallus gallus finished cDNA, clone ChEST1032e13. [BX932111]
A_87_P029774	9.44504	9.95642	0.701551	-0.511381	-1	1.42541	PGM5	gb|PREDICTED: Gallus gallus similar to phosphoglucomutase 5 (LOC427215), partial mRNA [XM_424802]
A_87_P008904	8.55152	9.06273	0.701634	-0.51121	-1	1.42525	NOV	ref|Gallus gallus nephroblastoma overexpressed gene (NOV), mRNA [NM_205268]
A_87_P001905	9.08884	9.59988	0.70172	-0.511033	-1	1.42507	TC300866	Unknown
A_87_P032525	9.28452	9.79525	0.701867	-0.51073	-1	1.42477	A_87_P032525	Unknown
A_87_P004123	8.32606	8.83674	0.701893	-0.510676	-1	1.42472	A_87_P004123	Unknown
A_87_P039715	6.86807	7.37843	0.702049	-0.510356	-1	1.4244	A_87_P039715	Unknown
A_87_P013254	9.46859	9.9779	0.702557	-0.509313	-1	1.42337	CR391738	gb|Gallus gallus finished cDNA, clone ChEST470m16. [CR391738]
A_87_P021116	7.90798	8.41678	0.702804	-0.508806	-1	1.42287	A_87_P021116	Unknown
A_87_P026417	7.24438	7.75259	0.703092	-0.508214	-1	1.42229	A_87_P026417	Unknown
A_87_P006929	7.18623	7.69371	0.703452	-0.507476	-1	1.42156	TC279643	Unknown
A_87_P016246	9.4999	10.0071	0.703598	-0.507177	-1	1.42127	CR386783	gb|Gallus gallus finished cDNA, clone ChEST1008l11. [CR386783]
A_87_P039121	7.89219	8.39936	0.703598	-0.507177	-1	1.42127	SLC7A13	gb|PREDICTED: Gallus gallus hypothetical LOC420204 (LOC420204), mRNA [XM_418315]
A_87_P019820	8.86437	9.37136	0.703686	-0.506996	-1	1.42109	A_87_P019820	Unknown
A_87_P032905	9.59098	10.0962	0.704567	-0.50519	-1	1.41931	TC279509	tc|Q8TC92_HUMAN (Q8TC92) PIG38 protein, partial (26%) [TC279509]
A_87_P017985	14.2264	14.7314	0.704634	-0.505053	-1	1.41918	CR353370	gb|Gallus gallus finished cDNA, clone ChEST2m9. [CR353370]
A_87_P035629	12.4275	12.9307	0.705565	-0.503148	-1	1.4173	NPEPPS	ens|Putative uncharacterized protein [Source:UniProtKB/TrEMBL;Acc:Q5F3J3] [ENSGALT00000022281]
A_87_P005544	9.01808	9.52105	0.705653	-0.502968	-1	1.41713	A_87_P005544	Unknown
A_87_P040235	9.1513	9.65371	0.705926	-0.502412	-1	1.41658	TC300085	tc|Q5XHE6_XENLA (Q5XHE6) LOC495021 protein, partial (11%) [TC300085]
A_87_P025467	8.49562	8.99748	0.706195	-0.501861	-1	1.41604	DFNB59	gb|PREDICTED: Gallus gallus similar to pejvakin (LOC429015), mRNA [XM_426573]
A_87_P036200	8.13535	8.63657	0.706509	-0.50122	-1	1.41541	AATF	ref|Gallus gallus apoptosis antagonizing transcription factor (AATF), mRNA [NM_001030724]
A_87_P000476	6.81337	7.31403	0.706786	-0.500654	-1	1.41485	TC280395	Unknown
A_87_P002383	10.333	10.8336	0.706836	-0.500552	-1	1.41476	TC297384	tc|Q6PFC0_MOUSE (Q6PFC0) TBC1 domain family, member 16, partial (10%) [TC297384]
A_87_P002932	6.58458	7.08469	0.707052	-0.500112	-1	1.41432	TC249627	tc|BC058198 Tpbg protein {Mus musculus} (exp=-1; wgp=0; cg=0), partial (22%) [TC249627]
A_87_P008392	7.27845	7.77787	0.707388	-0.499427	-1	1.41365	TC267991	Unknown
A_87_P002802	6.44086	6.93857	0.708232	-0.497706	-1	1.41197	TC263944	Unknown
A_87_P001529	11.0494	11.547	0.708318	-0.49753	-1	1.41179	TC285927	tc|Q80XP4_MOUSE (Q80XP4) Uap1l1 protein (Fragment), partial (18%) [TC285927]
A_87_P012394	14.8289	15.3261	0.708475	-0.497212	-1	1.41148	CR406979	gb|Gallus gallus finished cDNA, clone ChEST1014h19. [CR406979]
A_87_P033245	9.86407	10.361	0.70861	-0.496936	-1	1.41121	BU209002	gb|604152508F1 CSEQCHN03 Gallus gallus cDNA clone ChEST995p2 5', mRNA sequence [BU209002]
A_87_P011214	8.87849	9.37511	0.708766	-0.496619	-1	1.4109	CR524007	gb|Gallus gallus finished cDNA, clone ChEST703h3. [CR524007]
A_87_P033797	7.10112	7.5967	0.709278	-0.495576	-1	1.40988	CDX4	gb|PREDICTED: Gallus gallus similar to caudal-type homeobox protein CDXB (LOC422317), mRNA [XM_420293]
A_87_P019608	9.38227	9.87713	0.709632	-0.494857	-1	1.40918	CO766799	gb|spleen_EST02525 Spleen cDNA Library Gallus gallus cDNA 3', mRNA sequence [CO766799]
A_87_P032532	6.56062	7.05535	0.709698	-0.494722	-1	1.40905	BU226811	gb|603947867F1 CSEQCHN23 Gallus gallus cDNA clone ChEST903e18 5', mRNA sequence [BU226811]
A_87_P013758	6.62033	7.11478	0.709834	-0.494446	-1	1.40878	RNF213	gb|Gallus gallus finished cDNA, clone ChEST193p1. [CR391051]
A_87_P026453	6.48109	6.97517	0.710017	-0.494074	-1	1.40842	BU452727	gb|603216217F1 CSEQRBN14 Gallus gallus cDNA clone ChEST203a6 5', mRNA sequence [BU452727]
A_87_P000886	6.68913	7.18315	0.710048	-0.494012	-1	1.40836	TC239575	Unknown
A_87_P003035	10.3421	10.8346	0.710777	-0.492532	-1	1.40691	TC248659	Unknown
A_87_P022388	13.06	13.5518	0.711134	-0.491808	-1	1.40621	BX934829	gb|Gallus gallus finished cDNA, clone ChEST732g16. [BX934829]
A_87_P013082	8.95616	9.44733	0.711446	-0.491173	-1	1.40559	CR405964	gb|Gallus gallus finished cDNA, clone ChEST592i1. [CR405964]
A_87_P009482	10.7523	11.2419	0.712207	-0.489631	-1	1.40409	SPARC	ref|Gallus gallus secreted protein, acidic, cysteine-rich (osteonectin) (SPARC), mRNA [NM_204410]
A_87_P021927	7.93084	8.42031	0.712289	-0.489465	-1	1.40392	BX935830	gb|Gallus gallus finished cDNA, clone ChEST6a15. [BX935830]
A_87_P037140	9.57127	10.0602	0.712568	-0.4889	-1	1.40337	CDK2AP1	ref|Gallus gallus CDK2-associated protein 1 (CDK2AP1), mRNA [NM_001039264]
A_87_P041349	7.51798	8.00676	0.712631	-0.488773	-1	1.40325	A_87_P041349	Unknown
A_87_P030467	6.52308	7.01094	0.713084	-0.487856	-1	1.40236	TC280039	tc|AF251079 heptacellular carcinoma novel gene-3 protein {Homo sapiens} (exp=-1; wgp=0; cg=0), partial (30%) [TC280039]
A_87_P032632	7.34379	7.83163	0.713093	-0.487838	-1	1.40234	SACS	gb|PREDICTED: Gallus gallus spastic ataxia of Charlevoix-Saguenay (sacsin) (SACS), mRNA [XM_417138]
A_87_P035063	8.28874	8.77644	0.713163	-0.487695	-1	1.4022	BMPER	ref|Gallus gallus BMP binding endothelial regulator (BMPER), mRNA [NM_001007080]
A_87_P003427	8.14915	8.63657	0.713303	-0.487414	-1	1.40193	TC293284	Unknown
A_87_P015694	12.028	12.5153	0.713392	-0.487232	-1	1.40175	CR387611	gb|Gallus gallus finished cDNA, clone ChEST43h16. [CR387611]
A_87_P018040	8.67031	9.15683	0.713745	-0.48652	-1	1.40106	CR353283	gb|Gallus gallus finished cDNA, clone ChEST50m15. [CR353283]
A_87_P012629	8.29801	8.78313	0.714437	-0.485121	-1	1.3997	CR406658	gb|Gallus gallus finished cDNA, clone ChEST770n14. [CR406658]
A_87_P016357	9.65727	10.1419	0.714692	-0.484607	-1	1.3992	CR386606	gb|Gallus gallus finished cDNA, clone ChEST296g9. [CR386606]
A_87_P027300	6.46329	6.94724	0.715019	-0.483947	-1	1.39856	BU425917	gb|603231914F1 CSEQRBN09 Gallus gallus cDNA clone ChEST228l3 5', mRNA sequence [BU425917]
A_87_P028291	6.64401	7.12769	0.71515	-0.483682	-1	1.39831	BU387104	gb|603582306F1 CSEQCHN75 Gallus gallus cDNA clone ChEST533k1 5', mRNA sequence [BU387104]
A_87_P015787	6.96733	7.45059	0.715359	-0.483261	-1	1.3979	CR387482	gb|Gallus gallus finished cDNA, clone ChEST487f24. [CR387482]
A_87_P024980	11.8812	12.3639	0.715633	-0.482709	-1	1.39736	BX269777	gb|BX269777 AGENAE Gallus gallus multi-tissues normalized and once-subtracted cDNA library (gcal) Gallus gallus cDNA clone gcal0017.n.02 3prim, mRNA sequence [BX269777]
A_87_P016988	10.6993	11.1819	0.715686	-0.482602	-1	1.39726	CR385685	gb|Gallus gallus finished cDNA, clone ChEST876m10. [CR385685]
A_87_P004196	8.45982	8.94216	0.715813	-0.482346	-1	1.39701	TC267925	Unknown
A_87_P016155	7.09654	7.57824	0.716134	-0.481698	-1	1.39639	CR386934	gb|Gallus gallus finished cDNA, clone ChEST38h2. [CR386934]
A_87_P005529	9.96733	10.4489	0.716199	-0.481568	-1	1.39626	FBXL14	gb|PREDICTED: Gallus gallus F-box and leucine-rich repeat protein 14 (FBXL14), mRNA [XM_425498]
A_87_P009618	11.6133	12.0945	0.716401	-0.48116	-1	1.39587	DR974026	gb|CHUT008B04.g1 Primary Chick Utricle Subtraction Gallus gallus cDNA 5, mRNA sequence [DR974026]
A_87_P030111	9.14296	9.62319	0.716868	-0.480221	-1	1.39496	BU309096	gb|603538922F1 CSEQCHN60 Gallus gallus cDNA clone ChEST505k5 5', mRNA sequence [BU309096]
A_87_P034841	7.9803	8.45982	0.717217	-0.479519	-1	1.39428	BM490494	gb|pgp2n.pk003.j2 Normalized Chicken Pituitary [BM490494]
A_87_P017540	8.38735	8.86672	0.717292	-0.479368	-1	1.39413	CSRP1	ref|Gallus gallus cysteine and glycine-rich protein 1 (CSRP1), mRNA [NM_205248]
A_87_P029194	8.55379	9.03314	0.717297	-0.479358	-1	1.39412	A_87_P029194	Unknown
A_87_P007197	7.39679	7.87578	0.717478	-0.478994	-1	1.39377	A_87_P007197	Unknown
A_87_P026434	9.16627	9.64435	0.717933	-0.478079	-1	1.39289	BU453177	gb|603217181F1 CSEQRBN14 Gallus gallus cDNA clone ChEST205b22 5', mRNA sequence [BU453177]
A_87_P008026	10.8855	11.3617	0.718853	-0.476231	-1	1.3911	A_87_P008026	Unknown
A_87_P019081	7.56915	8.04514	0.718975	-0.475986	-1	1.39087	A_87_P019081	Unknown
A_87_P016496	7.51303	7.98863	0.71917	-0.475596	-1	1.39049	IL23R	gb|Gallus gallus finished cDNA, clone ChEST226c16. [CR386407]
A_87_P010159	7.35653	7.83163	0.719415	-0.475103	-1	1.39002	TC253907	tc|Q4LE79_HUMAN (Q4LE79) DSP variant protein (Fragment), partial (18%) [TC253907]
A_87_P002062	7.79117	8.26556	0.719774	-0.474384	-1	1.38932	TC301975	tc|Q5HYV8_HUMAN (Q5HYV8) OTTHUMP00000042204 (Fragment), partial (36%) [TC301975]
A_87_P020692	9.09911	9.57315	0.719949	-0.474033	-1	1.38899	CN228361	gb|RJB053D11.ab1 RJtestis Gallus gallus cDNA 5', mRNA sequence [CN228361]
A_87_P020413	8.40239	8.87626	0.72003	-0.473871	-1	1.38883	CN383178	gb|4117365 BARC_3GAL chicken mixed tissue Gallus gallus cDNA clone 3GAL_6K15 5', mRNA sequence [CN383178]
A_87_P026709	8.63702	9.11081	0.720072	-0.473787	-1	1.38875	BU446636	gb|603212455F1 CSEQRBN13 Gallus gallus cDNA clone ChEST193n13 5', mRNA sequence [BU446636]
A_87_P037980	9.04082	9.51313	0.720808	-0.472313	-1	1.38733	LAMB2	ref|Gallus gallus laminin, gamma 1 (formerly LAMB2) (LAMC1), mRNA [NM_204166]
A_87_P030874	7.16008	7.63204	0.72098	-0.471968	-1	1.387	BU278637	gb|603865919F1 CSEQCHN54 Gallus gallus cDNA clone ChEST884f5 5', mRNA sequence [BU278637]
A_87_P018253	9.97209	10.4436	0.721209	-0.471512	-1	1.38656	CR352967	gb|Gallus gallus finished cDNA, clone ChEST538d13. [CR352967]
A_87_P015300	9.24414	9.71554	0.721267	-0.471395	-1	1.38645	CR388695	gb|Gallus gallus finished cDNA, clone ChEST577g16. [CR388695]
A_87_P035478	13.1905	13.6616	0.721428	-0.471072	-1	1.38614	A_87_P035478	Unknown
A_87_P040182	9.69687	10.1672	0.721811	-0.470306	-1	1.3854	A_87_P040182	Unknown
A_87_P041245	7.19854	7.6688	0.721833	-0.470264	-1	1.38536	A_87_P041245	Unknown
A_87_P021456	6.48724	6.95732	0.721929	-0.470071	-1	1.38518	BX950789	gb|Gallus gallus finished cDNA, clone ChEST713l24. [BX950789]
A_87_P005861	8.26127	8.73083	0.722187	-0.469555	-1	1.38468	A_87_P005861	Unknown
A_87_P029790	7.1206	7.59009	0.722219	-0.469492	-1	1.38462	TC255148	Unknown
A_87_P023573	8.03952	8.50876	0.722342	-0.469247	-1	1.38439	TMEM26	gb|Gallus gallus finished cDNA, clone ChEST352f4. [BX932258]
A_87_P012273	9.14296	9.61204	0.722429	-0.469072	-1	1.38422	CR407141	gb|Gallus gallus finished cDNA, clone ChEST741p4. [CR407141]
A_87_P038201	7.97515	8.44341	0.722835	-0.468262	-1	1.38344	HIF1A	ref|Gallus gallus hypoxia-inducible factor 1, alpha subunit (basic helix-loop-helix transcription factor) (HIF1A), mRNA [NM_204297]
A_87_P030262	10.797	11.2647	0.723112	-0.467708	-1	1.38291	BU303125	gb|603738203F1 CSEQCHN56 Gallus gallus cDNA clone ChEST631f2 5', mRNA sequence [BU303125]
A_87_P000210	6.87936	7.34657	0.723362	-0.46721	-1	1.38243	TC255392	tc|Q98SN5_CHICK (Q98SN5) Rho-associated coiled coil forming kinase 2 (Fragment), partial (4%) [TC255392]
A_87_P036407	10.797	11.2642	0.72337	-0.467195	-1	1.38242	UBAC1	ref|Gallus gallus UBA domain containing 1 (UBAC1), mRNA [NM_001031474]
A_87_P011171	8.90425	9.37136	0.723408	-0.467118	-1	1.38235	CR524067	gb|Gallus gallus finished cDNA, clone ChEST1025h8. [CR524067]
A_87_P022101	9.35509	9.8218	0.723614	-0.466707	-1	1.38195	VGLL1	gb|Gallus gallus finished cDNA, clone ChEST869b3. [BX935527]
A_87_P009776	8.91978	9.38597	0.723877	-0.466183	-1	1.38145	NRP1	ref|Gallus gallus neuropilin 1 (NRP1), mRNA [NM_204782]
A_87_P018730	9.92926	10.3953	0.723959	-0.466019	-1	1.38129	CR338937	gb|Gallus gallus finished cDNA, clone ChEST982b15. [CR338937]
A_87_P012148	8.25912	8.72475	0.724156	-0.465628	-1	1.38092	CR407326	gb|Gallus gallus finished cDNA, clone ChEST995k3. [CR407326]
A_87_P034598	8.33371	8.7992	0.724226	-0.465489	-1	1.38079	A_87_P034598	Unknown
A_87_P000143	7.99662	8.46171	0.724429	-0.465083	-1	1.3804	TC267139	Unknown
A_87_P024394	8.24214	8.70714	0.724471	-0.465001	-1	1.38032	KCTD14	gb|Gallus gallus finished cDNA, clone ChEST589b24. [BX930218]
A_87_P013682	10.1312	10.5956	0.724778	-0.464388	-1	1.37973	CR391156	gb|Gallus gallus finished cDNA, clone ChEST203c2. [CR391156]
A_87_P041616	7.11154	7.57585	0.724821	-0.464303	-1	1.37965	A_87_P041616	Unknown
A_87_P019322	9.3703	9.83396	0.725143	-0.463663	-1	1.37904	CO770140	gb|testis_EST01237 Testis cDNA Library Gallus gallus cDNA 3', mRNA sequence [CO770140]
A_87_P018014	9.32223	9.78551	0.725336	-0.463278	-1	1.37867	CR353322	gb|Gallus gallus finished cDNA, clone ChEST277f24. [CR353322]
A_87_P034063	7.18623	7.64941	0.725385	-0.46318	-1	1.37858	BU128002	gb|603113696F1 CSEQCHL20 Gallus gallus cDNA clone ChEST64o24 5', mRNA sequence [BU128002]
A_87_P010887	10.4593	10.9224	0.725431	-0.46309	-1	1.37849	CR524453	gb|Gallus gallus finished cDNA, clone ChEST135j5. [CR524453]
A_87_P039719	7.1206	7.58346	0.725548	-0.462857	-1	1.37827	A_87_P039719	Unknown
A_87_P003270	10.2125	10.6752	0.725627	-0.4627	-1	1.37812	TC283162	tc|Q2T5J7_BURTA (Q2T5J7) Gp31, partial (5%) [TC283162]
A_87_P041350	6.75947	7.22103	0.7262	-0.461561	-1	1.37703	A_87_P041350	Unknown
A_87_P038055	8.31176	8.77312	0.726301	-0.46136	-1	1.37684	WNT8A	ref|Gallus gallus wingless-type MMTV integration site family, member 8A (WNT8A), mRNA [NM_205531]
A_87_P001249	8.61942	9.08067	0.726358	-0.461248	-1	1.37673	TC287500	Unknown
A_87_P016855	7.88674	8.34781	0.726447	-0.461071	-1	1.37656	CR385878	gb|Gallus gallus finished cDNA, clone ChEST210h13. [CR385878]
A_87_P003713	9.1467	9.60747	0.726601	-0.460765	-1	1.37627	CV861705	gb|gonad_EST09181 Embryonic gonad cDNA Library Gallus gallus cDNA 5', mRNA sequence [CV861705]
A_87_P038164	11.0801	11.5403	0.726896	-0.46018	-1	1.37571	RGN	ref|Gallus gallus regucalcin (RGN), mRNA [NM_204729]
A_87_P011396	9.27888	9.73901	0.72692	-0.460131	-1	1.37567	CR523748	gb|Gallus gallus finished cDNA, clone ChEST110k2. [CR523748]
A_87_P013778	10.0451	10.5048	0.72711	-0.459754	-1	1.37531	CR391017	gb|Gallus gallus finished cDNA, clone ChEST686n15. [CR391017]
A_87_P003426	9.00831	9.46721	0.727542	-0.458897	-1	1.37449	TC269054	Unknown
A_87_P020018	6.44086	6.89961	0.727619	-0.458744	-1	1.37434	CO759895	gb|brain_EST03087 Brain cDNA Library Gallus gallus cDNA 3', mRNA sequence [CO759895]
A_87_P024194	11.9124	12.3707	0.727817	-0.458352	-1	1.37397	ENSGALT00000009152	gb|Gallus gallus finished cDNA, clone ChEST375i12. [BX930728]
A_87_P004857	8.88624	9.34383	0.728205	-0.457583	-1	1.37324	TC275456	tc|PTR299449 major intrinsic protein 1 {Populus tremula x Populus tremuloides} (exp=-1; wgp=0; cg=0), partial (6%) [TC275456]
A_87_P015031	8.04089	8.49722	0.728838	-0.45633	-1	1.37205	ZDHHC20	gb|Gallus gallus finished cDNA, clone ChEST351n16. [CR389100]
A_87_P015795	10.8117	11.2677	0.728974	-0.45606	-1	1.37179	CR387470	gb|Gallus gallus finished cDNA, clone ChEST486h23. [CR387470]
A_87_P023656	12.2025	12.6584	0.729064	-0.455882	-1	1.37162	CARKL	gb|Gallus gallus finished cDNA, clone ChEST158c14. [BX932100]
A_87_P023227	11.1587	11.6146	0.729087	-0.455837	-1	1.37158	BX933049	gb|Gallus gallus finished cDNA, clone ChEST995l7. [BX933049]
A_87_P012247	11.2705	11.726	0.729263	-0.45549	-1	1.37125	CR407179	gb|Gallus gallus finished cDNA, clone ChEST792j11. [CR407179]
A_87_P041537	9.56916	10.0243	0.729441	-0.455137	-1	1.37091	A_87_P041537	Unknown
A_87_P018256	7.56242	8.01752	0.729459	-0.4551	-1	1.37088	CR352964	gb|Gallus gallus finished cDNA, clone ChEST539n4. [CR352964]
A_87_P026070	12.1921	12.647	0.729566	-0.45489	-1	1.37068	TMEM203	gb|603366759F1 CSEQRBN19 Gallus gallus cDNA clone ChEST267e15 5', mRNA sequence [BU461832]
A_87_P014733	7.35984	7.81457	0.729649	-0.454726	-1	1.37052	CR389580	gb|Gallus gallus finished cDNA, clone ChEST874k20. [CR389580]
A_87_P037433	9.04715	9.50186	0.729656	-0.454712	-1	1.37051	TC291104	tc|Q4SZX3_TETNG (Q4SZX3) Chromosome undetermined SCAF11458, whole genome shotgun sequence. (Fragment), partial (36%) [TC291104]
A_87_P030218	6.49759	6.95229	0.729663	-0.454697	-1	1.37049	A_87_P030218	Unknown
A_87_P010518	11.8255	12.2802	0.72967	-0.454684	-1	1.37048	A_87_P010518	Unknown
A_87_P012149	7.66408	8.11834	0.729884	-0.45426	-1	1.37008	CR407325	gb|Gallus gallus finished cDNA, clone ChEST1014j22. [CR407325]
A_87_P027386	9.23748	9.69081	0.730355	-0.453331	-1	1.3692	BU423952	gb|603230660F1 CSEQRBN09 Gallus gallus cDNA clone ChEST225h16 5', mRNA sequence [BU423952]
A_87_P022835	9.5185	9.9711	0.730725	-0.4526	-1	1.3685	BX933871	gb|Gallus gallus finished cDNA, clone ChEST1004j11. [BX933871]
A_87_P025895	8.68768	9.14022	0.730756	-0.452538	-1	1.36845	A_87_P025895	Unknown
A_87_P000628	7.51303	7.96524	0.730923	-0.452208	-1	1.36813	TC269785	tc|Q9VFI4_DROME (Q9VFI4) CG14852-PA, partial (33%) [TC269785]
A_87_P032980	9.44656	9.89867	0.73097	-0.452116	-1	1.36805	BU216326	gb|603108644F1 CSEQCHN04 Gallus gallus cDNA clone ChEST51h11 5', mRNA sequence [BU216326]
A_87_P023643	8.52236	8.97392	0.731254	-0.451555	-1	1.36751	BX932117	gb|Gallus gallus finished cDNA, clone ChEST466a22. [BX932117]
A_87_P003232	11.3519	11.8028	0.731567	-0.450938	-1	1.36693	TC250539	Unknown
A_87_P022510	9.76235	10.2132	0.731634	-0.450807	-1	1.3668	ABCG1	gb|Gallus gallus finished cDNA, clone ChEST846f22. [BX934614]
A_87_P034026	8.48372	8.93442	0.73169	-0.450695	-1	1.3667	TC267777	Unknown
A_87_P011703	10.4564	10.906	0.732282	-0.449528	-1	1.36559	CR523307	gb|Gallus gallus finished cDNA, clone ChEST858c10. [CR523307]
A_87_P035648	9.49052	9.93957	0.732525	-0.44905	-1	1.36514	RBM6	ref|Gallus gallus RNA binding motif protein 6 (RBM6), mRNA [NM_001030588]
A_87_P037226	8.62671	9.07565	0.732582	-0.448937	-1	1.36503	ROR1	ref|Gallus gallus receptor tyrosine kinase-like orphan receptor 1 (ROR1), mRNA [NM_204509]
A_87_P041684	7.87623	8.32494	0.732699	-0.448707	-1	1.36482	A_87_P041684	Unknown
A_87_P005148	7.76824	8.21595	0.733205	-0.447712	-1	1.36388	TC255912	tc|Q6UP83_RALEJ (Q6UP83) Thiolase, partial (5%) [TC255912]
A_87_P016532	8.92582	9.37298	0.733488	-0.447156	-1	1.36335	TMEM55A	gb|Gallus gallus finished cDNA, clone ChEST231o22. [CR386361]
A_87_P010786	9.27433	9.72043	0.734023	-0.446104	-1	1.36236	C20orf121	ref|Gallus gallus chromosome 20 open reading frame 121 (C20orf121), mRNA [NM_001030854]
A_87_P004372	8.03319	8.47863	0.734361	-0.445439	-1	1.36173	TC262616	Unknown
A_87_P033755	10.3976	10.8424	0.734685	-0.444802	-1	1.36113	BU138008	gb|603135096F1 CSEQCHL24 Gallus gallus cDNA clone ChEST117p23 5', mRNA sequence [BU138008]
A_87_P013744	9.52262	9.96733	0.73473	-0.444715	-1	1.36105	CR391073	gb|Gallus gallus finished cDNA, clone ChEST695o3. [CR391073]
A_87_P009677	7.35156	7.79616	0.734789	-0.444598	-1	1.36094	DNASE2B	ref|Gallus gallus deoxyribonuclease II beta (DNASE2B), mRNA [NM_001037838]
A_87_P032856	8.12303	8.56731	0.734953	-0.444276	-1	1.36063	CLYBL	gb|PREDICTED: Gallus gallus similar to citrate lyase beta subunit (LOC418775), mRNA [XM_416971]
A_87_P005867	7.82676	8.271	0.734972	-0.44424	-1	1.3606	A_87_P005867	Unknown
A_87_P035293	8.4636	8.90779	0.734997	-0.44419	-1	1.36055	MAB21L1	ref|Gallus gallus mab-21-like 1 (C. elegans) (MAB21L1), mRNA [NM_204533]
A_87_P018246	9.00088	9.44478	0.735145	-0.443899	-1	1.36028	CR352976	gb|Gallus gallus finished cDNA, clone ChEST540n13. [CR352976]
A_87_P023487	7.22224	7.6661	0.735164	-0.443861	-1	1.36024	BX932464	gb|Gallus gallus finished cDNA, clone ChEST631k21. [BX932464]
A_87_P019370	10.5915	11.035	0.735376	-0.443446	-1	1.35985	CO769674	gb|testis_EST00771 Testis cDNA Library Gallus gallus cDNA 3', mRNA sequence [CO769674]
A_87_P028968	10.841	11.2845	0.73538	-0.443437	-1	1.35984	A_87_P028968	Unknown
A_87_P015148	10.3698	10.8128	0.73562	-0.442967	-1	1.3594	CR388914	gb|Gallus gallus finished cDNA, clone ChEST166f14. [CR388914]
A_87_P009852	9.08567	9.52817	0.735861	-0.442495	-1	1.35895	CV862712	gb|gonad_EST10188 Embryonic gonad cDNA Library Gallus gallus cDNA 5', mRNA sequence [CV862712]
A_87_P041465	8.13895	8.5814	0.735886	-0.442446	-1	1.35891	A_87_P041465	Unknown
A_87_P025831	9.27034	9.71255	0.736005	-0.442212	-1	1.35869	BU468278	gb|603372211F1 CSEQRBN20 Gallus gallus cDNA clone ChEST280f3 5', mRNA sequence [BU468278]
A_87_P025556	9.79858	10.2405	0.736134	-0.441959	-1	1.35845	BU475372	gb|603847391F1 CSEQRBN22 Gallus gallus cDNA clone ChEST838e24 5', mRNA sequence [BU475372]
A_87_P002579	8.11233	8.55379	0.736391	-0.441456	-1	1.35797	A_87_P002579	Unknown
A_87_P028333	7.14238	7.58346	0.736587	-0.441073	-1	1.35761	BU386066	gb|603860695F1 CSEQCHN75 Gallus gallus cDNA clone ChEST871n24 5', mRNA sequence [BU386066]
A_87_P009858	9.62443	10.0653	0.736685	-0.440879	-1	1.35743	CV862687	gb|gonad_EST10163 Embryonic gonad cDNA Library Gallus gallus cDNA 5', mRNA sequence [CV862687]
A_87_P008958	9.37298	9.81373	0.736748	-0.440756	-1	1.35732	MYL3	ref|Gallus gallus myosin, light chain 3, alkali; ventricular, skeletal, slow (MYL3), mRNA [NM_205159]
A_87_P009156	6.77629	7.2168	0.736873	-0.440513	-1	1.35709	VIP	ref|Gallus gallus vasoactive intestinal peptide (VIP), mRNA [NM_205366]
A_87_P015304	11.9576	12.3979	0.736961	-0.44034	-1	1.35692	CR388690	gb|Gallus gallus finished cDNA, clone ChEST884l23. [CR388690]
A_87_P019538	9.57467	10.0148	0.737094	-0.44008	-1	1.35668	CO767878	gb|spleen_EST03604 Spleen cDNA Library Gallus gallus cDNA 3', mRNA sequence [CO767878]
A_87_P013759	11.2392	11.6793	0.737118	-0.440033	-1	1.35664	ENSGALT00000021258	gb|Gallus gallus finished cDNA, clone ChEST33i11. [CR391050]
A_87_P040549	7.60513	8.04514	0.737133	-0.440004	-1	1.35661	A_87_P040549	Unknown
A_87_P032837	8.90425	9.34383	0.737349	-0.439581	-1	1.35621	BU219349	gb|603758178F1 CSEQCHN04 Gallus gallus cDNA clone ChEST672k20 5', mRNA sequence [BU219349]
A_87_P040136	8.44011	8.87956	0.737413	-0.439454	-1	1.35609	A_87_P040136	Unknown
A_87_P015254	11.042	11.4812	0.737539	-0.439209	-1	1.35586	CR388764	gb|Gallus gallus finished cDNA, clone ChEST573e6. [CR388764]
A_87_P021749	12.0073	12.4457	0.737935	-0.438435	-1	1.35513	ENSGALT00000041068	gb|Gallus gallus finished cDNA, clone ChEST959c20. [BX936277]
A_87_P035195	8.25423	8.69259	0.73797	-0.438365	-1	1.35507	ENSGALT00000037590	ens|Fat1-like Fragment [Source:UniProtKB/TrEMBL;Acc:Q6V0P5] [ENSGALT00000037590]
A_87_P029634	8.58409	9.02214	0.738133	-0.438047	-1	1.35477	A_87_P029634	Unknown
A_87_P010244	8.35591	8.79319	0.738527	-0.437278	-1	1.35405	A_87_P010244	Unknown
A_87_P021159	8.42752	8.86417	0.738847	-0.436652	-1	1.35346	CD764385	gb|GGEZLB1013C02.g Limb Bud - LB1 Gallus gallus cDNA clone GGEZLB1013C02, mRNA sequence [CD764385]
A_87_P028265	9.1687	9.60494	0.739057	-0.436243	-1	1.35308	A_87_P028265	Unknown
A_87_P030135	10.3174	10.7532	0.73929	-0.435788	-1	1.35265	DR417981	gb|gPGC_EST07823 Embryonic gonadal PGC cDNA Library Gallus gallus cDNA 5', mRNA sequence [DR417981]
A_87_P026617	9.65649	10.0917	0.739576	-0.43523	-1	1.35213	DDHD1	gb|PREDICTED: Gallus gallus similar to phosphatidic acid-preferring phospholipase A1 (LOC423592), mRNA [XM_421479]
A_87_P022987	7.49904	7.93423	0.739595	-0.435193	-1	1.35209	BX933517	gb|Gallus gallus finished cDNA, clone ChEST667c4. [BX933517]
A_87_P001804	6.62033	7.05535	0.739688	-0.435011	-1	1.35192	TC293837	Unknown
A_87_P010268	8.73613	9.17081	0.739858	-0.434679	-1	1.35161	CV860275	gb|gonad_EST07766 Embryonic gonad cDNA Library Gallus gallus cDNA 5', mRNA sequence [CV860275]
A_87_P010140	12.1938	12.628	0.740073	-0.434261	-1	1.35122	TC232187	tc|CHKVIM3 vimentin {Gallus gallus} (exp=-1; wgp=0; cg=0), partial (62%) [TC232187]
A_87_P020389	7.11478	7.54888	0.740156	-0.434098	-1	1.35107	CN602923	gb|C0006785I5_M13R embryo stage 2-4 Gallus gallus cDNA clone C0006785I5, mRNA sequence [CN602923]
A_87_P027796	9.16627	9.59988	0.740408	-0.433607	-1	1.35061	UBE2A	gb|603155258F1 CSEQRBL05 Gallus gallus cDNA clone ChEST168c16 5', mRNA sequence [BU413020]
A_87_P016181	7.69988	8.13302	0.740649	-0.433137	-1	1.35017	CR386890	gb|Gallus gallus finished cDNA, clone ChEST37n12. [CR386890]
A_87_P019765	10.8774	11.3105	0.740674	-0.433089	-1	1.35012	TC253175	tc|Q6W082_MOUSE (Q6W082) Olfactory receptor Olfr216 (Fragment), partial (5%) [TC253175]
A_87_P037351	10.7885	11.2216	0.740683	-0.433071	-1	1.3501	AJ444397	gb|AJ444397 dkfz426 Gallus gallus cDNA clone 41d17r1, mRNA sequence [AJ444397]
A_87_P007773	9.26106	9.69385	0.740829	-0.432787	-1	1.34984	TTC12	ens|PREDICTED: Gallus gallus similar to tetratricopeptide repeat domain 12 (LOC770784), mRNA. [Source:RefSeq DNA;Acc:XR_026742] [ENSGALT00000012709]
A_87_P001961	8.85199	9.28452	0.740965	-0.432522	-1	1.34959	TC300427	Unknown
A_87_P004817	7.53864	7.97114	0.740979	-0.432495	-1	1.34957	TC271106	tc|Q8ZW39_PYRAE (Q8ZW39) 2-isopropylmalate synthase (LeuA) with possible unusual start codon, partial (4%) [TC271106]
A_87_P020528	8.95024	9.38227	0.741216	-0.432034	-1	1.34913	TC296737	Unknown
A_87_P022906	10.277	10.7087	0.741422	-0.431633	-1	1.34876	PTPLAD2	gb|Gallus gallus finished cDNA, clone ChEST423d20. [BX933712]
A_87_P032412	9.26861	9.69989	0.741605	-0.431278	-1	1.34843	A_87_P032412	Unknown
A_87_P014716	14.3172	14.7483	0.741674	-0.431143	-1	1.3483	RCJMB04_19l10	ref|Gallus gallus COP9 constitutive photomorphogenic homolog subunit 7A (Arabidopsis) (COPS7A), mRNA [NM_001030775]
A_87_P001744	8.80703	9.23778	0.741877	-0.430749	-1	1.34793	TC293537	Unknown
A_87_P012600	9.86994	10.3002	0.742108	-0.430298	-1	1.34751	CR406691	gb|Gallus gallus finished cDNA, clone ChEST899m15. [CR406691]
A_87_P029719	10.6902	11.1201	0.742335	-0.429858	-1	1.3471	BU325928	gb|603492877F1 CSEQCHN63 Gallus gallus cDNA clone ChEST397j19 5', mRNA sequence [BU325928]
A_87_P025418	7.772	8.20181	0.742362	-0.429805	-1	1.34705	BU480330	gb|603373903F1 CSEQRBN22 Gallus gallus cDNA clone ChEST285e1 5', mRNA sequence [BU480330]
A_87_P037043	13.0831	13.5126	0.742524	-0.429491	-1	1.34676	RCJMB04_2p4	ref|Gallus gallus fatty acyl CoA reductase 1 (FAR1), mRNA [NM_001031179]
A_87_P022573	9.38069	9.81014	0.742548	-0.429443	-1	1.34671	LOC417943	gb|Gallus gallus finished cDNA, clone ChEST606a12. [BX934486]
A_87_P007066	8.29295	8.72229	0.7426	-0.429342	-1	1.34662	TC247004	tc|O42110_9SAUR (O42110) ORF2, partial (5%) [TC247004]
A_87_P008998	8.5416	8.97081	0.742664	-0.429218	-1	1.3465	GFRA2	ref|Gallus gallus GDNF family receptor alpha 2 (GFRA2), mRNA [NM_205101]
A_87_P040733	7.57774	8.00676	0.742766	-0.429021	-1	1.34632	PRKAR2B	ref|PREDICTED: Gallus gallus similar to cAMP-dependent protein kinase, regulatory subunit beta 2 (LOC769420), mRNA [XM_001232696]
A_87_P026638	6.74251	7.17135	0.742859	-0.428839	-1	1.34615	BU448640	gb|603212930F1 CSEQRBN13 Gallus gallus cDNA clone ChEST195k7 5', mRNA sequence [BU448640]
A_87_P014450	7.81537	8.24401	0.742961	-0.428642	-1	1.34597	CR389977	gb|Gallus gallus finished cDNA, clone ChEST913d5. [CR389977]
A_87_P029036	10.3494	10.7779	0.743029	-0.42851	-1	1.34584	TC300682	Unknown
A_87_P017675	7.78827	8.21595	0.743455	-0.427682	-1	1.34507	HERPUD1	gb|Gallus gallus finished cDNA, clone ChEST212k13. [CR353874]
A_87_P013458	10.4415	10.8683	0.743901	-0.426818	-1	1.34426	CTDP1	gb|Gallus gallus finished cDNA, clone ChEST335p23. [CR391437]
A_87_P015843	8.03567	8.46171	0.744302	-0.42604	-1	1.34354	CR387399	gb|Gallus gallus finished cDNA, clone ChEST284e20. [CR387399]
A_87_P032074	9.12133	9.5469	0.744544	-0.42557	-1	1.3431	BU236732	gb|603341656F1 CSEQCHN24 Gallus gallus cDNA clone ChEST255o14 5', mRNA sequence [BU236732]
A_87_P015696	9.49521	9.92056	0.744659	-0.425348	-1	1.3429	CR387609	gb|Gallus gallus finished cDNA, clone ChEST47i1. [CR387609]
A_87_P002308	9.54427	9.96931	0.744818	-0.42504	-1	1.34261	A_87_P002308	Unknown
A_87_P017025	9.51375	9.93847	0.744985	-0.424717	-1	1.34231	CR385628	gb|Gallus gallus finished cDNA, clone ChEST384g24. [CR385628]
A_87_P031884	6.76509	7.18871	0.745554	-0.423615	-1	1.34128	SPCS2	gb|603320915F1 CSEQCHN33 Gallus gallus cDNA clone ChEST245m4 5', mRNA sequence [BU241203]
A_87_P037922	10.2862	10.7094	0.745737	-0.423261	-1	1.34096	COL18A1	ref|Gallus gallus collagen, type XVIII, alpha 1 (COL18A1), mRNA [NM_204164]
A_87_P017131	9.10483	9.52769	0.745943	-0.422863	-1	1.34059	CR385443	gb|Gallus gallus finished cDNA, clone ChEST463j18. [CR385443]
A_87_P027950	8.7429	9.16564	0.746008	-0.422737	-1	1.34047	BU406845	gb|603482404F1 CSEQCHN59 Gallus gallus cDNA clone ChEST371h1 5', mRNA sequence [BU406845]
A_87_P023608	11.4173	11.8399	0.746071	-0.422616	-1	1.34036	BX932176	gb|Gallus gallus finished cDNA, clone ChEST362o18. [BX932176]
A_87_P027199	7.05535	7.4778	0.746153	-0.422457	-1	1.34021	TC256056	Unknown
A_87_P040071	10.2582	10.6805	0.746197	-0.422372	-1	1.34013	A_87_P040071	Unknown
A_87_P039631	8.49562	8.91788	0.746255	-0.42226	-1	1.34002	A_87_P039631	Unknown
A_87_P036886	13.2119	13.6339	0.74634	-0.422095	-1	1.33987	HIBADH	ref|Gallus gallus 3-hydroxyisobutyrate dehydrogenase (HIBADH), mRNA [NM_001006362]
A_87_P038391	7.80643	8.22837	0.746419	-0.421943	-1	1.33973	A_87_P038391	Unknown
A_87_P031169	7.87072	8.29266	0.746419	-0.421942	-1	1.33973	BU269753	gb|603507290F1 CSEQCHN52 Gallus gallus cDNA clone ChEST433d23 5', mRNA sequence [BU269753]
A_87_P014792	6.589	7.01094	0.746421	-0.421938	-1	1.33973	CR389478	gb|Gallus gallus finished cDNA, clone ChEST190n19. [CR389478]
A_87_P008852	7.45421	7.87578	0.746612	-0.42157	-1	1.33938	GSC	ref|Gallus gallus goosecoid homeobox (GSC), mRNA [NM_205331]
A_87_P016317	8.37924	8.80053	0.746756	-0.421292	-1	1.33913	CR386677	gb|Gallus gallus finished cDNA, clone ChEST186n16. [CR386677]
A_87_P034949	8.54663	8.9677	0.746871	-0.421069	-1	1.33892	A_87_P034949	Unknown
A_87_P021596	9.95904	10.3801	0.746893	-0.421026	-1	1.33888	DYDC1	gb|Gallus gallus finished cDNA, clone ChEST569o21. [BX950529]
A_87_P015221	11.4914	11.9119	0.747138	-0.420554	-1	1.33844	KIAA0319L	gb|Gallus gallus finished cDNA, clone ChEST689k23. [CR388810]
A_87_P021155	8.51391	8.93442	0.747162	-0.420507	-1	1.3384	A_87_P021155	Unknown
A_87_P013417	9.51228	9.93258	0.747269	-0.4203	-1	1.33821	CR391494	gb|Gallus gallus finished cDNA, clone ChEST763g2. [CR391494]
A_87_P002469	10.6273	11.0476	0.74727	-0.420299	-1	1.3382	TC238412	Unknown
A_87_P022594	11.7879	12.208	0.747352	-0.42014	-1	1.33806	BX934422	gb|Gallus gallus finished cDNA, clone ChEST44o3. [BX934422]
A_87_P041530	9.78266	10.2028	0.747354	-0.420136	-1	1.33805	A_87_P041530	Unknown
A_87_P015059	11.0223	11.4424	0.747384	-0.420078	-1	1.338	ENSGALT00000040693	gb|Gallus gallus finished cDNA, clone ChEST341n5. [CR389053]
A_87_P037586	7.89913	8.31912	0.74743	-0.41999	-1	1.33792	LOC395251	ref|Gallus gallus LZ1 (LOC395251), mRNA [NM_204565]
A_87_P031727	9.19583	9.61581	0.747437	-0.419977	-1	1.33791	BU247254	gb|603592752F1 CSEQCHN34 Gallus gallus cDNA clone ChEST559g13 5', mRNA sequence [BU247254]
A_87_P027417	9.98218	10.4017	0.747678	-0.419511	-1	1.33747	LOC426524	gb|603954261F1 CSEQRBN09 Gallus gallus cDNA clone ChEST919i16 5', mRNA sequence [BU423420]
A_87_P023777	10.4984	10.9177	0.747764	-0.419344	-1	1.33732	BX931808	gb|Gallus gallus finished cDNA, clone ChEST789n20. [BX931808]
A_87_P002776	6.57705	6.99632	0.747804	-0.419268	-1	1.33725	TC275670	tc|Q9SJV8_ARATH (Q9SJV8) Expressed protein, partial (8%) [TC275670]
A_87_P017548	8.8846	9.30335	0.748077	-0.418742	-1	1.33676	ENSGALT00000006971	gb|Gallus gallus finished cDNA, clone ChEST370m3. [CR354094]
A_87_P036759	9.33321	9.75145	0.748336	-0.418242	-1	1.3363	ANAPC10	ref|Gallus gallus anaphase promoting complex subunit 10 (ANAPC10), mRNA [NM_001008467]
A_87_P016825	8.42225	8.84031	0.748428	-0.418065	-1	1.33613	REPS1	ref|Gallus gallus RALBP1 associated Eps domain containing 1 (REPS1), mRNA [NM_001012877]
A_87_P009622	7.03638	7.45421	0.748546	-0.417836	-1	1.33592	A_87_P009622	Unknown
A_87_P018510	8.37562	8.79319	0.748685	-0.417569	-1	1.33567	RCJMB04_7g14	gb|Gallus gallus finished cDNA, clone ChEST837h7. [CR352564]
A_87_P000596	9.08454	9.50186	0.748813	-0.417322	-1	1.33545	SLC11A2	ref|Gallus gallus solute carrier family 11 (proton-coupled divalent metal ion transporters), member 2 (SLC11A2), transcript variant 2, mRNA [NM_001128101]
A_87_P023999	7.28655	7.70383	0.748839	-0.417272	-1	1.3354	BX931251	gb|Gallus gallus finished cDNA, clone ChEST261c23. [BX931251]
A_87_P034009	6.8452	7.2621	0.749032	-0.416901	-1	1.33506	BU129455	gb|603115605F1 CSEQCHL20 Gallus gallus cDNA clone ChEST69i2 5', mRNA sequence [BU129455]
A_87_P038938	6.65578	7.0721	0.749336	-0.416316	-1	1.33452	A_87_P038938	Unknown
A_87_P002261	9.49225	9.90844	0.749405	-0.416183	-1	1.33439	TC284951	tc|XM_742300 pectate lyase {Aspergillus fumigatus Af293} (exp=-1; wgp=0; cg=0), partial (6%) [TC284951]
A_87_P040227	9.65016	10.0662	0.749459	-0.416079	-1	1.3343	A_87_P040227	Unknown
A_87_P034557	9.80753	10.2236	0.749465	-0.416068	-1	1.33429	BU113055	gb|603128893F1 CSEQCHL14 Gallus gallus cDNA clone ChEST102i24 5', mRNA sequence [BU113055]
A_87_P026068	7.88127	8.29658	0.749859	-0.415309	-1	1.33358	PLEKHA5	gb|PREDICTED: Gallus gallus similar to phosphoinositol 3-phosphate-binding protein-2 (LOC418183), mRNA [XM_416414]
A_87_P009159	12.7295	13.1439	0.750304	-0.414453	-1	1.33279	MMP2	ref|Gallus gallus matrix metallopeptidase 2 (gelatinase A, 72kDa gelatinase, 72kDa type IV collagenase) (MMP2), mRNA [NM_204420]
A_87_P002673	9.00018	9.4146	0.750319	-0.414424	-1	1.33277	TC280235	Unknown
A_87_P040546	8.92582	9.33948	0.750718	-0.413656	-1	1.33206	A_87_P040546	Unknown
A_87_P008289	9.40439	9.81802	0.750734	-0.413627	-1	1.33203	A_87_P008289	Unknown
A_87_P007911	9.9403	10.3539	0.750772	-0.413554	-1	1.33196	TC279986	Unknown
A_87_P038997	9.01431	9.42755	0.750934	-0.413242	-1	1.33167	A_87_P038997	Unknown
A_87_P008216	7.55471	7.96783	0.750996	-0.413123	-1	1.33157	TC297845	tc|Q6PKC2_HUMAN (Q6PKC2) CROP protein (Fragment), partial (45%) [TC297845]
A_87_P028321	9.30083	9.71383	0.751058	-0.413004	-1	1.33146	A_87_P028321	Unknown
A_87_P023744	11.1848	11.5976	0.75117	-0.412788	-1	1.33126	BX931907	gb|Gallus gallus finished cDNA, clone ChEST795j4. [BX931907]
A_87_P007687	12.4499	12.8627	0.751179	-0.412771	-1	1.33124	TC286876	tc|Q9I1G8_PSEAE (Q9I1G8) Probable permease of ABC transporter, partial (5%) [TC286876]
A_87_P012727	9.7253	10.138	0.751239	-0.412656	-1	1.33113	CR406519	gb|Gallus gallus finished cDNA, clone ChEST559o16. [CR406519]
A_87_P034018	10.8049	11.2175	0.751287	-0.412564	-1	1.33105	IRF2BP2	gb|PREDICTED: Gallus gallus similar to interferon regulatory factor-2 binding protein 2A; IRF-2BP2A (LOC428585), mRNA [XM_426142]
A_87_P041321	9.28156	9.69385	0.751433	-0.412284	-1	1.33079	A_87_P041321	Unknown
A_87_P017873	9.75228	10.1645	0.751462	-0.412228	-1	1.33074	CR353539	gb|Gallus gallus finished cDNA, clone ChEST130f3. [CR353539]
A_87_P004794	8.61771	9.02981	0.751528	-0.412101	-1	1.33062	TC272053	tc|Q6S5B0_CHICK (Q6S5B0) DNA-dependent protein kinase catalytic subunit (Fragment), partial (32%) [TC272053]
A_87_P018900	8.40578	8.81774	0.751601	-0.41196	-1	1.33049	CR338707	gb|Gallus gallus finished cDNA, clone ChEST1003b6. [CR338707]
A_87_P022624	13.5846	13.9958	0.751978	-0.411237	-1	1.32983	BX934363	gb|Gallus gallus finished cDNA, clone ChEST668a11. [BX934363]
A_87_P031974	11.2586	11.6694	0.752198	-0.410816	-1	1.32944	BU239316	gb|603322795F1 CSEQCHN33 Gallus gallus cDNA clone ChEST250n23 5', mRNA sequence [BU239316]
A_87_P022536	9.52457	9.93534	0.752218	-0.410777	-1	1.3294	PDDC1	gb|Gallus gallus finished cDNA, clone ChEST87l5. [BX934566]
A_87_P010277	10.5777	10.9882	0.75237	-0.410485	-1	1.32913	CV860248	gb|gonad_EST07724 Embryonic gonad cDNA Library Gallus gallus cDNA 5', mRNA sequence [CV860248]
A_87_P023390	9.61295	10.0234	0.752371	-0.410483	-1	1.32913	BX932721	gb|Gallus gallus finished cDNA, clone ChEST493b2. [BX932721]
A_87_P005455	8.0476	8.45741	0.752721	-0.409813	-1	1.32851	LOC770936	gb|PREDICTED: Gallus gallus hypothetical protein LOC770936 (LOC770936), mRNA [XM_001234248]
A_87_P011718	7.67102	8.08043	0.752928	-0.409416	-1	1.32815	C3orf64	gb|Gallus gallus finished cDNA, clone ChEST607g19. [CR523284]
A_87_P001832	8.21997	8.6292	0.753023	-0.409234	-1	1.32798	TC292375	tc|Q7ZTK3_XENLA (Q7ZTK3) Ece1-prov protein, partial (6%) [TC292375]
A_87_P002661	7.59763	8.00676	0.753079	-0.409127	-1	1.32788	ENSGALT00000038754	gb|PREDICTED: Gallus gallus similar to crumbs homolog 1 isoform II precursor; crumbs (Drosophila) homolog 1 (LOC417104), mRNA [XM_415389]
A_87_P031749	13.1129	13.5219	0.753109	-0.40907	-1	1.32783	A_87_P031749	Unknown
A_87_P015766	9.19433	9.6031	0.753266	-0.408768	-1	1.32755	CR387517	gb|Gallus gallus finished cDNA, clone ChEST503a1. [CR387517]
A_87_P007971	9.45687	9.86551	0.753332	-0.408642	-1	1.32744	DNAJB11	gb|PREDICTED: Gallus gallus similar to hDj9 (LOC424868), mRNA [XM_422682]
A_87_P000072	8.84309	9.2517	0.753352	-0.408604	-1	1.3274	TC265611	Unknown
A_87_P003373	7.98286	8.39131	0.753435	-0.408445	-1	1.32725	NRXN3	gb|Gallus gallus neurexin 3 alpha mRNA, complete cds, alternatively spliced. [EU702428]
A_87_P009591	8.88624	9.29438	0.753599	-0.408132	-1	1.32697	A_87_P009591	Unknown
A_87_P035855	7.87623	8.28432	0.75362	-0.408091	-1	1.32693	ENSGALT00000011032	gb|AJ737683 riken1 Gallus gallus cDNA clone 14h4r4, mRNA sequence [AJ737683]
A_87_P015637	7.08798	7.49552	0.75391	-0.407536	-1	1.32642	TMEM108	gb|Gallus gallus finished cDNA, clone ChEST74f10. [CR387690]
A_87_P022455	8.41484	8.82235	0.753921	-0.407515	-1	1.3264	BX934726	gb|Gallus gallus finished cDNA, clone ChEST558c1. [BX934726]
A_87_P016264	14.642	15.0495	0.753945	-0.407469	-1	1.32636	CR386750	gb|Gallus gallus finished cDNA, clone ChEST423k21. [CR386750]
A_87_P004623	6.63391	7.04114	0.754071	-0.407227	-1	1.32613	TC276579	Unknown
A_87_P013173	9.32013	9.7272	0.754152	-0.407073	-1	1.32599	CR405842	gb|Gallus gallus finished cDNA, clone ChEST887g5. [CR405842]
A_87_P030235	10.3353	10.7422	0.754249	-0.406887	-1	1.32582	BU304359	gb|603613027F1 CSEQCHN56 Gallus gallus cDNA clone ChEST605f7 5', mRNA sequence [BU304359]
A_87_P041246	9.80753	10.2144	0.754273	-0.406841	-1	1.32578	A_87_P041246	Unknown
A_87_P015676	9.81792	10.2247	0.75433	-0.406732	-1	1.32568	CR387632	gb|Gallus gallus finished cDNA, clone ChEST51e11. [CR387632]
A_87_P038078	7.44385	7.85052	0.754365	-0.406666	-1	1.32562	ENSGALT00000038516	ens|Stromelysin-3 Fragment [Source:UniProtKB/TrEMBL;Acc:Q7T1F1] [ENSGALT00000038516]
A_87_P005911	9.83081	10.2374	0.754402	-0.406595	-1	1.32555	DR417301	gb|gPGC_EST07143 Embryonic gonadal PGC cDNA Library Gallus gallus cDNA 5', mRNA sequence [DR417301]
A_87_P014219	12.2353	12.6418	0.754489	-0.406428	-1	1.3254	CR390343	gb|Gallus gallus finished cDNA, clone ChEST148h22. [CR390343]
A_87_P007597	7.51998	7.92627	0.754561	-0.406291	-1	1.32527	A_87_P007597	Unknown
A_87_P018239	8.60796	9.01402	0.754685	-0.406054	-1	1.32506	CR352984	gb|Gallus gallus finished cDNA, clone ChEST544i21. [CR352984]
A_87_P024631	9.91106	10.317	0.754737	-0.405954	-1	1.32496	BX929678	gb|Gallus gallus finished cDNA, clone ChEST793c24. [BX929678]
A_87_P001454	8.99035	9.39574	0.755031	-0.405391	-1	1.32445	TC297195	Unknown
A_87_P009113	12.3318	12.7371	0.755067	-0.405323	-1	1.32439	SYNPR	ref|Gallus gallus synaptoporin (SYNPR), mRNA [NM_205394]
A_87_P016216	6.52308	6.92837	0.755084	-0.405292	-1	1.32436	CR386841	gb|Gallus gallus finished cDNA, clone ChEST40d1. [CR386841]
A_87_P017978	7.04589	7.45059	0.755394	-0.404698	-1	1.32381	CXCL12	gb|Gallus gallus finished cDNA, clone ChEST21b22. [CR353382]
A_87_P014917	8.99477	9.39916	0.755557	-0.404388	-1	1.32353	LOC415871	gb|Gallus gallus finished cDNA, clone ChEST114f4. [CR389297]
A_87_P001778	9.7253	10.1294	0.755721	-0.404074	-1	1.32324	TC294023	Unknown
A_87_P024850	10.5652	10.9693	0.755722	-0.404073	-1	1.32324	BX276956	gb|BX276956 AGENAE Gallus gallus multi-tissues normalized library (gcag) Gallus gallus cDNA clone gcag0009.m.18 5prim, mRNA sequence [BX276956]
A_87_P032573	9.27888	9.68279	0.75581	-0.403905	-1	1.32308	TC293980	Unknown
A_87_P017097	9.05425	9.45801	0.755889	-0.403754	-1	1.32295	CR385523	gb|Gallus gallus finished cDNA, clone ChEST970c22. [CR385523]
A_87_P029038	6.69741	7.10112	0.755912	-0.403711	-1	1.32291	A_87_P029038	Unknown
A_87_P025591	7.20709	7.61075	0.755937	-0.403663	-1	1.32286	NUP133	gb|PREDICTED: Gallus gallus similar to nucleoporin 133kDa (LOC421535), mRNA [XM_419576]
A_87_P022521	9.80069	10.2037	0.756275	-0.403016	-1	1.32227	BX934598	gb|Gallus gallus finished cDNA, clone ChEST89e11. [BX934598]
A_87_P016547	9.76235	10.165	0.756478	-0.402631	-1	1.32192	CR386340	gb|Gallus gallus finished cDNA, clone ChEST731g19. [CR386340]
A_87_P040140	8.10393	8.50643	0.756544	-0.402504	-1	1.3218	A_87_P040140	Unknown
A_87_P011803	7.05535	7.45783	0.756555	-0.402483	-1	1.32178	CR523153	gb|Gallus gallus finished cDNA, clone ChEST1030c6. [CR523153]
A_87_P028936	6.63391	7.03638	0.756565	-0.402463	-1	1.32176	A_87_P028936	Unknown
A_87_P037276	7.96524	8.36762	0.756609	-0.40238	-1	1.32169	UBXD5	gb|PREDICTED: Gallus gallus similar to socius (LOC419546), mRNA [XM_417696]
A_87_P024196	9.03349	9.43582	0.756636	-0.402329	-1	1.32164	FBLN5	gb|Gallus gallus finished cDNA, clone ChEST376f3. [BX930719]
A_87_P008258	9.21681	9.61911	0.756654	-0.402295	-1	1.32161	TC277985	tc|Q7ZLA0_ALV (Q7ZLA0) Envelope protein (Fragment), partial (29%) [TC277985]
A_87_P002497	8.3225	8.72475	0.756675	-0.402254	-1	1.32157	BX267976	gb|BX267976 AGENAE Gallus gallus multi-tissues normalized and once-subtracted cDNA library (gcal) Gallus gallus cDNA clone gcal0017.b.20 5prim, mRNA sequence [BX267976]
A_87_P002447	14.7599	15.1621	0.756705	-0.402197	-1	1.32152	BI394069	gb|pgp1n.pk013.g10 Normalized Chicken Pituitary [BI394069]
A_87_P014509	10.9629	11.3651	0.75673	-0.402149	-1	1.32148	CR389899	gb|Gallus gallus finished cDNA, clone ChEST274c6. [CR389899]
A_87_P001040	10.0876	10.4897	0.756733	-0.402144	-1	1.32147	TC262728	Unknown
A_87_P028353	8.66066	9.06273	0.756773	-0.402067	-1	1.3214	BU385715	gb|603858989F1 CSEQCHN75 Gallus gallus cDNA clone ChEST867a24 5', mRNA sequence [BU385715]
A_87_P032719	10.6976	11.0994	0.756909	-0.401809	-1	1.32116	BU221630	gb|603750203F1 CSEQCHN04 Gallus gallus cDNA clone ChEST661f2 5', mRNA sequence [BU221630]
A_87_P041600	7.97042	8.37217	0.756939	-0.401751	-1	1.32111	A_87_P041600	Unknown
A_87_P028320	6.89439	7.29577	0.757136	-0.401375	-1	1.32077	C5orf41	ens|Putative uncharacterized protein [Source:UniProtKB/TrEMBL;Acc:Q5ZMD5] [ENSGALT00000004538]
A_87_P024982	8.50091	8.90206	0.757253	-0.401152	-1	1.32056	TC282067	tc|SRRM1_CHICK (Q5ZMJ9) Serine/arginine repetitive matrix protein 1, partial (3%) [TC282067]
A_87_P014566	7.76824	8.16905	0.757431	-0.400813	-1	1.32025	CR389821	gb|Gallus gallus finished cDNA, clone ChEST276d21. [CR389821]
A_87_P010120	8.14358	8.54388	0.757704	-0.400293	-1	1.31978	TC264303	tc|Q91051_9GALL (Q91051) Slug protein, complete [TC264303]
A_87_P003966	10.4071	10.8072	0.757825	-0.400062	-1	1.31957	SNRPB2	gb|PREDICTED: Gallus gallus small nuclear ribonucleoprotein polypeptide B'' (SNRPB2), mRNA [XM_419331]
A_87_P020816	9.5621	9.96211	0.757852	-0.400013	-1	1.31952	LOC431178	gb|WLA029A04.ab1 WLbrain Gallus gallus cDNA 5', mRNA sequence [CN221000]
A_87_P034739	6.59652	6.99632	0.757968	-0.399791	-1	1.31932	TC297576	tc|Q59GS4_HUMAN (Q59GS4) Myosin head domain containing 1 variant (Fragment), partial (50%) [TC297576]
A_87_P016774	8.64164	9.04116	0.75811	-0.399521	-1	1.31907	CR385988	gb|Gallus gallus finished cDNA, clone ChEST214l12. [CR385988]
A_87_P021955	11.4797	11.8792	0.75813	-0.399482	-1	1.31903	CALML4	gb|Gallus gallus finished cDNA, clone ChEST39p10. [BX935760]
A_87_P009650	7.85487	8.25423	0.758194	-0.399362	-1	1.31892	DR973654	gb|CHUT007G08.g1 Primary Chick Utricle Subtraction Gallus gallus cDNA 5, mRNA sequence [DR973654]
A_87_P026387	10.5956	10.9947	0.758332	-0.399098	-1	1.31868	BU454203	gb|603218931F1 CSEQRBN14 Gallus gallus cDNA clone ChEST210m7 5', mRNA sequence [BU454203]
A_87_P015093	10.3337	10.7328	0.758344	-0.399076	-1	1.31866	GLS	ref|Gallus gallus glutaminase (GLS), nuclear gene encoding mitochondrial protein, mRNA [NM_001031248]
A_87_P006807	10.7413	11.1402	0.75844	-0.398893	-1	1.3185	A_87_P006807	Unknown
A_87_P039856	7.70556	8.10393	0.758715	-0.39837	-1	1.31802	A_87_P039856	Unknown
A_87_P004152	10.4378	10.8357	0.758963	-0.397899	-1	1.31759	IFITM5	gb|PREDICTED: Gallus gallus similar to interferon induced transmembrane protein 5 (LOC422992), mRNA [XM_420924]
A_87_P001440	8.809	9.2066	0.759119	-0.397603	-1	1.31732	A_87_P001440	Unknown
A_87_P017136	11.1325	11.53	0.759152	-0.397539	-1	1.31726	CR385427	gb|Gallus gallus finished cDNA, clone ChEST457g17. [CR385427]
A_87_P035870	9.05005	9.44733	0.759287	-0.397282	-1	1.31702	AJ734894	gb|AJ734894 riken1 Gallus gallus cDNA clone 7k8s1, mRNA sequence [AJ734894]
A_87_P017652	11.2963	11.6935	0.759332	-0.397198	-1	1.31695	CR353918	gb|Gallus gallus finished cDNA, clone ChEST360a10. [CR353918]
A_87_P041034	7.58063	7.97773	0.759387	-0.397093	-1	1.31685	A_87_P041034	Unknown
A_87_P019348	8.38933	8.78622	0.759496	-0.396885	-1	1.31666	CO769894	gb|testis_EST00991 Testis cDNA Library Gallus gallus cDNA 3', mRNA sequence [CO769894]
A_87_P028297	9.50529	9.90215	0.75951	-0.39686	-1	1.31664	BU387003	gb|603860546F1 CSEQCHN75 Gallus gallus cDNA clone ChEST871k12 5', mRNA sequence [BU387003]
A_87_P014180	8.76398	9.16077	0.759545	-0.396793	-1	1.31658	RBPMS2	ref|Gallus gallus RNA binding protein with multiple splicing 2 (RBPMS2), mRNA [NM_204869]
A_87_P033145	7.35984	7.7564	0.759667	-0.396561	-1	1.31637	BU212761	gb|603103756F1 CSEQCHN03 Gallus gallus cDNA clone ChEST39p14 5', mRNA sequence [BU212761]
A_87_P005983	7.59433	7.99082	0.759704	-0.396491	-1	1.3163	TC293064	tc|SPAG1_RAT (Q5U2X2) Sperm-associated antigen 1 (Infertility-related sperm protein Spag-1) (HSD-3.8), partial (11%) [TC293064]
A_87_P026506	6.80239	7.19854	0.759885	-0.396147	-1	1.31599	TC265439	Unknown
A_87_P028384	7.04114	7.43707	0.760002	-0.395925	-1	1.31579	BU384771	gb|603583436F1 CSEQCHN75 Gallus gallus cDNA clone ChEST535h9 5', mRNA sequence [BU384771]
A_87_P020649	10.6448	11.0407	0.760007	-0.395915	-1	1.31578	CN229280	gb|RJB069C09.ab1 RJtestis Gallus gallus cDNA 5', mRNA sequence [CN229280]
A_87_P040509	8.20626	8.60209	0.760054	-0.395827	-1	1.3157	A_87_P040509	Unknown
A_87_P031532	7.18005	7.57585	0.760071	-0.395794	-1	1.31567	BU255844	gb|603413633F1 CSEQCHN38 Gallus gallus cDNA clone ChEST334b9 5', mRNA sequence [BU255844]
A_87_P015208	10.1522	10.548	0.760077	-0.395782	-1	1.31566	CR388825	gb|Gallus gallus finished cDNA, clone ChEST195i17. [CR388825]
A_87_P041882	7.43025	7.82596	0.760113	-0.395714	-1	1.31559	A_87_P041882	Unknown
A_87_P025576	6.38522	6.78024	0.760483	-0.395011	-1	1.31495	ENSGALT00000015039	gb|603363664F1 CSEQRBN21 Gallus gallus cDNA clone ChEST259o16 5', mRNA sequence [BU474717]
A_87_P017219	8.56588	8.96074	0.760564	-0.394858	-1	1.31481	CR385283	gb|Gallus gallus finished cDNA, clone ChEST804i22. [CR385283]
A_87_P038509	7.86282	8.25765	0.760576	-0.394835	-1	1.31479	LOC770110	gb|603257055F1 CSEQRBN10 Gallus gallus cDNA clone ChEST237n14 5', mRNA sequence [BU432765]
A_87_P027667	8.78329	9.17807	0.760607	-0.394776	-1	1.31474	TC279552	Unknown
A_87_P030594	8.30229	8.69662	0.76084	-0.394336	-1	1.31434	BU289194	gb|603607324F1 CSEQCHN55 Gallus gallus cDNA clone ChEST591p6 5', mRNA sequence [BU289194]
A_87_P020272	10.2417	10.636	0.760897	-0.394227	-1	1.31424	CO504767	gb|GGEZCB1012B05.g chicken breast muscle - CB1 Gallus gallus cDNA clone GGEZCB1012B05, mRNA sequence [CO504767]
A_87_P003680	9.27675	9.67097	0.760901	-0.39422	-1	1.31423	ARFGEF1	gb|PREDICTED: Gallus gallus similar to guanine nucleotide exchange factor (LOC420170), mRNA [XM_418283]
A_87_P018944	6.58458	6.9787	0.760954	-0.394118	-1	1.31414	CO773753	gb|testis_EST04850 Testis cDNA Library Gallus gallus cDNA 3', mRNA sequence [CO773753]
A_87_P002347	10.253	10.6469	0.761067	-0.393905	-1	1.31395	A_87_P002347	Unknown
A_87_P034869	10.2314	10.6253	0.761099	-0.393845	-1	1.31389	BM440136	gb|pgr1n.pk002.e13 Normalized Chicken Reproductive Tract cDNA Library (pgr1n) Gallus gallus cDNA clone pgr1n.pk002.e13 5' similar to no significant hits (pLog(P) 4), mRNA sequence [BM440136]
A_87_P035987	10.4684	10.8622	0.761133	-0.39378	-1	1.31383	ENSGALT00000039191	ens|Putative uncharacterized protein [Source:UniProtKB/TrEMBL;Acc:Q5ZHU8] [ENSGALT00000039191]
A_87_P037775	8.53775	8.93153	0.761133	-0.393779	-1	1.31383	SFRP2	ref|Gallus gallus secreted frizzled-related protein 2 (SFRP2), mRNA [NM_204773]
A_87_P026018	9.00895	9.4027	0.761148	-0.39375	-1	1.3138	BU462989	gb|603367528F1 CSEQRBN19 Gallus gallus cDNA clone ChEST269g7 5', mRNA sequence [BU462989]
A_87_P041896	8.74965	9.14328	0.761209	-0.393636	-1	1.3137	A_87_P041896	Unknown
A_87_P019491	7.18994	7.58346	0.761273	-0.393514	-1	1.31359	CO768442	gb|spleen_EST04168 Spleen cDNA Library Gallus gallus cDNA 3', mRNA sequence [CO768442]
A_87_P023152	9.93847	10.3318	0.761379	-0.393312	-1	1.31341	WWC1	gb|Gallus gallus finished cDNA, clone ChEST519o23. [BX933200]
A_87_P021518	8.29295	8.68604	0.761497	-0.393089	-1	1.3132	BX950676	gb|Gallus gallus finished cDNA, clone ChEST578p8. [BX950676]
A_87_P016349	10.829	11.2216	0.761752	-0.392606	-1	1.31276	CR386618	gb|Gallus gallus finished cDNA, clone ChEST291j15. [CR386618]
A_87_P022423	9.94259	10.3351	0.761785	-0.392544	-1	1.31271	LOC777069	gb|Gallus gallus finished cDNA, clone ChEST557j23. [BX934778]
A_87_P041811	10.2716	10.6637	0.762053	-0.392036	-1	1.31224	A_87_P041811	Unknown
A_87_P013132	10.4818	10.8738	0.762084	-0.391977	-1	1.31219	B3GALNT1	gb|Gallus gallus finished cDNA, clone ChEST690o24. [CR405896]
A_87_P034782	9.44656	9.83829	0.762215	-0.391731	-1	1.31197	A_87_P034782	Unknown
A_87_P010686	9.00422	9.39574	0.762324	-0.391524	-1	1.31178	CV853825	gb|gonad_EST01301 Embryonic gonad cDNA Library Gallus gallus cDNA 5', mRNA sequence [CV853825]
A_87_P003904	12.6699	13.0612	0.76242	-0.391341	-1	1.31161	CD164	gb|PREDICTED: Gallus gallus CD164 molecule, sialomucin (CD164), mRNA [XM_426183]
A_87_P001553	8.22618	8.61725	0.762562	-0.391074	-1	1.31137	TC296362	tc|WASL_BOVIN (Q95107) Neural Wiskott-Aldrich syndrome protein (N-WASP), partial (5%) [TC296362]
A_87_P012253	8.35269	8.74375	0.762572	-0.391054	-1	1.31135	CR407169	gb|Gallus gallus finished cDNA, clone ChEST749h13. [CR407169]
A_87_P023519	10.0085	10.3994	0.762626	-0.390952	-1	1.31126	RBM9	gb|Gallus gallus finished cDNA, clone ChEST94i17. [BX932391]
A_87_P036825	9.84358	10.2344	0.762688	-0.390835	-1	1.31115	NEURL	ref|Gallus gallus neuralized homolog (Drosophila) (NEURL), mRNA [NM_001012910]
A_87_P025155	12.675	13.0658	0.762694	-0.390823	-1	1.31114	KATNAL1	gb|PREDICTED: Gallus gallus katanin p60 subunit A-like 1 (KATNAL1), mRNA [XM_417114]
A_87_P027231	7.5844	7.97515	0.76273	-0.390755	-1	1.31108	BU427398	gb|603231916F1 CSEQRBN09 Gallus gallus cDNA clone ChEST228p3 5', mRNA sequence [BU427398]
A_87_P031609	8.4319	8.82235	0.762891	-0.390452	-1	1.3108	BU252279	gb|603412630F1 CSEQCHN38 Gallus gallus cDNA clone ChEST332k8 5', mRNA sequence [BU252279]
A_87_P031235	7.99082	8.38123	0.762916	-0.390404	-1	1.31076	TC282346	Unknown
A_87_P007504	9.34969	9.74006	0.762932	-0.390373	-1	1.31073	TC299342	Unknown
A_87_P003256	15.554	15.9442	0.763003	-0.390238	-1	1.31061	BU298619	gb|603737810F1 CSEQCHN56 Gallus gallus cDNA clone ChEST630d4 5', mRNA sequence [BU298619]
A_87_P017159	9.33621	9.72636	0.763049	-0.390153	-1	1.31053	ENSGALT00000039843	gb|Gallus gallus finished cDNA, clone ChEST622b16. [CR385391]
A_87_P007800	7.57774	7.96783	0.763081	-0.390093	-1	1.31048	SLC24A5	ref|Gallus gallus solute carrier family 24, member 5 (SLC24A5), mRNA [NM_001038497]
A_87_P038091	7.27612	7.6661	0.76314	-0.389979	-1	1.31037	SNTB1	ref|Gallus gallus syntrophin, beta 1 (dystrophin-associated protein A1, 59kDa, basic component 1) (SNTB1), mRNA [NM_001005798]
A_87_P011601	8.11298	8.50275	0.763252	-0.389769	-1	1.31018	CR523450	gb|Gallus gallus finished cDNA, clone ChEST985a14. [CR523450]
A_87_P000988	9.02332	9.4125	0.763562	-0.389183	-1	1.30965	TC257884	tc|RATCPE09 carboxypeptidase E {Rattus norvegicus} (exp=-1; wgp=0; cg=0), partial (4%) [TC257884]
A_87_P007179	11.1528	11.5419	0.76361	-0.389091	-1	1.30957	A_87_P007179	Unknown
A_87_P019478	10.3801	10.7691	0.763632	-0.389051	-1	1.30953	HCK	gb|PREDICTED: Gallus gallus similar to Tyrosine-protein kinase HCK (p59-HCK [XM_417454]
A_87_P021814	12.8005	13.1896	0.763634	-0.389046	-1	1.30953	ENSGALT00000033142	gb|Gallus gallus finished cDNA, clone ChEST489h8. [BX936068]
A_87_P007234	6.46329	6.85208	0.763771	-0.388788	-1	1.30929	FUT9	ref|Gallus gallus fucosyltransferase 9 (alpha (1,3) fucosyltransferase) (FUT9), mRNA [NM_001079502]
A_87_P015683	14.4403	14.8289	0.763849	-0.38864	-1	1.30916	LOC422221	gb|Gallus gallus finished cDNA, clone ChEST44e7. [CR387624]
A_87_P004132	8.64164	9.02981	0.764099	-0.388169	-1	1.30873	BX260985	gb|BX260985 AGENAE Gallus gallus multi-tissues normalized library (gcag) Gallus gallus cDNA clone gcag0013.k.07 3prim, mRNA sequence [BX260985]
A_87_P020352	8.95163	9.33948	0.764269	-0.387848	-1	1.30844	CO420597	gb|GGEZHC1019A02.g HC1 Gallus gallus cDNA clone GGEZHC1019A02, mRNA sequence [CO420597]
A_87_P028813	9.32013	9.70795	0.764283	-0.387821	-1	1.30842	RGS14	gb|PREDICTED: Gallus gallus hypothetical protein LOC769193, transcript variant 1 (LOC769193), mRNA [XM_001231917]
A_87_P000007	8.81774	9.20542	0.764358	-0.38768	-1	1.30829	TC269099	tc|ARBK2_BOVIN (P26818) Beta-adrenergic receptor kinase 2 (Beta-ARK-2) (G-protein-coupled receptor kinase 3) , partial (7%) [TC269099]
A_87_P007936	9.79343	10.1811	0.764381	-0.387636	-1	1.30825	A_87_P007936	Unknown
A_87_P039649	7.34768	7.7351	0.764495	-0.387422	-1	1.30805	A_87_P039649	Unknown
A_87_P028888	10.7857	11.173	0.764551	-0.387316	-1	1.30796	BU368081	gb|603784782F1 CSEQCHN72 Gallus gallus cDNA clone ChEST738d21 5', mRNA sequence [BU368081]
A_87_P006793	8.31025	8.69739	0.764648	-0.387133	-1	1.30779	TC273763	tc|1009174A macroglobulin alpha2. {Homo sapiens} (exp=-1; wgp=0; cg=0), partial (12%) [TC273763]
A_87_P024300	9.74655	10.1334	0.7648	-0.386846	-1	1.30753	BX930432	gb|Gallus gallus finished cDNA, clone ChEST631c4. [BX930432]
A_87_P031458	8.47999	8.86672	0.764859	-0.386734	-1	1.30743	TC253144	tc|NM_001012905 SEC15-like 1 {Gallus gallus} (exp=-1; wgp=0; cg=0), partial (21%) [TC253144]
A_87_P018862	11.0513	11.438	0.764868	-0.386717	-1	1.30741	CR338757	gb|Gallus gallus finished cDNA, clone ChEST791n4. [CR338757]
A_87_P037935	8.24991	8.63657	0.764901	-0.386655	-1	1.30736	KCND2	ref|Gallus gallus potassium voltage-gated channel, Shal-related subfamily, member 2 (KCND2), mRNA [NM_204279]
A_87_P005376	8.88788	9.27404	0.765165	-0.386157	-1	1.30691	TC254620	tc|BA000008 disulfide bond isomerase {Chlamydophila pneumoniae J138} (exp=-1; wgp=0; cg=0), partial (5%) [TC254620]
A_87_P015381	8.08284	8.46874	0.765302	-0.3859	-1	1.30667	CR388561	gb|Gallus gallus finished cDNA, clone ChEST263l1. [CR388561]
A_87_P028465	7.18005	7.56579	0.765389	-0.385736	-1	1.30653	BU382341	gb|603583269F1 CSEQCHN75 Gallus gallus cDNA clone ChEST535i18 5', mRNA sequence [BU382341]
A_87_P000184	8.20809	8.59375	0.765429	-0.38566	-1	1.30646	TC256115	Unknown
A_87_P000704	8.78004	9.16564	0.76546	-0.385602	-1	1.3064	TC277335	Unknown
A_87_P040078	9.68279	10.0676	0.765889	-0.384793	-1	1.30567	A_87_P040078	Unknown
A_87_P001956	8.39489	8.77963	0.765919	-0.384737	-1	1.30562	TC300588	Unknown
A_87_P012279	10.1096	10.4942	0.765977	-0.384628	-1	1.30552	CR407133	gb|Gallus gallus finished cDNA, clone ChEST752i10. [CR407133]
A_87_P002690	8.12771	8.51208	0.766116	-0.384366	-1	1.30529	A_87_P002690	Unknown
A_87_P039221	8.54436	8.92871	0.766121	-0.384355	-1	1.30528	A_87_P039221	Unknown
A_87_P007105	10.4415	10.8259	0.766134	-0.384331	-1	1.30525	A_87_P007105	Unknown
A_87_P019367	9.72954	10.1138	0.766188	-0.384229	-1	1.30516	LOC776291	gb|testis_EST00789 Testis cDNA Library Gallus gallus cDNA 3', mRNA sequence [CO769692]
A_87_P040655	10.1174	10.5015	0.766282	-0.384052	-1	1.305	A_87_P040655	Unknown
A_87_P027287	9.67382	10.0576	0.766409	-0.383814	-1	1.30479	ENSGALT00000027002	Unknown
A_87_P038453	10.8631	11.2469	0.766415	-0.383803	-1	1.30478	A_87_P038453	Unknown
A_87_P001853	7.46401	7.84772	0.766464	-0.38371	-1	1.30469	TC286714	tc|Q8TC79_HUMAN (Q8TC79) Alpha/beta hydrolase domain containing protein 2, partial (6%) [TC286714]
A_87_P032322	10.2255	10.6091	0.766527	-0.383591	-1	1.30459	SNX17	gb|PREDICTED: Gallus gallus similar to MGC83142 protein (LOC421990), mRNA [XM_419999]
A_87_P030543	8.04514	8.42857	0.766611	-0.383434	-1	1.30444	BU291937	gb|603606679F1 CSEQCHN55 Gallus gallus cDNA clone ChEST589n19 5', mRNA sequence [BU291937]
A_87_P017972	10.1818	10.5652	0.766624	-0.383409	-1	1.30442	CR353391	gb|Gallus gallus finished cDNA, clone ChEST489n5. [CR353391]
A_87_P000406	9.5538	9.937	0.766739	-0.383192	-1	1.30422	BU230294	gb|603798913F1 CSEQCHN23 Gallus gallus cDNA clone ChEST767i4 5', mRNA sequence [BU230294]
A_87_P027609	7.45732	7.84048	0.766752	-0.383168	-1	1.3042	A_87_P027609	Unknown
A_87_P024327	12.0489	12.4312	0.767179	-0.382366	-1	1.30348	GPD2	gb|Gallus gallus finished cDNA, clone ChEST625m22. [BX930376]
A_87_P032982	8.80703	9.18939	0.767184	-0.382356	-1	1.30347	TC252060	tc|Q68VM4_CHEMY (Q68VM4) Reverse transcriptase (Fragment), partial (10%) [TC252060]
A_87_P009983	8.20626	8.58852	0.767233	-0.382263	-1	1.30339	CV861994	gb|gonad_EST09575 Embryonic gonad cDNA Library Gallus gallus cDNA 5', mRNA sequence [CV861994]
A_87_P034322	8.41484	8.79707	0.767252	-0.382227	-1	1.30335	BU119179	gb|603002736F1 CSEQCHL16 Gallus gallus cDNA clone ChEST12g9 5', mRNA sequence [BU119179]
A_87_P003551	11.2066	11.5887	0.767361	-0.382022	-1	1.30317	CO759077	gb|brain_EST02269 Brain cDNA Library Gallus gallus cDNA 3', mRNA sequence [CO759077]
A_87_P026038	9.36143	9.74342	0.767382	-0.381983	-1	1.30313	TC278409	tc|HEN17833 pol protein {Human endogenous retrovirus K} (exp=-1; wgp=0; cg=0), partial (9%) [TC278409]
A_87_P018402	8.93368	9.31528	0.767587	-0.381597	-1	1.30278	CR352734	gb|Gallus gallus finished cDNA, clone ChEST41n16. [CR352734]
A_87_P015551	7.89642	8.27796	0.767615	-0.381546	-1	1.30274	CR387817	gb|Gallus gallus finished cDNA, clone ChEST79b1. [CR387817]
A_87_P018194	9.03116	9.4125	0.767723	-0.381343	-1	1.30255	VPS26B	gb|Gallus gallus finished cDNA, clone ChEST313g12. [CR353052]
A_87_P009599	10.0488	10.4301	0.767772	-0.381251	-1	1.30247	DR974308	gb|CHUT011G09.b3 Primary Chick Utricle Subtraction Gallus gallus cDNA 3, mRNA sequence [DR974308]
A_87_P008432	8.47999	8.86085	0.767981	-0.380858	-1	1.30212	NP347247	tc|GB|AB017137.1|BAA32555.1 melanocortin 3-receptor [Gallus gallus] [NP347247]
A_87_P009169	10.9751	11.3557	0.768138	-0.380562	-1	1.30185	MYBPC2	ref|Gallus gallus myosin binding protein C, fast type (MYBPC2), mRNA [NM_001044659]
A_87_P037293	9.07341	9.45371	0.768278	-0.3803	-1	1.30161	AJ452979	gb|AJ452979 riken1 Gallus gallus cDNA clone 32n16r1, mRNA sequence [AJ452979]
A_87_P006935	9.29748	9.67776	0.768284	-0.380288	-1	1.3016	ENSGALT00000011789	tc|GCN1L_HUMAN (Q92616) GCN1-like protein 1 (HsGCN1), partial (5%) [TC282921]
A_87_P034915	8.00676	8.38682	0.768407	-0.380058	-1	1.30139	WASF1	gb|PREDICTED: Gallus gallus similar to WAS protein family, member 1 (LOC421761), mRNA [XM_419791]
A_87_P029457	9.37431	9.75436	0.768412	-0.380047	-1	1.30138	BU338074	gb|603513911F1 CSEQCHN66 Gallus gallus cDNA clone ChEST450f4 5', mRNA sequence [BU338074]
A_87_P029797	10.0699	10.4499	0.768434	-0.380006	-1	1.30135	MEX3B	gb|603489762F1 CSEQCHN63 Gallus gallus cDNA clone ChEST390k15 5', mRNA sequence [BU323577]
A_87_P021295	9.06369	9.4435	0.768537	-0.379813	-1	1.30117	CD730063	gb|4038000 1GAL - Chicken Intestinal Lymphocyte Gallus gallus cDNA clone 1GAL_88M11 5', mRNA sequence [CD730063]
A_87_P020925	7.46401	7.84368	0.768612	-0.379673	-1	1.30105	CK609510	gb|IFNj_C13 Interferon Stimulated Chicken PBL Macrophage Gallus gallus cDNA clone IFNj_C13 5', mRNA sequence [CK609510]
A_87_P028311	8.04896	8.42857	0.768646	-0.37961	-1	1.30099	HTATIP2	gb|603583668F1 CSEQCHN75 Gallus gallus cDNA clone ChEST536g18 5', mRNA sequence [BU386490]
A_87_P009087	9.88922	10.2681	0.769014	-0.378918	-1	1.30037	CTSK	ref|Gallus gallus cathepsin K (CTSK), mRNA [NM_204971]
A_87_P019520	8.38735	8.76554	0.769405	-0.378185	-1	1.29971	CO768078	gb|spleen_EST03804 Spleen cDNA Library Gallus gallus cDNA 3', mRNA sequence [CO768078]
A_87_P034455	10.8458	11.2238	0.769489	-0.378028	-1	1.29956	BU115396	gb|603140808F1 CSEQCHL15 Gallus gallus cDNA clone ChEST132o2 5', mRNA sequence [BU115396]
A_87_P038414	8.87849	9.25633	0.769589	-0.377839	-1	1.29939	A_87_P038414	Unknown
A_87_P020293	8.05074	8.42857	0.769592	-0.377834	-1	1.29939	CO423352	gb|GGEZHT1004A02.g HT1 Gallus gallus cDNA clone GGEZHT1004A02, mRNA sequence [CO423352]
A_87_P023115	6.80239	7.18005	0.769685	-0.377661	-1	1.29923	BX933289	gb|Gallus gallus finished cDNA, clone ChEST195h21. [BX933289]
A_87_P021944	11.9507	12.3282	0.769732	-0.377571	-1	1.29915	SGK1	ref|Gallus gallus serum/glucocorticoid regulated kinase 1 (SGK1), mRNA [NM_204476]
A_87_P002645	6.65578	7.03298	0.769935	-0.377192	-1	1.29881	A_87_P002645	Unknown
A_87_P017574	8.0476	8.42471	0.769979	-0.377108	-1	1.29874	CR354055	gb|Gallus gallus finished cDNA, clone ChEST372b4. [CR354055]
A_87_P008018	8.06633	8.44341	0.769992	-0.377084	-1	1.29871	TC251624	tc|PCF11_HUMAN (O94913) Pre-mRNA cleavage complex 2 protein Pcf11 (Pre-mRNA cleavage complex II protein Pcf11) (Fragment), partial (3%) [TC251624]
A_87_P033503	9.14821	9.52529	0.769995	-0.377079	-1	1.29871	BU199851	gb|603104557F1 CSEQCHN03 Gallus gallus cDNA clone ChEST41b16 5', mRNA sequence [BU199851]
A_87_P015046	8.90093	9.27773	0.770141	-0.376805	-1	1.29846	LOC416629	gb|Gallus gallus finished cDNA, clone ChEST832c20. [CR389079]
A_87_P009394	8.0118	8.38853	0.770183	-0.376726	-1	1.29839	LOC396511	gb|Chicken type I collagen alpha-1 (alpha1(I)) chain mRNA, partial cds. [M17607]
A_87_P033778	8.16967	8.54639	0.770187	-0.376719	-1	1.29839	BU137360	gb|603007719F1 CSEQCHL23 Gallus gallus cDNA clone ChEST28e5 5', mRNA sequence [BU137360]
A_87_P033882	9.56729	9.94396	0.770215	-0.376667	-1	1.29834	BU133826	gb|603120321F1 CSEQCHL22 Gallus gallus cDNA clone ChEST81i5 5', mRNA sequence [BU133826]
A_87_P013112	10.6126	10.9892	0.770263	-0.376577	-1	1.29826	CR405918	gb|Gallus gallus finished cDNA, clone ChEST198l5. [CR405918]
A_87_P004034	8.75604	9.13243	0.770367	-0.376382	-1	1.29808	TC288162	tc|PA24A_CHICK (P49147) Cytosolic phospholipase A2 (cPLA2) (Phospholipase A2 group IVA) [Includes: Phospholipase A2 (Phosphatidylcholine 2-acylhydrolase); Lysophospholipase ] , partial (14%) [TC288162]
A_87_P022022	7.62098	7.99733	0.770383	-0.376353	-1	1.29806	BX935652	gb|Gallus gallus finished cDNA, clone ChEST323m5. [BX935652]
A_87_P041792	9.05753	9.43375	0.770456	-0.376216	-1	1.29793	A_87_P041792	Unknown
A_87_P027561	8.67847	9.05425	0.770687	-0.375783	-1	1.29754	BU420393	gb|603959344F1 CSEQRBN09 Gallus gallus cDNA clone ChEST932g11 5', mRNA sequence [BU420393]
A_87_P012700	11.1737	11.5493	0.770771	-0.375625	-1	1.2974	CR406554	gb|Gallus gallus finished cDNA, clone ChEST681h3. [CR406554]
A_87_P035585	11.2639	11.6395	0.770806	-0.37556	-1	1.29734	HAGHL	ref|Gallus gallus hydroxyacylglutathione hydrolase-like (HAGHL), mRNA [NM_001030637]
A_87_P009499	9.72954	10.1047	0.771012	-0.375174	-1	1.297	GSTA	ref|Gallus gallus glutathione S-transferase class-alpha (GSTA), mRNA [NM_001001776]
A_87_P010342	8.6528	9.02797	0.771016	-0.375167	-1	1.29699	SRPX	gb|PREDICTED: Gallus gallus similar to ETX1 (LOC418579), mRNA [XM_416781]
A_87_P026328	7.60513	7.9803	0.771017	-0.375166	-1	1.29699	BU455538	gb|603216379F1 CSEQRBN14 Gallus gallus cDNA clone ChEST203n20 5', mRNA sequence [BU455538]
A_87_P015576	9.00831	9.38333	0.771094	-0.375022	-1	1.29686	KLHDC3	gb|Gallus gallus finished cDNA, clone ChEST860h12. [CR387780]
A_87_P024491	10.8615	11.2365	0.771113	-0.374987	-1	1.29683	BX929988	gb|Gallus gallus finished cDNA, clone ChEST290c13. [BX929988]
A_87_P000190	7.70556	8.08043	0.771171	-0.374878	-1	1.29673	TC261139	tc|HSU13896 homolog of Drosophila discs large protein, isoform 2 {Homo sapiens} (exp=-1; wgp=0; cg=0), partial (4%) [TC261139]
A_87_P017200	12.7872	13.1617	0.771344	-0.374553	-1	1.29644	ZFP106	gb|Gallus gallus finished cDNA, clone ChEST224l1. [CR385311]
A_87_P018774	8.31025	8.6844	0.771563	-0.374145	-1	1.29607	CR338879	gb|Gallus gallus finished cDNA, clone ChEST1026k2. [CR338879]
A_87_P016429	9.50088	9.87493	0.771614	-0.374049	-1	1.29599	CR386514	gb|Gallus gallus finished cDNA, clone ChEST656k19. [CR386514]
A_87_P028814	7.92479	8.29867	0.7717	-0.373888	-1	1.29584	TC265643	Unknown
A_87_P004705	9.90281	10.2766	0.771758	-0.37378	-1	1.29574	A_87_P004705	Unknown
A_87_P017412	13.9527	14.3263	0.771842	-0.373622	-1	1.2956	CR354297	gb|Gallus gallus finished cDNA, clone ChEST304i14. [CR354297]
A_87_P018737	14.1659	14.5394	0.771896	-0.373521	-1	1.29551	MVD	gb|Gallus gallus finished cDNA, clone ChEST986b5. [CR338929]
A_87_P027232	7.65483	8.02821	0.771972	-0.373379	-1	1.29538	BU427382	gb|603958984F1 CSEQRBN09 Gallus gallus cDNA clone ChEST931g21 5', mRNA sequence [BU427382]
A_87_P040074	7.11154	7.48491	0.771978	-0.373368	-1	1.29537	A_87_P040074	Unknown
A_87_P023820	6.62784	7.00121	0.771978	-0.373368	-1	1.29537	BX931693	gb|Gallus gallus finished cDNA, clone ChEST751n13. [BX931693]
A_87_P006635	6.61521	6.98857	0.77198	-0.373364	-1	1.29537	TC294255	Unknown
A_87_P024518	7.772	8.14486	0.772254	-0.372853	-1	1.29491	BX929933	gb|Gallus gallus finished cDNA, clone ChEST762b10. [BX929933]
A_87_P003821	7.70776	8.08043	0.77235	-0.372674	-1	1.29475	BU226912	gb|603946805F1 CSEQCHN23 Gallus gallus cDNA clone ChEST900j1 5', mRNA sequence [BU226912]
A_87_P040638	8.38735	8.76002	0.772357	-0.372661	-1	1.29474	A_87_P040638	Unknown
A_87_P011765	10.5611	10.9337	0.772368	-0.372639	-1	1.29472	C5orf35	gb|Gallus gallus finished cDNA, clone ChEST603b2. [CR523214]
A_87_P002326	8.39489	8.76751	0.772377	-0.372622	-1	1.2947	TC283443	tc|Q5DF17_SCHJA (Q5DF17) SJCHGC01021 protein, partial (7%) [TC283443]
A_87_P039882	7.6844	8.05699	0.772394	-0.372591	-1	1.29468	ENSGALT00000037513	Unknown
A_87_P038067	6.67336	7.04589	0.772428	-0.372527	-1	1.29462	GCM2	ref|Gallus gallus glial cells missing homolog 2 (Drosophila) (GCM2), mRNA [NM_001008480]
A_87_P038135	6.74251	7.11478	0.772566	-0.372269	-1	1.29439	MYH7B	ref|Gallus gallus myosin, heavy chain 7B, cardiac muscle, beta (MYH7B), mRNA [NM_204587]
A_87_P000031	8.92582	9.29762	0.772818	-0.3718	-1	1.29397	TC267770	tc|AK175140 wax synthase-like protein {Arabidopsis thaliana} (exp=-1; wgp=0; cg=0), partial (6%) [TC267770]
A_87_P007811	10.3996	10.7713	0.772855	-0.371731	-1	1.2939	A_87_P007811	Unknown
A_87_P006838	8.01683	8.38853	0.772871	-0.3717	-1	1.29388	A_87_P006838	Unknown
A_87_P031510	7.40054	7.772	0.772999	-0.371462	-1	1.29366	MXRA5	gb|PREDICTED: Gallus gallus similar to adlican (LOC418657), mRNA [XM_416853]
A_87_P021727	8.75322	9.12464	0.773023	-0.371418	-1	1.29362	ABAT	gb|Gallus gallus finished cDNA, clone ChEST704l21. [BX950254]
A_87_P011776	8.26556	8.63657	0.77324	-0.371013	-1	1.29326	CR523196	gb|Gallus gallus finished cDNA, clone ChEST596c20. [CR523196]
A_87_P038769	7.86829	8.23928	0.773249	-0.370994	-1	1.29324	A_87_P038769	Unknown
A_87_P026192	7.87623	8.24716	0.773284	-0.370929	-1	1.29319	BU458738	gb|603369684F1 CSEQRBN19 Gallus gallus cDNA clone ChEST274g22 5', mRNA sequence [BU458738]
A_87_P014303	7.36423	7.7351	0.773314	-0.370874	-1	1.29314	CR390204	gb|Gallus gallus finished cDNA, clone ChEST934l11. [CR390204]
A_87_P017341	9.75613	10.1268	0.773421	-0.370674	-1	1.29296	ENSGALT00000015710	gb|Gallus gallus finished cDNA, clone ChEST398d22. [CR385110]
A_87_P006294	6.91515	7.2854	0.773649	-0.370249	-1	1.29258	TC302573	Unknown
A_87_P009556	10.0429	10.4131	0.773692	-0.370169	-1	1.2925	DT658080	gb|pgr1n.UA001.3333 Normalized chicken reproductive tract (pgr1n) Gallus gallus cDNA clone UAGgRT74_B08_B8_04 5', mRNA sequence [DT658080]
A_87_P016951	9.28605	9.65604	0.773784	-0.369996	-1	1.29235	CR385747	gb|Gallus gallus finished cDNA, clone ChEST516e12. [CR385747]
A_87_P040968	8.7753	9.14515	0.773859	-0.369858	-1	1.29223	A_87_P040968	Unknown
A_87_P031051	9.44759	9.81732	0.773925	-0.369734	-1	1.29211	TC279798	tc|Q9PTG6_CHICK (Q9PTG6) Dynamitin, partial (79%) [TC279798]
A_87_P003540	8.41147	8.78118	0.77394	-0.369705	-1	1.29209	A_87_P003540	Unknown
A_87_P028288	8.39793	8.76751	0.774006	-0.369583	-1	1.29198	BU387256	gb|603583185F1 CSEQCHN75 Gallus gallus cDNA clone ChEST535i21 5', mRNA sequence [BU387256]
A_87_P000738	8.82916	9.19856	0.774108	-0.369393	-1	1.29181	TC272640	Unknown
A_87_P014305	9.4491	9.81802	0.774365	-0.368915	-1	1.29138	CR390202	gb|Gallus gallus finished cDNA, clone ChEST927n16. [CR390202]
A_87_P003380	11.8489	12.2174	0.774596	-0.368484	-1	1.291	LPXN	gb|PREDICTED: Gallus gallus similar to leupaxin (LOC423129), mRNA [XM_421060]
A_87_P005302	9.12994	9.49841	0.774601	-0.368474	-1	1.29099	TC254953	tc|Q4K5Z6_PSEF5 (Q4K5Z6) Heme/hemin ABC transporter, permease protein, partial (43%) [TC254953]
A_87_P012320	8.26828	8.63657	0.774701	-0.368289	-1	1.29082	CR407074	gb|Gallus gallus finished cDNA, clone ChEST751p10. [CR407074]
A_87_P037270	6.94578	7.31403	0.774722	-0.36825	-1	1.29079	A_87_P037270	Unknown
A_87_P010107	10.2889	10.6571	0.774744	-0.368208	-1	1.29075	OTUD4	gb|PREDICTED: Gallus gallus OTU domain containing 4 (OTUD4), mRNA [XM_420427]
A_87_P000525	8.20181	8.56979	0.774867	-0.36798	-1	1.29054	TC279897	Unknown
A_87_P032931	9.10609	9.47397	0.77492	-0.367881	-1	1.29046	BU217410	gb|603757447F1 CSEQCHN04 Gallus gallus cDNA clone ChEST670n12 5', mRNA sequence [BU217410]
A_87_P018822	11.092	11.4598	0.774963	-0.367801	-1	1.29038	NPTN	gb|Gallus gallus finished cDNA, clone ChEST973f7. [CR338814]
A_87_P034658	6.67336	7.04114	0.774975	-0.367778	-1	1.29036	A_87_P034658	Unknown
A_87_P025793	10.8372	11.205	0.775007	-0.367718	-1	1.29031	LOC431010	gb|PREDICTED: Gallus gallus similar to AHNAK nucleoprotein (LOC431010), partial mRNA [XM_428560]
A_87_P006466	8.72763	9.09526	0.775055	-0.367629	-1	1.29023	TC284102	Unknown
A_87_P031482	7.9803	8.34781	0.775119	-0.36751	-1	1.29012	A_87_P031482	Unknown
A_87_P037215	10.3818	10.7492	0.775168	-0.367419	-1	1.29004	NGB	ref|Gallus gallus neuroglobin (NGB), mRNA [NM_001031551]
A_87_P024696	8.76512	9.13243	0.775232	-0.3673	-1	1.28994	BX929507	gb|Gallus gallus finished cDNA, clone ChEST984h10. [BX929507]
A_87_P041217	6.90999	7.27728	0.775233	-0.367298	-1	1.28993	A_87_P041217	Unknown
A_87_P014440	7.38925	7.7564	0.775312	-0.367151	-1	1.2898	NCOR1	gb|Gallus gallus finished cDNA, clone ChEST1007g1. [CR389995]
A_87_P028942	7.50354	7.87028	0.775535	-0.366736	-1	1.28943	BU365658	gb|603789341F1 CSEQCHN72 Gallus gallus cDNA clone ChEST750a12 5', mRNA sequence [BU365658]
A_87_P003323	11.929	12.2957	0.775546	-0.366716	-1	1.28941	TC250102	tc|IRS1A_XENLA (Q91615) Insulin receptor substrate 1-A (IRS1-A) (xIRS-1-A) (XIRS-L), partial (6%) [TC250102]
A_87_P027568	11.5289	11.8956	0.775591	-0.366632	-1	1.28934	BU420297	gb|603959377F1 CSEQRBN09 Gallus gallus cDNA clone ChEST932i19 5', mRNA sequence [BU420297]
A_87_P003168	11.5568	11.9231	0.775775	-0.366289	-1	1.28903	RBM38	gb|PREDICTED: Gallus gallus hypothetical protein LOC768866 (LOC768866), mRNA [XR_026659]
A_87_P030404	10.4231	10.7893	0.775819	-0.366208	-1	1.28896	TC281773	tc|Q95JD1_PIG (Q95JD1) Basic proline-rich protein, partial (3%) [TC281773]
A_87_P016305	11.1122	11.4782	0.775907	-0.366045	-1	1.28882	PIF1	gb|Gallus gallus finished cDNA, clone ChEST246o3. [CR386691]
A_87_P004388	9.27675	9.64279	0.775909	-0.36604	-1	1.28881	TC260962	Unknown
A_87_P015166	10.057	10.4228	0.776064	-0.365753	-1	1.28855	CADM1	gb|Gallus gallus finished cDNA, clone ChEST78a21. [CR388882]
A_87_P007381	9.8858	10.2514	0.776161	-0.365572	-1	1.28839	BU363646	gb|603585518F1 CSEQCHN72 Gallus gallus cDNA clone ChEST541c5 5', mRNA sequence [BU363646]
A_87_P002551	9.26106	9.62658	0.77619	-0.365518	-1	1.28834	TC286327	Unknown
A_87_P006414	8.71694	9.08245	0.776194	-0.365512	-1	1.28834	TC299640	tc|AF410559 immunoglobulin kappa chain variable region {Homo sapiens} (exp=-1; wgp=0; cg=0), partial (22%) [TC299640]
A_87_P003314	9.47461	9.84005	0.77623	-0.365445	-1	1.28828	TC267569	tc|Q3JHE3_BURP1 (Q3JHE3) Diaminopimelate decarboxylase , partial (5%) [TC267569]
A_87_P032677	7.50605	7.87149	0.77623	-0.365444	-1	1.28828	A_87_P032677	Unknown
A_87_P001762	6.69741	7.06275	0.776288	-0.365335	-1	1.28818	TC293384	tc|Q6T7B9_CHICK (Q6T7B9) Stromal cell-derived factor-1 beta, complete [TC293384]
A_87_P011646	9.74132	10.1063	0.776455	-0.365026	-1	1.2879	CR523388	gb|Gallus gallus finished cDNA, clone ChEST886l19. [CR523388]
A_87_P009756	10.4131	10.7779	0.776594	-0.364767	-1	1.28767	DN202332	gb|D6U6 Cranial [DN202332]
A_87_P003497	9.79858	10.1632	0.776685	-0.364598	-1	1.28752	A_87_P003497	Unknown
A_87_P014862	6.97584	7.33989	0.776981	-0.364049	-1	1.28703	CR389378	gb|Gallus gallus finished cDNA, clone ChEST987b19. [CR389378]
A_87_P001358	7.45059	7.81457	0.777018	-0.36398	-1	1.28697	TC294896	tc|Q2U0R0_ASPOR (Q2U0R0) RNA polymerase II transcription factor complex subunit, partial (8%) [TC294896]
A_87_P037732	7.51303	7.877	0.777026	-0.363966	-1	1.28696	ENSGALT00000019358	ens|Smoothelin-C [Source:UniProtKB/TrEMBL;Acc:Q9I8J4] [ENSGALT00000019358]
A_87_P014940	11.7964	12.1602	0.77712	-0.363791	-1	1.2868	LOC770490	gb|Gallus gallus finished cDNA, clone ChEST254b8. [CR389255]
A_87_P025665	7.22224	7.58584	0.777222	-0.3636	-1	1.28663	A_87_P025665	Unknown
A_87_P021557	9.48804	9.85138	0.777362	-0.363342	-1	1.2864	TFPI	gb|Gallus gallus finished cDNA, clone ChEST100c6. [BX950598]
A_87_P004399	7.69371	8.05699	0.777393	-0.363283	-1	1.28635	TC265211	Unknown
A_87_P014532	7.63847	8.0017	0.777424	-0.363226	-1	1.2863	CR389869	gb|Gallus gallus finished cDNA, clone ChEST268d22. [CR389869]
A_87_P021868	7.53864	7.90183	0.777443	-0.363191	-1	1.28627	GOLGA5	gb|Gallus gallus finished cDNA, clone ChEST437a16. [BX935960]
A_87_P011068	9.09526	9.45801	0.777681	-0.362749	-1	1.28587	CR524193	gb|Gallus gallus finished cDNA, clone ChEST771j20. [CR524193]
A_87_P038049	13.0213	13.3838	0.777806	-0.362518	-1	1.28567	SIX1	ref|Gallus gallus SIX homeobox 1 (SIX1), mRNA [NM_001044685]
A_87_P024945	6.71394	7.07608	0.778009	-0.362141	-1	1.28533	A_87_P024945	Unknown
A_87_P007715	9.91069	10.2728	0.778019	-0.362122	-1	1.28531	BU227464	gb|603946839F1 CSEQCHN23 Gallus gallus cDNA clone ChEST900n9 5', mRNA sequence [BU227464]
A_87_P005405	8.62904	8.99106	0.778072	-0.362024	-1	1.28523	TC295324	tc|Q2CCP7_9RHOB (Q2CCP7) Pyridoxal phosphate biosynthetic protein, partial (10%) [TC295324]
A_87_P017639	9.02399	9.38597	0.778095	-0.361981	-1	1.28519	CR353938	gb|Gallus gallus finished cDNA, clone ChEST353e1. [CR353938]
A_87_P000602	8.64333	9.00527	0.778115	-0.361944	-1	1.28516	TC270435	Unknown
A_87_P006542	8.50643	8.86819	0.778216	-0.361758	-1	1.28499	A_87_P006542	Unknown
A_87_P023000	12.746	13.1076	0.778285	-0.36163	-1	1.28488	BX933491	gb|Gallus gallus finished cDNA, clone ChEST53l9. [BX933491]
A_87_P022901	11.4542	11.8157	0.778356	-0.361498	-1	1.28476	LOC420008	gb|Gallus gallus finished cDNA, clone ChEST424b14. [BX933722]
A_87_P006874	8.07494	8.43627	0.778448	-0.361328	-1	1.28461	GAA	gb|PREDICTED: Gallus gallus similar to acid alpha glucosidase (LOC416462), mRNA [XM_001232640]
A_87_P041312	7.35653	7.71778	0.778485	-0.361258	-1	1.28455	A_87_P041312	Unknown
A_87_P004026	12.3769	12.7381	0.77852	-0.361194	-1	1.28449	TC255372	tc|Q85B99_CHICK (Q85B99) Cytochrome c oxidase subunit II (Cytochrome oxidase subunit II), partial (57%) [TC255372]
A_87_P009423	7.7428	8.10393	0.778555	-0.36113	-1	1.28443	L48923	gb|Gallus gallus clone cDNA36. [L48923]
A_87_P018982	9.58484	9.94597	0.778557	-0.361126	-1	1.28443	CO773517	gb|testis_EST04614 Testis cDNA Library Gallus gallus cDNA 3', mRNA sequence [CO773517]
A_87_P026496	8.12069	8.4816	0.778671	-0.360915	-1	1.28424	BU451713	gb|603772627F1 CSEQRBN14 Gallus gallus cDNA clone ChEST708f8 5', mRNA sequence [BU451713]
A_87_P019833	10.0451	10.406	0.778691	-0.360878	-1	1.28421	CO763212	gb|brain_EST06404 Brain cDNA Library Gallus gallus cDNA 3', mRNA sequence [CO763212]
A_87_P021094	7.72992	8.0907	0.778743	-0.360782	-1	1.28412	CF253275	gb|mdvn101_g08 Marek's disease virus-infected spleen Gallus gallus cDNA, mRNA sequence [CF253275]
A_87_P035909	9.16352	9.5242	0.778799	-0.360677	-1	1.28403	A_87_P035909	Unknown
A_87_P011888	9.43466	9.79525	0.77885	-0.360583	-1	1.28394	CR523032	gb|Gallus gallus finished cDNA, clone ChEST411n12. [CR523032]
A_87_P011773	7.66836	8.02821	0.779244	-0.359852	-1	1.28329	CR523199	gb|Gallus gallus finished cDNA, clone ChEST618b9. [CR523199]
A_87_P005900	8.10221	8.46171	0.779435	-0.359499	-1	1.28298	TC289796	tc|Q789D2_CHICK (Q789D2) Reverse transcriptase (Fragment), partial (7%) [TC289796]
A_87_P029601	9.18335	9.54283	0.779445	-0.359481	-1	1.28296	BU331179	gb|603498272F1 CSEQCHN65 Gallus gallus cDNA clone ChEST411o18 5', mRNA sequence [BU331179]
A_87_P025871	9.25633	9.61581	0.779445	-0.35948	-1	1.28296	BU467154	gb|603373556F1 CSEQRBN20 Gallus gallus cDNA clone ChEST284o13 5', mRNA sequence [BU467154]
A_87_P023020	7.11478	7.47423	0.77946	-0.359454	-1	1.28294	BX933460	gb|Gallus gallus finished cDNA, clone ChEST42j8. [BX933460]
A_87_P026375	10.3571	10.7164	0.779538	-0.359309	-1	1.28281	ENSGALT00000040508	gb|PREDICTED: Gallus gallus similar to Phosphorylase b kinase regulatory subunit alpha, skeletal muscle isoform (Phosphorylase kinase alpha M subunit) (LOC422181), mRNA [XR_026872]
A_87_P016865	7.91871	8.27796	0.779567	-0.359256	-1	1.28276	CR385867	gb|Gallus gallus finished cDNA, clone ChEST205o17. [CR385867]
A_87_P001420	9.29466	9.65371	0.779679	-0.359048	-1	1.28258	TC296927	tc|Q46KN0_PROMT (Q46KN0) Protein family PM-6, partial (34%) [TC296927]
A_87_P013459	12.5348	12.8934	0.779921	-0.3586	-1	1.28218	CR391436	gb|Gallus gallus finished cDNA, clone ChEST644f5. [CR391436]
A_87_P037254	6.55309	6.91146	0.780044	-0.358373	-1	1.28198	LOC771254	ens|Mucin protein Fragment [Source:UniProtKB/TrEMBL;Acc:Q70YQ8] [ENSGALT00000039115]
A_87_P011916	8.49562	8.85386	0.780112	-0.358247	-1	1.28187	ORAOV1	ref|Gallus gallus oral cancer overexpressed 1 (ORAOV1), mRNA [NM_001031186]
A_87_P000881	10.5871	10.9453	0.780146	-0.358185	-1	1.28181	TC244176	Unknown
A_87_P016252	6.71394	7.0721	0.780161	-0.358155	-1	1.28179	LOC419498	gb|Gallus gallus finished cDNA, clone ChEST421h24. [CR386770]
A_87_P032211	7.99662	8.35444	0.780346	-0.357815	-1	1.28148	BU234371	gb|603411149F1 CSEQCHN24 Gallus gallus cDNA clone ChEST328b14 5', mRNA sequence [BU234371]
A_87_P015307	10.993	11.3508	0.780368	-0.357773	-1	1.28145	CR388687	gb|Gallus gallus finished cDNA, clone ChEST577g4. [CR388687]
A_87_P004386	7.03638	7.39411	0.780389	-0.357734	-1	1.28141	TC263764	tc|OADB_KLEPN (P13156) Oxaloacetate decarboxylase beta chain , partial (4%) [TC263764]
A_87_P008990	10.4345	10.7921	0.780475	-0.357576	-1	1.28127	TUBB2B	ref|Gallus gallus tubulin, beta 2B (TUBB2B), mRNA [NM_001004400]
A_87_P005406	9.11648	9.47397	0.780521	-0.357491	-1	1.2812	TC286932	Unknown
A_87_P026263	10.49	10.8475	0.780531	-0.357472	-1	1.28118	LOC427414	gb|PREDICTED: Gallus gallus similar to human phosphotyrosine phosphatase kappa (LOC427414), mRNA [XM_424987]
A_87_P009539	9.31139	9.66854	0.780701	-0.357159	-1	1.2809	COL6A1	ref|Gallus gallus collagen, type VI, alpha 1 (COL6A1), mRNA [NM_205107]
A_87_P000926	7.82676	8.18388	0.78072	-0.357124	-1	1.28087	TC245666	Unknown
A_87_P002360	7.82676	8.18388	0.78072	-0.357124	-1	1.28087	A_87_P002360	Unknown
A_87_P041799	8.09613	8.4531	0.780804	-0.356968	-1	1.28073	A_87_P041799	Unknown
A_87_P034895	8.37924	8.73613	0.780844	-0.356893	-1	1.28067	BM343151	gb|CBD1U2B2C133 [BM343151]
A_87_P008400	10.7035	11.0603	0.780871	-0.356843	-1	1.28062	RCC2	gb|PREDICTED: Gallus gallus regulator of chromosome condensation 2 (RCC2), mRNA [XM_417522]
A_87_P027837	10.267	10.6238	0.78089	-0.356809	-1	1.28059	A_87_P027837	Unknown
A_87_P027262	8.48372	8.84031	0.781009	-0.356589	-1	1.2804	BU426814	gb|603234427F1 CSEQRBN09 Gallus gallus cDNA clone ChEST235e7 5', mRNA sequence [BU426814]
A_87_P034305	7.23604	7.59247	0.781098	-0.356424	-1	1.28025	BU119653	gb|603002864F1 CSEQCHL16 Gallus gallus cDNA clone ChEST12o16 5', mRNA sequence [BU119653]
A_87_P012009	8.39328	8.74965	0.781131	-0.356364	-1	1.2802	CR407531	gb|Gallus gallus finished cDNA, clone ChEST659a13. [CR407531]
A_87_P012006	8.67031	9.02664	0.781149	-0.35633	-1	1.28016	CR407535	gb|Gallus gallus finished cDNA, clone ChEST661l6. [CR407535]
A_87_P018255	7.72992	8.08624	0.781154	-0.356321	-1	1.28016	CR352965	gb|Gallus gallus finished cDNA, clone ChEST539h20. [CR352965]
A_87_P005620	8.21997	8.57613	0.781242	-0.356159	-1	1.28001	TC283611	Unknown
A_87_P021247	8.2377	8.59375	0.781302	-0.356048	-1	1.27991	CD735331	gb|4015625 1GAL - Chicken Intestinal Lymphocyte Gallus gallus cDNA clone 1GAL_3L19 5', mRNA sequence [CD735331]
A_87_P009304	9.80321	10.1592	0.781313	-0.356028	-1	1.2799	RCJMB04_23c5	ref|Gallus gallus actinin, alpha 1 (ACTN1), mRNA [NM_204127]
A_87_P037739	7.88674	8.24244	0.781491	-0.355699	-1	1.27961	CHRDL1	ref|Gallus gallus chordin-like 1 (CHRDL1), mRNA [NM_204171]
A_87_P005181	8.03567	8.39131	0.781521	-0.355643	-1	1.27956	TC258923	Unknown
A_87_P017952	9.70634	10.0619	0.781588	-0.355519	-1	1.27945	SPP1	ref|Gallus gallus secreted phosphoprotein 1 (osteopontin, bone sialoprotein I, early T-lymphocyte activation 1) (SPP1), mRNA [NM_204535]
A_87_P001032	7.82107	8.17648	0.781648	-0.355408	-1	1.27935	TC260757	Unknown
A_87_P022916	9.7253	10.0807	0.781656	-0.355395	-1	1.27934	BX933692	gb|Gallus gallus finished cDNA, clone ChEST942h22. [BX933692]
A_87_P018631	11.2925	11.6477	0.781791	-0.355145	-1	1.27911	CR352378	gb|Gallus gallus finished cDNA, clone ChEST84f1. [CR352378]
A_87_P015642	9.76565	10.1207	0.781818	-0.355095	-1	1.27907	CR387682	gb|Gallus gallus finished cDNA, clone ChEST72k8. [CR387682]
A_87_P016746	8.79319	9.14821	0.781858	-0.355021	-1	1.279	CR386027	gb|Gallus gallus finished cDNA, clone ChEST216b3. [CR386027]
A_87_P030799	8.96926	9.32415	0.781928	-0.354893	-1	1.27889	BU281001	gb|603599331F1 CSEQCHN54 Gallus gallus cDNA clone ChEST571n8 5', mRNA sequence [BU281001]
A_87_P007649	13.8958	14.2506	0.781985	-0.354787	-1	1.2788	STBD1	gb|PREDICTED: Gallus gallus similar to genethonin 1 (LOC422637), mRNA [XM_429975]
A_87_P024028	8.0017	8.35646	0.782	-0.35476	-1	1.27877	ENSGALT00000038291	gb|Gallus gallus finished cDNA, clone ChEST1022f6. [BX931158]
A_87_P004523	10.7329	11.0877	0.782	-0.354759	-1	1.27877	TC262291	Unknown
A_87_P038616	10.3581	10.7128	0.782004	-0.354752	-1	1.27877	A_87_P038616	Unknown
A_87_P041878	9.82368	10.1783	0.782054	-0.35466	-1	1.27868	A_87_P041878	Unknown
A_87_P039747	7.53229	7.88674	0.782171	-0.354444	-1	1.27849	A_87_P039747	Unknown
A_87_P038736	9.05102	9.40544	0.782183	-0.354421	-1	1.27847	A_87_P038736	Unknown
A_87_P015096	8.37217	8.72657	0.782196	-0.354398	-1	1.27845	CPE	gb|Gallus gallus finished cDNA, clone ChEST176c18. [CR388992]
A_87_P023050	7.50605	7.86043	0.782205	-0.354381	-1	1.27844	BX933390	gb|Gallus gallus finished cDNA, clone ChEST196m10. [BX933390]
A_87_P021148	8.75322	9.10752	0.782249	-0.3543	-1	1.27837	FOXP2	gb|PREDICTED: Gallus gallus similar to forkhead box P2, transcript variant 4 (LOC769935), mRNA [XM_001232372]
A_87_P024795	9.01163	9.36575	0.78235	-0.354114	-1	1.2782	A_87_P024795	Unknown
A_87_P001065	6.52994	6.88392	0.782425	-0.353976	-1	1.27808	TC257227	Unknown
A_87_P027054	12.5563	12.9101	0.782513	-0.353814	-1	1.27793	TC271941	tc|Q5XIR9_RAT (Q5XIR9) Ubiquitin associated domain containing 1, partial (9%) [TC271941]
A_87_P029060	8.95936	9.31306	0.782572	-0.353705	-1	1.27784	TC284650	tc|Q6NTX7_XENLA (Q6NTX7) Kcnab2 protein, partial (90%) [TC284650]
A_87_P000252	8.05387	8.40757	0.782576	-0.353698	-1	1.27783	TC263645	Unknown
A_87_P018739	8.67031	9.02381	0.782682	-0.353501	-1	1.27766	CR338927	gb|Gallus gallus finished cDNA, clone ChEST991f10. [CR338927]
A_87_P014669	9.57467	9.92815	0.782694	-0.353479	-1	1.27764	CR389665	gb|Gallus gallus finished cDNA, clone ChEST435h11. [CR389665]
A_87_P017569	7.46401	7.81743	0.78273	-0.353413	-1	1.27758	CR354065	gb|Gallus gallus finished cDNA, clone ChEST368n9. [CR354065]
A_87_P000753	7.3015	7.65483	0.782774	-0.353333	-1	1.27751	A_87_P000753	Unknown
A_87_P031769	9.83288	10.1859	0.782917	-0.353069	-1	1.27727	ADSSL1	gb|PREDICTED: Gallus gallus similar to adenylosuccinate synthetase:ISOTYPE=muscle (LOC776127), mRNA [XM_001235679]
A_87_P029054	10.9337	11.2867	0.782929	-0.353046	-1	1.27725	BU361537	gb|603584669F1 CSEQCHN72 Gallus gallus cDNA clone ChEST538j17 5', mRNA sequence [BU361537]
A_87_P013413	6.74818	7.10112	0.782985	-0.352944	-1	1.27716	CR391499	gb|Gallus gallus finished cDNA, clone ChEST760k12. [CR391499]
A_87_P012678	11.0168	11.3697	0.78299	-0.352934	-1	1.27715	CR406589	gb|Gallus gallus finished cDNA, clone ChEST655j12. [CR406589]
A_87_P021430	7.90798	8.26068	0.783115	-0.352705	-1	1.27695	GPR143	gb|Gallus gallus finished cDNA, clone ChEST659i6. [BX950829]
A_87_P007756	10.4295	10.7822	0.783116	-0.352702	-1	1.27695	SEMA5B	gb|PREDICTED: Gallus gallus similar to MGC68835 protein (LOC424248), mRNA [XM_422096]
A_87_P020644	11.0077	11.3604	0.783151	-0.352638	-1	1.27689	CN229377	gb|RJB070E12.ab1 RJtestis Gallus gallus cDNA 5', mRNA sequence [CN229377]
A_87_P029488	11.796	12.1487	0.783152	-0.352635	-1	1.27689	BU336381	gb|603869003F1 CSEQCHN65 Gallus gallus cDNA clone ChEST892f2 5', mRNA sequence [BU336381]
A_87_P017848	12.7127	13.0652	0.783205	-0.352538	-1	1.2768	MAP2K1IP1	ref|Gallus gallus mitogen-activated protein kinase kinase 1 interacting protein 1 (MAP2K1IP1), mRNA [NM_001006559]
A_87_P003951	13.0528	13.4054	0.783218	-0.352513	-1	1.27678	TC295541	tc|Q4RH16_TETNG (Q4RH16) Chromosome 10 SCAF15073, whole genome shotgun sequence, partial (8%) [TC295541]
A_87_P019365	9.24299	9.59549	0.783222	-0.352506	-1	1.27678	CO769703	gb|testis_EST00800 Testis cDNA Library Gallus gallus cDNA 3', mRNA sequence [CO769703]
A_87_P032979	9.29466	9.64703	0.7833	-0.352362	-1	1.27665	BU216326	gb|603108644F1 CSEQCHN04 Gallus gallus cDNA clone ChEST51h11 5', mRNA sequence [BU216326]
A_87_P018756	7.02615	7.37843	0.783343	-0.352284	-1	1.27658	CR338906	gb|Gallus gallus finished cDNA, clone ChEST991c11. [CR338906]
A_87_P029456	7.71168	8.0639	0.78338	-0.352216	-1	1.27652	TC272535	tc|AF239821 N-acetylgalactosamine 4-O-sulfotransferase 2 GalNAc4ST-2 {Homo sapiens} (exp=-1; wgp=0; cg=0), partial (22%) [TC272535]
A_87_P037117	10.4519	10.804	0.783404	-0.352171	-1	1.27648	VPS4B	ref|Gallus gallus vacuolar protein sorting 4 homolog B (S. cerevisiae) (VPS4B), mRNA [NM_001006378]
A_87_P033722	7.13983	7.49199	0.78341	-0.352161	-1	1.27647	BU139353	gb|603007930F1 CSEQCHL24 Gallus gallus cDNA clone ChEST29k7 5', mRNA sequence [BU139353]
A_87_P035433	6.47526	6.82741	0.783416	-0.35215	-1	1.27646	IL10RA	ref|Gallus gallus interleukin 10 receptor, alpha (IL10RA), mRNA [NM_001039597]
A_87_P038644	8.99171	9.34383	0.783432	-0.35212	-1	1.27643	A_87_P038644	Unknown
A_87_P006955	9.57958	9.93148	0.783553	-0.351897	-1	1.27624	TC281881	Unknown
A_87_P005163	6.9702	7.32195	0.783632	-0.351752	-1	1.27611	ENSGALT00000024321	ens|Cdc42 GTPase-activating protein [Source:UniProtKB/Swiss-Prot;Acc:Q2M1Z3] [ENSGALT00000024321]
A_87_P024808	10.5248	10.8764	0.783697	-0.351632	-1	1.276	TC279743	tc|Q6PVZ0_CHICK (Q6PVZ0) Beta-keratin, partial (44%) [TC279743]
A_87_P008347	10.5138	10.8654	0.783739	-0.351555	-1	1.27593	TC248088	Unknown
A_87_P020162	8.24618	8.59769	0.783762	-0.351512	-1	1.2759	A_87_P020162	Unknown
A_87_P012954	9.00088	9.35226	0.783832	-0.351384	-1	1.27578	CR406175	gb|Gallus gallus finished cDNA, clone ChEST847k15. [CR406175]
A_87_P005170	8.21153	8.56281	0.783883	-0.35129	-1	1.2757	TC255823	Unknown
A_87_P016537	8.17875	8.5298	0.784012	-0.351053	-1	1.27549	CR386354	gb|Gallus gallus finished cDNA, clone ChEST938f4. [CR386354]
A_87_P033799	9.3857	9.7367	0.78404	-0.351002	-1	1.27545	TC249963	tc|Q6Z484_ORYSA (Q6Z484) Fibroin-like protein, partial (5%) [TC249963]
A_87_P039985	7.50605	7.85687	0.784136	-0.350825	-1	1.27529	A_87_P039985	Unknown
A_87_P004549	11.2751	11.6258	0.784226	-0.350659	-1	1.27514	TC273629	tc|Q6S5B0_CHICK (Q6S5B0) DNA-dependent protein kinase catalytic subunit (Fragment), partial (28%) [TC273629]
A_87_P000671	7.46401	7.81457	0.784281	-0.350557	-1	1.27505	TC274545	Unknown
A_87_P027463	8.55152	8.90206	0.784291	-0.350539	-1	1.27504	LOC419842	gb|603957668F1 CSEQRBN09 Gallus gallus cDNA clone ChEST927h17 5', mRNA sequence [BU422320]
A_87_P014417	9.81353	10.164	0.784309	-0.350506	-1	1.27501	CR390022	gb|Gallus gallus finished cDNA, clone ChEST906o22. [CR390022]
A_87_P003007	9.75613	10.1063	0.784464	-0.35022	-1	1.27475	TC237214	tc|Q6PNA4_9BILA (Q6PNA4) NADH dehydrogenase subunit 5, partial (3%) [TC237214]
A_87_P003560	8.31384	8.664	0.784499	-0.350156	-1	1.2747	DR428531	gb|nax04c01.y1 Chicken eye (embryo). Unnormalized (nax) Gallus gallus cDNA clone nax04c01 5', mRNA sequence [DR428531]
A_87_P040308	8.30381	8.65386	0.784554	-0.350055	-1	1.27461	LOC425021	gb|PREDICTED: Gallus gallus hypothetical LOC425021 (LOC425021), mRNA [XM_422824]
A_87_P024614	8.65051	9.00053	0.784573	-0.350021	-1	1.27458	GPR160	gb|Gallus gallus finished cDNA, clone ChEST797h14. [BX929715]
A_87_P008148	8.23433	8.58409	0.784713	-0.349762	-1	1.27435	A_87_P008148	Unknown
A_87_P017742	6.76509	7.11478	0.784754	-0.349687	-1	1.27428	LOC417234	gb|Gallus gallus finished cDNA, clone ChEST921m18. [CR353743]
A_87_P025130	8.62113	8.97081	0.784757	-0.349681	-1	1.27428	A_87_P025130	Unknown
A_87_P019945	9.46281	9.81233	0.784841	-0.349527	-1	1.27414	CO761287	gb|brain_EST04479 Brain cDNA Library Gallus gallus cDNA 3', mRNA sequence [CO761287]
A_87_P037213	12.9546	13.3038	0.78503	-0.34918	-1	1.27384	ACHE	ref|Gallus gallus acetylcholinesterase (ACHE), mRNA [NM_205418]
A_87_P000545	7.45732	7.80643	0.785068	-0.34911	-1	1.27377	DR419173	gb|gPGC_EST09015 Embryonic gonadal PGC cDNA Library Gallus gallus cDNA 5', mRNA sequence [DR419173]
A_87_P029262	7.95642	8.30552	0.785072	-0.349103	-1	1.27377	TC294979	tc|Q6ZA49_ORYSA (Q6ZA49) Selenium-binding protein-like, partial (3%) [TC294979]
A_87_P017805	11.8091	12.1581	0.785138	-0.348981	-1	1.27366	CTSH	gb|Gallus gallus finished cDNA, clone ChEST933i14. [CR353641]
A_87_P022159	9.7796	10.1286	0.785142	-0.348975	-1	1.27366	CMTM8	gb|Gallus gallus finished cDNA, clone ChEST507i18. [BX935400]
A_87_P032187	6.60844	6.95732	0.785198	-0.348871	-1	1.27356	TC243011	Unknown
A_87_P033052	10.3622	10.711	0.78524	-0.348794	-1	1.2735	BU214783	gb|603107652F1 CSEQCHN04 Gallus gallus cDNA clone ChEST49g14 5', mRNA sequence [BU214783]
A_87_P021816	6.86807	7.2168	0.785276	-0.348729	-1	1.27344	EFCBP1	gb|Gallus gallus finished cDNA, clone ChEST490f20. [BX936064]
A_87_P029812	9.6259	9.9746	0.785293	-0.348697	-1	1.27341	BU322947	gb|603489558F1 CSEQCHN63 Gallus gallus cDNA clone ChEST389d16 5', mRNA sequence [BU322947]
A_87_P017853	14.8036	15.1523	0.785299	-0.348685	-1	1.2734	MEMO1P	gb|Gallus gallus finished cDNA, clone ChEST56f2. [CR353569]
A_87_P015043	10.6778	11.0264	0.785343	-0.348606	-1	1.27333	CR389083	gb|Gallus gallus finished cDNA, clone ChEST833h8. [CR389083]
A_87_P022976	11.6105	11.959	0.785394	-0.348511	-1	1.27325	ASB12	gb|Gallus gallus finished cDNA, clone ChEST47o3. [BX933547]
A_87_P008971	9.41277	9.76111	0.785489	-0.348338	-1	1.27309	MYH11	ref|Gallus gallus myosin, heavy chain 11, smooth muscle (MYH11), mRNA [NM_205274]
A_87_P039928	8.33371	8.68188	0.785585	-0.348161	-1	1.27294	A_87_P039928	Unknown
A_87_P001831	7.86282	8.21061	0.785783	-0.347797	-1	1.27262	TC292331	Unknown
A_87_P035066	10.7347	11.0825	0.785797	-0.347771	-1	1.27259	RCJMB04_6i10	ref|Gallus gallus PC4 and SFRS1 interacting protein 1 (PSIP1), mRNA [NM_001031610]
A_87_P029850	8.36962	8.71737	0.785811	-0.347746	-1	1.27257	TC240591	tc|Q69ZG6_MOUSE (Q69ZG6) MKIAA1555 protein (Fragment), partial (3%) [TC240591]
A_87_P030849	7.83885	8.18644	0.785895	-0.347592	-1	1.27244	A_87_P030849	Unknown
A_87_P035919	8.35958	8.70714	0.78591	-0.347564	-1	1.27241	A_87_P035919	Unknown
A_87_P000614	9.91237	10.2599	0.785913	-0.347559	-1	1.27241	TC274948	Unknown
A_87_P026458	9.08454	9.43207	0.785926	-0.347535	-1	1.27239	BU452511	gb|603218687F1 CSEQRBN14 Gallus gallus cDNA clone ChEST209m22 5', mRNA sequence [BU452511]
A_87_P036700	9.97496	10.3222	0.786067	-0.347275	-1	1.27216	MARCKSL1	ref|Gallus gallus MARCKS-like 1 (MARCKSL1), mRNA [NM_001080718]
A_87_P021399	9.50653	9.85381	0.786069	-0.347272	-1	1.27215	TC297323	Unknown
A_87_P028067	6.68913	7.03638	0.786085	-0.347242	-1	1.27213	MGST2	gb|603534039F1 CSEQCHN58 Gallus gallus cDNA clone ChEST492n9 5', mRNA sequence [BU397614]
A_87_P007128	8.11664	8.4636	0.78624	-0.346958	-1	1.27188	TC302773	tc|RT32_MOUSE (Q9CPV3) Mitochondrial 28S ribosomal protein S32 (S32mt) (MRP-S32), partial (14%) [TC302773]
A_87_P041410	8.18695	8.5339	0.786243	-0.346953	-1	1.27187	A_87_P041410	Unknown
A_87_P015027	11.7456	12.0923	0.78634	-0.346774	-1	1.27171	CR389106	gb|Gallus gallus finished cDNA, clone ChEST840e2. [CR389106]
A_87_P029603	7.47934	7.82596	0.786423	-0.346622	-1	1.27158	BU331155	gb|603869124F1 CSEQCHN65 Gallus gallus cDNA clone ChEST892p5 5', mRNA sequence [BU331155]
A_87_P023765	8.741	9.08757	0.786452	-0.346569	-1	1.27153	BX931848	gb|Gallus gallus finished cDNA, clone ChEST547p19. [BX931848]
A_87_P039270	7.67102	8.01752	0.786487	-0.346505	-1	1.27148	A_87_P039270	Unknown
A_87_P036660	8.94569	9.29213	0.786521	-0.346442	-1	1.27142	MESDC2	ref|Gallus gallus mesoderm development candidate 2 (MESDC2), mRNA [NM_001030551]
A_87_P009507	10.8325	11.1789	0.786543	-0.346402	-1	1.27139	GDF2	ref|Gallus gallus growth differentiation factor 2 (GDF2), mRNA [NM_205432]
A_87_P039009	8.08591	8.4319	0.786765	-0.345996	-1	1.27103	A_87_P039009	Unknown
A_87_P019642	9.28902	9.63481	0.786876	-0.345791	-1	1.27085	CO766311	gb|spleen_EST02037 Spleen cDNA Library Gallus gallus cDNA 3', mRNA sequence [CO766311]
A_87_P037348	13.1538	13.4996	0.786906	-0.345736	-1	1.2708	AMPD1	ens|AMP deaminase 1 Fragment (EC 3.5.4.6)(Myoadenylate deaminase)(AMP deaminase isoform M) [Source:UniProtKB/Swiss-Prot;Acc:P81073] [ENSGALT00000003247]
A_87_P024457	10.7097	11.0554	0.786909	-0.345732	-1	1.2708	BX930066	gb|Gallus gallus finished cDNA, clone ChEST980m20. [BX930066]
A_87_P023909	10.4365	10.7822	0.786949	-0.345658	-1	1.27073	BX931488	gb|Gallus gallus finished cDNA, clone ChEST388a17. [BX931488]
A_87_P025655	6.57261	6.91811	0.787033	-0.345504	-1	1.27059	BU472952	gb|603761743F1 CSEQRBN21 Gallus gallus cDNA clone ChEST681e12 5', mRNA sequence [BU472952]
A_87_P041457	8.31855	8.664	0.787065	-0.345445	-1	1.27054	A_87_P041457	Unknown
A_87_P004133	8.60209	8.94745	0.787109	-0.345364	-1	1.27047	A_87_P004133	Unknown
A_87_P001140	7.67552	8.02072	0.787198	-0.345202	-1	1.27033	TC253579	tc|Q5BXJ3_SCHJA (Q5BXJ3) SJCHGC05707 protein (Fragment), partial (6%) [TC253579]
A_87_P027858	9.25633	9.60148	0.787223	-0.345156	-1	1.27029	BU410986	gb|603152009F1 CSEQRBL04 Gallus gallus cDNA clone ChEST160a4 5', mRNA sequence [BU410986]
A_87_P039800	6.9949	7.33989	0.787313	-0.34499	-1	1.27014	A_87_P039800	Unknown
A_87_P005101	8.80327	9.14821	0.787341	-0.344939	-1	1.2701	TC240403	tc|Q89RW3_BRAJA (Q89RW3) Bll2649 protein, partial (7%) [TC240403]
A_87_P014572	10.752	11.0968	0.787399	-0.344834	-1	1.27	CR389814	gb|Gallus gallus finished cDNA, clone ChEST267m22. [CR389814]
A_87_P014333	9.39046	9.73522	0.787437	-0.344764	-1	1.26994	CR390166	gb|Gallus gallus finished cDNA, clone ChEST932m4. [CR390166]
A_87_P026811	7.78827	8.13302	0.787441	-0.344755	-1	1.26994	BU443742	gb|604145229F1 CSEQRBN11 Gallus gallus cDNA clone ChEST984i8 5', mRNA sequence [BU443742]
A_87_P015731	8.67351	9.01791	0.787637	-0.344396	-1	1.26962	CR387565	gb|Gallus gallus finished cDNA, clone ChEST46a22. [CR387565]
A_87_P017238	11.5757	11.9199	0.787736	-0.344217	-1	1.26946	CR385262	gb|Gallus gallus finished cDNA, clone ChEST798d14. [CR385262]
A_87_P022035	8.69695	9.04116	0.787739	-0.34421	-1	1.26946	SFRS12	gb|Gallus gallus finished cDNA, clone ChEST171n20. [BX935631]
A_87_P025383	7.85487	8.19897	0.7878	-0.344098	-1	1.26936	BU481623	gb|603845916F1 CSEQRBN22 Gallus gallus cDNA clone ChEST834p3 5', mRNA sequence [BU481623]
A_87_P020866	6.93348	7.27728	0.787961	-0.343804	-1	1.2691	CN217143	gb|RJA006A01.ab1 RJbrain Gallus gallus cDNA 5', mRNA sequence [CN217143]
A_87_P021602	10.595	10.9386	0.788072	-0.343601	-1	1.26892	ASAHL	gb|Gallus gallus finished cDNA, clone ChEST553f7. [BX950518]
A_87_P023712	8.65833	9.00188	0.788099	-0.343552	-1	1.26888	SPON2	gb|Gallus gallus finished cDNA, clone ChEST791l11. [BX931971]
A_87_P024474	8.7321	9.07565	0.7881	-0.34355	-1	1.26887	BX930016	gb|Gallus gallus finished cDNA, clone ChEST296k6. [BX930016]
A_87_P007080	7.7428	8.08624	0.788159	-0.343442	-1	1.26878	TC298716	tc|Q4JK66_TRAPH (Q4JK66) Progesterone receptor (Fragment), partial (6%) [TC298716]
A_87_P014629	9.54427	9.8877	0.788164	-0.343432	-1	1.26877	CR389728	gb|Gallus gallus finished cDNA, clone ChEST482k17. [CR389728]
A_87_P034620	8.86437	9.20779	0.78817	-0.34342	-1	1.26876	HSPA4	gb|PREDICTED: Gallus gallus heat shock 70kDa protein 4 (HSPA4), mRNA [XM_414655]
A_87_P027583	9.12621	9.46959	0.788189	-0.343387	-1	1.26873	BU420074	gb|603961383F1 CSEQRBN09 Gallus gallus cDNA clone ChEST937e21 5', mRNA sequence [BU420074]
A_87_P002304	8.11834	8.46171	0.788199	-0.343367	-1	1.26871	TC298616	Unknown
A_87_P041948	8.97081	9.31417	0.788206	-0.343355	-1	1.2687	A_87_P041948	Unknown
A_87_P031761	8.9053	9.24835	0.788372	-0.343051	-1	1.26844	ENSGALT00000014558	ens|NADPH oxidase activator 1 (NOX activator 1)(P67phox-like factor)(p51-nox)(NCF2-like protein)(Antigen NY-CO-31) [Source:UniProtKB/Swiss-Prot;Acc:Q86UR1] [ENSGALT00000014558]
A_87_P018979	7.11478	7.45783	0.788374	-0.343048	-1	1.26843	A_87_P018979	Unknown
A_87_P013670	11.3904	11.7331	0.788566	-0.342697	-1	1.26812	CR391169	gb|Gallus gallus finished cDNA, clone ChEST204o19. [CR391169]
A_87_P001276	8.06943	8.412	0.788635	-0.342571	-1	1.26801	TC283345	tc|Q5JHT0_PYRKO (Q5JHT0) Predicted permease, major facilitator superfamily, partial (6%) [TC283345]
A_87_P011989	10.4698	10.8122	0.788726	-0.342405	-1	1.26787	CR522893	gb|Gallus gallus finished cDNA, clone ChEST392j8. [CR522893]
A_87_P029657	9.51288	9.85527	0.788739	-0.34238	-1	1.26785	BU327948	gb|603495794F1 CSEQCHN64 Gallus gallus cDNA clone ChEST405k23 5', mRNA sequence [BU327948]
A_87_P022258	9.09526	9.43762	0.788748	-0.342363	-1	1.26783	GJD4	gb|Gallus gallus finished cDNA, clone ChEST869e9. [BX935119]
A_87_P008029	10.3951	10.7375	0.788772	-0.342319	-1	1.26779	TC256230	tc|MMU22016 retinoid X receptor interacting protein {Mus musculus} (exp=-1; wgp=0; cg=0), partial (4%) [TC256230]
A_87_P033348	10.4322	10.7741	0.788967	-0.341962	-1	1.26748	TC279994	tc|Q91YQ4_MOUSE (Q91YQ4) Rprc1 protein, partial (9%) [TC279994]
A_87_P003813	10.8774	11.219	0.789146	-0.341636	-1	1.26719	A_87_P003813	Unknown
A_87_P006777	10.3941	10.7357	0.789206	-0.341527	-1	1.2671	TC288161	tc|Q8TVN4_METKA (Q8TVN4) Uncharacterized membrane protein specific for M.kandleri, MK-10 family, partial (9%) [TC288161]
A_87_P005956	7.87853	8.21997	0.789252	-0.341441	-1	1.26702	TC294021	tc|CO4A2_HUMAN (P08572) Collagen alpha-2(IV) chain precursor, partial (13%) [TC294021]
A_87_P002091	7.73595	8.07736	0.78927	-0.341409	-1	1.26699	A_87_P002091	Unknown
A_87_P025204	9.10609	9.44733	0.789364	-0.341238	-1	1.26684	A_87_P025204	Unknown
A_87_P014117	9.82844	10.1695	0.789445	-0.341089	-1	1.26671	CR390490	gb|Gallus gallus finished cDNA, clone ChEST446m23. [CR390490]
A_87_P021324	10.1237	10.4648	0.789452	-0.341076	-1	1.2667	CD727390	gb|4031683 1GAL - Chicken Intestinal Lymphocyte Gallus gallus cDNA clone 1GAL_61J06 5', mRNA sequence [CD727390]
A_87_P006756	8.30609	8.64715	0.789462	-0.341059	-1	1.26669	A_87_P006756	Unknown
A_87_P012429	8.43383	8.77488	0.789462	-0.341057	-1	1.26668	CR406922	gb|Gallus gallus finished cDNA, clone ChEST937h3. [CR406922]
A_87_P011089	9.00287	9.34383	0.789518	-0.340955	-1	1.26659	CR524164	gb|Gallus gallus finished cDNA, clone ChEST905o6. [CR524164]
A_87_P008383	8.80174	9.14253	0.789611	-0.340786	-1	1.26645	A_87_P008383	Unknown
A_87_P002696	9.40139	9.74205	0.789677	-0.340665	-1	1.26634	A_87_P002696	Unknown
A_87_P005625	9.29213	9.63267	0.789746	-0.34054	-1	1.26623	TC297739	Unknown
A_87_P005633	7.13983	7.48035	0.789755	-0.340522	-1	1.26622	TC297262	Unknown
A_87_P031454	7.84368	8.18388	0.789934	-0.340197	-1	1.26593	A_87_P031454	Unknown
A_87_P032740	6.66751	7.00748	0.790063	-0.339961	-1	1.26572	BU221699	gb|603105590F1 CSEQCHN04 Gallus gallus cDNA clone ChEST44c23 5', mRNA sequence [BU221699]
A_87_P030492	8.80053	9.14022	0.790211	-0.339689	-1	1.26548	BU294403	gb|603605928F1 CSEQCHN55 Gallus gallus cDNA clone ChEST588g7 5', mRNA sequence [BU294403]
A_87_P003761	9.81193	10.1516	0.79024	-0.339637	-1	1.26544	TC239424	Unknown
A_87_P011213	6.94578	7.2854	0.790249	-0.339621	-1	1.26542	CR524008	gb|Gallus gallus finished cDNA, clone ChEST703g18. [CR524008]
A_87_P012455	8.04896	8.38853	0.790279	-0.339566	-1	1.26538	ENSGALT00000009698	ens|Xin actin-binding repeat-containing protein 1 [Source:UniProtKB/Swiss-Prot;Acc:Q91957] [ENSGALT00000009698]
A_87_P033966	8.66355	9.00287	0.790413	-0.339321	-1	1.26516	FABP6	gb|603116656F1 CSEQCHL21 Gallus gallus cDNA clone ChEST71p13 5', mRNA sequence [BU131182]
A_87_P027422	7.97515	8.31441	0.790449	-0.339256	-1	1.2651	BU423380	gb|603961014F1 CSEQRBN09 Gallus gallus cDNA clone ChEST936k4 5', mRNA sequence [BU423380]
A_87_P038641	8.71924	9.0585	0.790449	-0.339255	-1	1.2651	A_87_P038641	Unknown
A_87_P001240	9.25974	9.59896	0.790469	-0.339219	-1	1.26507	TC295287	tc|Q4R9P4_TETNG (Q4R9P4) Chromosome undetermined SCAF25657, whole genome shotgun sequence. (Fragment), partial (16%) [TC295287]
A_87_P001247	6.69741	7.03638	0.790609	-0.338964	-1	1.26485	TC294968	Unknown
A_87_P006331	7.45732	7.79616	0.790676	-0.338841	-1	1.26474	FOXJ2	gb|PREDICTED: Gallus gallus similar to FOXJ2 forkhead factor (LOC418259), mRNA [XM_416484]
A_87_P034361	9.49718	9.83593	0.790728	-0.338746	-1	1.26466	TC235172	tc|Q4SQT6_TETNG (Q4SQT6) Chromosome undetermined SCAF14530, whole genome shotgun sequence. (Fragment), partial (85%) [TC235172]
A_87_P010158	6.45279	6.79135	0.790832	-0.338558	-1	1.26449	TC251163	tc|Q641R2_HUMAN (Q641R2) OSBPL8 protein (Fragment), partial (3%) [TC251163]
A_87_P012080	7.81788	8.15637	0.79087	-0.338487	-1	1.26443	CR407423	gb|Gallus gallus finished cDNA, clone ChEST710j17. [CR407423]
A_87_P008272	8.22437	8.56281	0.790892	-0.338447	-1	1.26439	A_87_P008272	Unknown
A_87_P008851	7.66836	8.00676	0.79092	-0.338397	-1	1.26435	COL14A1	ref|Gallus gallus collagen, type XIV, alpha 1 (undulin) (COL14A1), mRNA [NM_205334]
A_87_P010129	7.19854	7.5367	0.79105	-0.338159	-1	1.26414	A_87_P010129	Unknown
A_87_P027401	9.93847	10.2766	0.791068	-0.338127	-1	1.26411	TC257603	tc|NM_200073 ribosomal protein S6 kinase, like {Danio rerio} (exp=-1; wgp=0; cg=0), partial (13%) [TC257603]
A_87_P019559	8.80703	9.14515	0.791072	-0.33812	-1	1.26411	A_87_P019559	Unknown
A_87_P030065	6.8452	7.18315	0.791164	-0.33795	-1	1.26396	A_87_P030065	Unknown
A_87_P018462	7.84615	8.18388	0.791287	-0.337727	-1	1.26376	CR352638	gb|Gallus gallus finished cDNA, clone ChEST422l23. [CR352638]
A_87_P005985	9.6771	10.0148	0.79133	-0.337649	-1	1.2637	TC288480	Unknown
A_87_P002687	9.52793	9.86551	0.791364	-0.337586	-1	1.26364	A_87_P002687	Unknown
A_87_P030860	7.82107	8.15866	0.791365	-0.337586	-1	1.26364	BU279200	gb|603598856F1 CSEQCHN54 Gallus gallus cDNA clone ChEST570o14 5', mRNA sequence [BU279200]
A_87_P015106	8.17875	8.51623	0.79142	-0.337484	-1	1.26355	CR388978	gb|Gallus gallus finished cDNA, clone ChEST321k8. [CR388978]
A_87_P023911	6.80239	7.13983	0.791446	-0.337436	-1	1.26351	COL22A1	ref|Gallus gallus collagen, type XXII, alpha 1 (COL22A1), mRNA [NM_001139439]
A_87_P011826	6.88916	7.22645	0.791527	-0.33729	-1	1.26338	CR523115	gb|Gallus gallus finished cDNA, clone ChEST1037b18. [CR523115]
A_87_P041451	9.39521	9.73249	0.791533	-0.337279	-1	1.26337	A_87_P041451	Unknown
A_87_P040576	11.7147	12.0518	0.791622	-0.337117	-1	1.26323	A_87_P040576	Unknown
A_87_P000469	10.8596	11.1966	0.791703	-0.336969	-1	1.2631	TC281082	tc|AC002476 Very similar and perhaps identical to Hs-CUL-4B.; 80-100% similarity to partial sequence U58091 (PID:g1381150). {Homo sapiens} (exp=0; wgp=1; cg=0), partial (8%) [TC281082]
A_87_P026054	8.24991	8.58654	0.791889	-0.336629	-1	1.2628	BU462245	gb|603775116F1 CSEQRBN19 Gallus gallus cDNA clone ChEST714p3 5', mRNA sequence [BU462245]
A_87_P039266	9.74006	10.0766	0.79193	-0.336556	-1	1.26274	TC259782	tc|Q99KF2_MOUSE (Q99KF2) BC004690 protein, partial (4%) [TC259782]
A_87_P009723	14.0932	14.4297	0.791949	-0.33652	-1	1.26271	DN928673	gb|4154235 BARC_3GAL chicken mixed tissue Gallus gallus cDNA clone 3GAL_50G17 5', mRNA sequence [DN928673]
A_87_P023352	7.72992	8.06633	0.792008	-0.336413	-1	1.26261	BX932795	gb|Gallus gallus finished cDNA, clone ChEST714b16. [BX932795]
A_87_P032728	10.6194	10.9557	0.792058	-0.336321	-1	1.26253	BU221456	gb|603756325F1 CSEQCHN04 Gallus gallus cDNA clone ChEST667b7 5', mRNA sequence [BU221456]
A_87_P027114	9.98316	10.3191	0.792251	-0.33597	-1	1.26223	TC270565	tc|FBLN3_HUMAN (Q12805) EGF-containing fibulin-like extracellular matrix protein 1 precursor (Fibulin-3) (FIBL-3) (Fibrillin-like protein) (Extracellular protein S1-5), partial (87%) [TC270565]
A_87_P000963	7.93687	8.27255	0.792415	-0.335672	-1	1.26197	TC259240	Unknown
A_87_P030710	8.21595	8.55152	0.792469	-0.335573	-1	1.26188	BU284355	gb|603865194F1 CSEQCHN54 Gallus gallus cDNA clone ChEST882l23 5', mRNA sequence [BU284355]
A_87_P009548	8.42225	8.75761	0.792581	-0.335369	-1	1.2617	TUBB1	ref|Gallus gallus tubulin, beta 1 (TUBB1), mRNA [NM_205445]
A_87_P012985	8.79707	9.13243	0.792587	-0.335359	-1	1.26169	CR406126	gb|Gallus gallus finished cDNA, clone ChEST612j19. [CR406126]
A_87_P030949	7.47934	7.81457	0.792659	-0.335227	-1	1.26158	BU274871	gb|603531330F1 CSEQCHN53 Gallus gallus cDNA clone ChEST486k7 5', mRNA sequence [BU274871]
A_87_P032673	12.6369	12.972	0.79271	-0.335135	-1	1.2615	BU222836	gb|603796753F1 CSEQCHN23 Gallus gallus cDNA clone ChEST761j13 5', mRNA sequence [BU222836]
A_87_P028052	9.67962	10.0148	0.792712	-0.335132	-1	1.26149	ENSGALT00000011863	gb|PREDICTED: Gallus gallus similar to supervillin (archvillin) (SVIL) (LOC420475), mRNA [XM_418577]
A_87_P036350	9.37961	9.71469	0.792742	-0.335077	-1	1.26144	RCJMB04_19j12	ref|Gallus gallus oxoglutarate (alpha-ketoglutarate) dehydrogenase (lipoamide) (OGDH), nuclear gene encoding mitochondrial protein, mRNA [NM_001031382]
A_87_P009308	9.30083	9.63582	0.792787	-0.334996	-1	1.26137	ATP2A2	ens|Sarcoplasmic/endoplasmic reticulum calcium ATPase 2 (SERCA2)(EC 3.6.3.8)(Calcium pump 2)(Calcium-transporting ATPase sarcoplasmic reticulum type, slow twitch skeletal muscle isoform)(SR Ca(2+)-ATPase 2)(Endoplasmic reticulum class 1/2 Ca(2+) ATPase) [
A_87_P032326	6.44526	6.78024	0.792798	-0.334975	-1	1.26136	BU232591	gb|603411289F1 CSEQCHN24 Gallus gallus cDNA clone ChEST328b23 5', mRNA sequence [BU232591]
A_87_P039574	8.37217	8.70714	0.792799	-0.334972	-1	1.26135	A_87_P039574	Unknown
A_87_P036169	10.3596	10.6946	0.79281	-0.334953	-1	1.26134	CD151	ref|Gallus gallus CD151 molecule (Raph blood group) (CD151), mRNA [NM_001006472]
A_87_P015041	8.12497	8.45982	0.79287	-0.334844	-1	1.26124	CR389087	gb|Gallus gallus finished cDNA, clone ChEST837a12. [CR389087]
A_87_P019551	7.45059	7.78535	0.792913	-0.334766	-1	1.26117	SPATA13	tc|PTH_SYNP6 (Q5N2J4) Peptidyl-tRNA hydrolase (PTH) , partial (8%) [TC281182]
A_87_P008984	10.548	10.8827	0.792951	-0.334697	-1	1.26111	CAPN1	ref|Gallus gallus calpain 1, (mu/I) large subunit (CAPN1), mRNA [NM_205303]
A_87_P011842	6.64401	6.9787	0.792954	-0.33469	-1	1.26111	CR523094	gb|Gallus gallus finished cDNA, clone ChEST566a20. [CR523094]
A_87_P002620	8.30229	8.63657	0.79318	-0.33428	-1	1.26075	TC265128	Unknown
A_87_P011726	10.6963	11.0304	0.793284	-0.334091	-1	1.26058	CR523273	gb|Gallus gallus finished cDNA, clone ChEST609n12. [CR523273]
A_87_P011163	7.45421	7.78827	0.793305	-0.334053	-1	1.26055	CR524080	gb|Gallus gallus finished cDNA, clone ChEST1015a13. [CR524080]
A_87_P017261	7.07675	7.41069	0.793368	-0.333939	-1	1.26045	CR385228	gb|Gallus gallus finished cDNA, clone ChEST551e22. [CR385228]
A_87_P016705	8.06943	8.40329	0.793412	-0.333858	-1	1.26038	CR386096	gb|Gallus gallus finished cDNA, clone ChEST464n23. [CR386096]
A_87_P019145	10.159	10.4927	0.793478	-0.333738	-1	1.26027	LOC423282	gb|PREDICTED: Gallus gallus hypothetical LOC423282 (LOC423282), mRNA [XM_421201]
A_87_P038669	6.60844	6.94218	0.793481	-0.333733	-1	1.26027	A_87_P038669	Unknown
A_87_P014410	7.57774	7.91142	0.79351	-0.333679	-1	1.26022	CR390035	gb|Gallus gallus finished cDNA, clone ChEST38f24. [CR390035]
A_87_P011818	9.82844	10.1618	0.793664	-0.3334	-1	1.25998	CR523130	gb|Gallus gallus finished cDNA, clone ChEST1036g17. [CR523130]
A_87_P014050	11.4242	11.7576	0.793683	-0.333366	-1	1.25995	BAG4	gb|Gallus gallus finished cDNA, clone ChEST48k7. [CR390590]
A_87_P026310	8.0639	8.39713	0.793757	-0.333231	-1	1.25983	LOC423393	gb|603218019F1 CSEQRBN14 Gallus gallus cDNA clone ChEST207f5 5', mRNA sequence [BU455970]
A_87_P000518	8.00676	8.33976	0.793884	-0.333	-1	1.25963	TC280306	Unknown
A_87_P022003	10.0471	10.3801	0.793911	-0.332951	-1	1.25959	BX935682	gb|Gallus gallus finished cDNA, clone ChEST755p10. [BX935682]
A_87_P034829	7.92479	8.25765	0.793959	-0.332864	-1	1.25951	A_87_P034829	Unknown
A_87_P032421	6.52994	6.86276	0.793983	-0.33282	-1	1.25947	BU229724	gb|603400984F1 CSEQCHN23 Gallus gallus cDNA clone ChEST295h22 5', mRNA sequence [BU229724]
A_87_P006998	11.0055	11.3383	0.793995	-0.332799	-1	1.25945	TC236170	Unknown
A_87_P016604	7.84368	8.17648	0.793995	-0.332798	-1	1.25945	CR386258	gb|Gallus gallus finished cDNA, clone ChEST127p20. [CR386258]
A_87_P000651	9.46657	9.79908	0.794152	-0.332513	-1	1.2592	TC272366	Unknown
A_87_P026800	7.77576	8.10826	0.794163	-0.332494	-1	1.25919	TC258424	tc|Q3ZCS9_HUMAN (Q3ZCS9) RNF19 protein (Fragment), partial (45%) [TC258424]
A_87_P004519	13.5674	13.8998	0.794218	-0.332392	-1	1.2591	TC262436	tc|Q5BZV3_SCHJA (Q5BZV3) SJCHGC04126 protein (Fragment), partial (7%) [TC262436]
A_87_P018013	8.7304	9.06273	0.794253	-0.33233	-1	1.25904	CR353323	gb|Gallus gallus finished cDNA, clone ChEST278d5. [CR353323]
A_87_P040022	8.41147	8.74375	0.794283	-0.332275	-1	1.259	A_87_P040022	Unknown
A_87_P022221	9.34138	9.6736	0.794309	-0.332228	-1	1.25896	PTPN5	gb|Gallus gallus finished cDNA, clone ChEST869j10. [BX935185]
A_87_P012078	9.04219	9.37431	0.794366	-0.332125	-1	1.25887	CR407425	gb|Gallus gallus finished cDNA, clone ChEST710j21. [CR407425]
A_87_P004128	8.78004	9.11207	0.79442	-0.332026	-1	1.25878	TC292884	tc|Q85A52_CHICK (Q85A52) NADH dehydrogenase subunit 5, partial (8%) [TC292884]
A_87_P017202	9.9729	10.3049	0.794446	-0.331978	-1	1.25874	LOC425455	gb|Gallus gallus finished cDNA, clone ChEST182i16. [CR385309]
A_87_P004709	7.60513	7.93687	0.794577	-0.331741	-1	1.25853	ENSGALT00000015057	tc|Q59EA4_HUMAN (Q59EA4) Phospholipase D1 variant (Fragment), partial (11%) [TC280168]
A_87_P038326	7.74878	8.08043	0.794623	-0.331657	-1	1.25846	A_87_P038326	Unknown
A_87_P029622	9.32443	9.65604	0.794648	-0.331611	-1	1.25842	BU329878	gb|603494146F1 CSEQCHN64 Gallus gallus cDNA clone ChEST401k11 5', mRNA sequence [BU329878]
A_87_P004403	8.45156	8.78313	0.794669	-0.331574	-1	1.25839	TC262840	tc|Q08514_CHICK (Q08514) Gallus gallus POL-like (Fragment), partial (25%) [TC262840]
A_87_P032642	7.5254	7.85687	0.794725	-0.331473	-1	1.2583	A_87_P032642	Unknown
A_87_P041446	8.5766	8.90779	0.794883	-0.331186	-1	1.25805	A_87_P041446	Unknown
A_87_P000824	9.45687	9.78795	0.794939	-0.331084	-1	1.25796	TC248557	Unknown
A_87_P015552	7.35653	7.68751	0.794994	-0.330984	-1	1.25787	CR387815	gb|Gallus gallus finished cDNA, clone ChEST84p18. [CR387815]
A_87_P014382	11.1817	11.5125	0.795114	-0.330766	-1	1.25768	CR390079	gb|Gallus gallus finished cDNA, clone ChEST993f19. [CR390079]
A_87_P009191	12.208	12.5388	0.795139	-0.330721	-1	1.25764	ANXA6	ref|Gallus gallus annexin A6 (ANXA6), mRNA [NM_204730]
A_87_P018894	7.60092	7.93158	0.795173	-0.330659	-1	1.25759	CAPRIN2	gb|Gallus gallus finished cDNA, clone ChEST1002h12. [CR338713]
A_87_P015167	10.713	11.0435	0.795216	-0.330582	-1	1.25752	CR388880	gb|Gallus gallus finished cDNA, clone ChEST83c24. [CR388880]
A_87_P035417	10.8574	11.1879	0.795237	-0.330543	-1	1.25749	A_87_P035417	Unknown
A_87_P010795	12.9307	13.2612	0.795269	-0.330485	-1	1.25744	ALPK3	ens|Alpha-protein kinase 3 (EC 2.7.11.-)(Muscle alpha-protein kinase) [Source:UniProtKB/Swiss-Prot;Acc:Q96L96] [ENSGALT00000003910]
A_87_P025186	9.91926	10.2497	0.795269	-0.330484	-1	1.25744	TC297112	Unknown
A_87_P035907	7.97042	8.30077	0.795343	-0.330352	-1	1.25732	AJ724523	gb|AJ724523 riken1 Gallus gallus cDNA clone 28a1s5, mRNA sequence [AJ724523]
A_87_P002113	6.47526	6.80554	0.79538	-0.330283	-1	1.25726	TC281518	Unknown
A_87_P001382	7.43288	7.76316	0.795381	-0.330282	-1	1.25726	A_87_P001382	Unknown
A_87_P010121	7.79117	8.12134	0.795445	-0.330165	-1	1.25716	TC261221	tc|NM_204916 ornithine decarboxylase antizyme {Gallus gallus} (exp=-1; wgp=0; cg=0), partial (58%) [TC261221]
A_87_P003943	7.32814	7.658	0.795611	-0.329865	-1	1.2569	A_87_P003943	Unknown
A_87_P011575	11.7328	12.0627	0.79562	-0.329848	-1	1.25688	CR523486	gb|Gallus gallus finished cDNA, clone ChEST980o2. [CR523486]
A_87_P040288	7.56242	7.89219	0.795667	-0.329763	-1	1.25681	A_87_P040288	Unknown
A_87_P030841	8.88025	9.20989	0.795736	-0.329638	-1	1.2567	MCC	gb|PREDICTED: Gallus gallus similar to Colorectal mutant cancer protein (Protein MCC) (LOC415603), mRNA [XM_413971]
A_87_P025580	9.79343	10.123	0.795767	-0.329582	-1	1.25665	BU474647	gb|603760417F1 CSEQRBN21 Gallus gallus cDNA clone ChEST678a5 5', mRNA sequence [BU474647]
A_87_P024108	7.86043	8.19001	0.795767	-0.329582	-1	1.25665	BX931025	gb|Gallus gallus finished cDNA, clone ChEST203p10. [BX931025]
A_87_P000482	8.67709	9.00662	0.7958	-0.329522	-1	1.2566	BCL2L13	gb|PREDICTED: Gallus gallus BCL2-like 13 (apoptosis facilitator) (BCL2L13), mRNA [XM_416394]
A_87_P037234	8.18695	8.51623	0.795933	-0.32928	-1	1.25639	LY75	ref|Gallus gallus lymphocyte antigen 75 (LY75), mRNA [NM_001037836]
A_87_P035295	12.7595	13.0886	0.796005	-0.32915	-1	1.25627	COL2A1	ref|Gallus gallus collagen, type II, alpha 1 (COL2A1), mRNA [NM_204426]
A_87_P010004	7.62973	7.95859	0.796165	-0.328861	-1	1.25602	CV861853	gb|gonad_EST09434 Embryonic gonad cDNA Library Gallus gallus cDNA 5', mRNA sequence [CV861853]
A_87_P034935	8.18326	8.51208	0.796189	-0.328818	-1	1.25598	BI066423	gb|pgf1n.pk008.b21 normalized chicken fat cDNA library Gallus gallus cDNA clone pgf1n.pk008.b21 5' similar to no significant hits (pLog(P) 4)G, mRNA sequence [BI066423]
A_87_P017118	10.1072	10.4357	0.796318	-0.328583	-1	1.25578	CR385477	gb|Gallus gallus finished cDNA, clone ChEST460a6. [CR385477]
A_87_P000878	6.56062	6.88916	0.796342	-0.32854	-1	1.25574	TC245145	tc|Q6DQ52_9PULM (Q6DQ52) Cytochrome oxidase subunit I (Fragment), partial (10%) [TC245145]
A_87_P030184	8.23433	8.56281	0.796371	-0.328488	-1	1.2557	A_87_P030184	Unknown
A_87_P006330	8.01683	8.34522	0.796422	-0.328395	-1	1.25562	TC282795	tc|Q80WR4_MOUSE (Q80WR4) Col11a1 protein, partial (8%) [TC282795]
A_87_P013850	7.69988	8.02821	0.796458	-0.328329	-1	1.25556	CR390922	gb|Gallus gallus finished cDNA, clone ChEST741k21. [CR390922]
A_87_P011242	12.1738	12.5021	0.796462	-0.328322	-1	1.25555	CR523972	gb|Gallus gallus finished cDNA, clone ChEST64m16. [CR523972]
A_87_P031948	6.64048	6.96876	0.796488	-0.328275	-1	1.25551	BU239800	gb|603321356F1 CSEQCHN33 Gallus gallus cDNA clone ChEST247o14 5', mRNA sequence [BU239800]
A_87_P038237	7.62376	7.95192	0.796555	-0.328155	-1	1.25541	A_87_P038237	Unknown
A_87_P011005	8.67847	9.00662	0.796559	-0.328147	-1	1.2554	CR524277	gb|Gallus gallus finished cDNA, clone ChEST914j4. [CR524277]
A_87_P003823	10.1147	10.4427	0.796621	-0.328035	-1	1.2553	TC301637	tc|Q397V4_BURS3 (Q397V4) Metal-dependent hydrolase, partial (6%) [TC301637]
A_87_P023496	8.29295	8.6209	0.796667	-0.327952	-1	1.25523	BX932442	gb|Gallus gallus finished cDNA, clone ChEST623g16. [BX932442]
A_87_P004436	7.73595	8.0639	0.796667	-0.327951	-1	1.25523	TC262200	Unknown
A_87_P027016	9.8603	10.1882	0.796702	-0.327887	-1	1.25517	TC298543	tc|Q6GLK3_XENLA (Q6GLK3) MGC84778 protein, partial (7%) [TC298543]
A_87_P040410	10.2716	10.5995	0.796742	-0.327815	-1	1.25511	A_87_P040410	Unknown
A_87_P024813	9.12777	9.45547	0.796806	-0.3277	-1	1.25501	SEMA3G	gb|PREDICTED: Gallus gallus similar to FLJ00014 protein (LOC415945), mRNA [XM_414289]
A_87_P028094	7.59103	7.91871	0.796818	-0.327679	-1	1.25499	TC299740	Unknown
A_87_P013835	8.61038	8.93796	0.796871	-0.327582	-1	1.25491	LOC421415	gb|Gallus gallus finished cDNA, clone ChEST750f5. [CR390940]
A_87_P016579	9.03349	9.36104	0.796885	-0.327556	-1	1.25489	CR386292	gb|Gallus gallus finished cDNA, clone ChEST59d7. [CR386292]
A_87_P036932	6.8282	7.15567	0.796932	-0.327471	-1	1.25481	RBM35B	ref|Gallus gallus RNA binding motif protein 35B (RBM35B), mRNA [NM_001030566]
A_87_P024411	7.51303	7.84048	0.796942	-0.327454	-1	1.2548	MEI1	gb|Gallus gallus finished cDNA, clone ChEST590k2. [BX930170]
A_87_P035491	7.97515	8.30257	0.796959	-0.327422	-1	1.25477	AL585765	gb|AL585765 BP Chicken Embryo Library Gallus gallus cDNA clone ROS029F09, mRNA sequence [AL585765]
A_87_P018503	8.90884	9.23617	0.797009	-0.327332	-1	1.25469	ENSGALT00000030335	gb|Gallus gallus finished cDNA, clone ChEST825j13. [CR352572]
A_87_P038941	9.22681	9.55404	0.797061	-0.327238	-1	1.25461	A_87_P038941	Unknown
A_87_P014138	6.95015	7.27728	0.797116	-0.327139	-1	1.25452	CR390460	gb|Gallus gallus finished cDNA, clone ChEST441l16. [CR390460]
A_87_P029728	7.47934	7.80643	0.797146	-0.327084	-1	1.25447	A_87_P029728	Unknown
A_87_P032929	9.35928	9.68627	0.797199	-0.326989	-1	1.25439	TC289920	Unknown
A_87_P018607	10.6546	10.9816	0.797231	-0.32693	-1	1.25434	CR352419	gb|Gallus gallus finished cDNA, clone ChEST81f11. [CR352419]
A_87_P011077	8.15866	8.48558	0.797234	-0.326924	-1	1.25434	MARS2	gb|Gallus gallus finished cDNA, clone ChEST903k12. [CR524179]
A_87_P000663	7.80849	8.13535	0.797273	-0.326855	-1	1.25428	TC274162	Unknown
A_87_P030110	6.89961	7.22645	0.797278	-0.326845	-1	1.25427	BU309236	gb|603537057F1 CSEQCHN60 Gallus gallus cDNA clone ChEST500a16 5', mRNA sequence [BU309236]
A_87_P034625	9.30252	9.62929	0.797319	-0.32677	-1	1.2542	BU110620	gb|603126953F1 CSEQCHL13 Gallus gallus cDNA clone ChEST97j14 5', mRNA sequence [BU110620]
A_87_P040556	10.0028	10.3295	0.797364	-0.326689	-1	1.25413	A_87_P040556	Unknown
A_87_P015571	9.16018	9.48679	0.797406	-0.326614	-1	1.25407	CR387785	gb|Gallus gallus finished cDNA, clone ChEST536f17. [CR387785]
A_87_P015116	9.7117	10.0382	0.797445	-0.326543	-1	1.254	CR388961	gb|Gallus gallus finished cDNA, clone ChEST320p9. [CR388961]
A_87_P001736	8.81431	9.14082	0.797467	-0.326503	-1	1.25397	A_87_P001736	Unknown
A_87_P022623	6.82356	7.14999	0.797508	-0.32643	-1	1.25391	BX934374	gb|Gallus gallus finished cDNA, clone ChEST49f12. [BX934374]
A_87_P029111	7.88674	8.21313	0.797528	-0.326394	-1	1.25388	BU358237	gb|603476569F1 CSEQCHN71 Gallus gallus cDNA clone ChEST361i17 5', mRNA sequence [BU358237]
A_87_P020282	8.79011	9.11648	0.797541	-0.326369	-1	1.25385	LOC771401	gb|GGEZCB1021H11.g chicken breast muscle - CB1 Gallus gallus cDNA clone GGEZCB1021H11, mRNA sequence [CO503234]
A_87_P036291	7.67102	7.99733	0.797573	-0.326312	-1	1.2538	RCJMB04_21j8	ref|Gallus gallus glia maturation factor, beta (GMFB), mRNA [NM_001031214]
A_87_P039981	8.16095	8.48694	0.797749	-0.325994	-1	1.25353	A_87_P039981	Unknown
A_87_P011909	8.82235	9.14821	0.797826	-0.325854	-1	1.25341	CR523005	gb|Gallus gallus finished cDNA, clone ChEST794l16. [CR523005]
A_87_P006012	9.10483	9.43065	0.797843	-0.325823	-1	1.25338	TC292647	Unknown
A_87_P029263	8.20809	8.5339	0.797849	-0.325812	-1	1.25337	BU350416	gb|603528501F1 CSEQCHN69 Gallus gallus cDNA clone ChEST479a1 5', mRNA sequence [BU350416]
A_87_P017268	9.82467	10.1505	0.797862	-0.325789	-1	1.25335	CR385220	gb|Gallus gallus finished cDNA, clone ChEST544n9. [CR385220]
A_87_P031723	11.3429	11.6686	0.797942	-0.325644	-1	1.25322	BU247390	gb|603780630F1 CSEQCHN34 Gallus gallus cDNA clone ChEST728l8 5', mRNA sequence [BU247390]
A_87_P015939	9.10038	9.426	0.797958	-0.325616	-1	1.2532	CR387258	gb|Gallus gallus finished cDNA, clone ChEST139d2. [CR387258]
A_87_P031708	9.1281	9.45371	0.79796	-0.325611	-1	1.2532	BU248113	gb|603783209F1 CSEQCHN34 Gallus gallus cDNA clone ChEST735a3 5', mRNA sequence [BU248113]
A_87_P021156	10.4311	10.7565	0.798073	-0.325407	-1	1.25302	CD764577	gb|GGEZLB1017E04.g Limb Bud - LB1 Gallus gallus cDNA clone GGEZLB1017E04, mRNA sequence [CD764577]
A_87_P015718	8.78329	9.10862	0.798118	-0.325326	-1	1.25295	CR387581	gb|Gallus gallus finished cDNA, clone ChEST43p1. [CR387581]
A_87_P037278	7.20709	7.53229	0.798186	-0.325204	-1	1.25284	BMP2K	gb|PREDICTED: Gallus gallus similar to BMP-2-inducible protein kinase (BIKe) (LOC422578), mRNA [XM_420537]
A_87_P036132	11.6614	11.9866	0.798189	-0.325197	-1	1.25284	USP28	ref|Gallus gallus ubiquitin specific peptidase 28 (USP28), mRNA [NM_001031496]
A_87_P031796	9.86609	10.1913	0.798196	-0.325184	-1	1.25282	BU244107	gb|603779216F1 CSEQCHN34 Gallus gallus cDNA clone ChEST725o3 5', mRNA sequence [BU244107]
A_87_P010623	8.24214	8.56731	0.798204	-0.325171	-1	1.25281	TC288013	Unknown
A_87_P039313	8.18695	8.51208	0.798227	-0.32513	-1	1.25278	A_87_P039313	Unknown
A_87_P002368	7.78827	8.11298	0.798455	-0.324716	-1	1.25242	A_87_P002368	Unknown
A_87_P027616	7.82312	8.1478	0.798476	-0.32468	-1	1.25239	A_87_P027616	Unknown
A_87_P035242	7.81788	8.14255	0.798484	-0.324664	-1	1.25237	DAZL	ref|Gallus gallus deleted in azoospermia-like (DAZL), mRNA [NM_204218]
A_87_P020354	7.80849	8.13302	0.798559	-0.324528	-1	1.25225	CO420556	gb|GGEZHC1014E04.g HC1 Gallus gallus cDNA clone GGEZHC1014E04, mRNA sequence [CO420556]
A_87_P007449	7.52885	7.85331	0.798598	-0.324458	-1	1.25219	TC253046	Unknown
A_87_P033742	7.73256	8.05699	0.798612	-0.324433	-1	1.25217	BU138547	gb|603132454F1 CSEQCHL24 Gallus gallus cDNA clone ChEST111k14 5', mRNA sequence [BU138547]
A_87_P014041	7.37951	7.70383	0.798678	-0.324314	-1	1.25207	CR390602	gb|Gallus gallus finished cDNA, clone ChEST53l22. [CR390602]
A_87_P001597	7.39357	7.71778	0.798736	-0.32421	-1	1.25198	TC291687	Unknown
A_87_P039110	7.17135	7.49552	0.798759	-0.324167	-1	1.25194	A_87_P039110	Unknown
A_87_P027589	6.46329	6.78742	0.79878	-0.32413	-1	1.25191	TC294187	tc|Q4T731_TETNG (Q4T731) Chromosome undetermined SCAF8339, whole genome shotgun sequence, partial (10%) [TC294187]
A_87_P008707	10.6741	10.9982	0.798791	-0.32411	-1	1.25189	EPHB1	gb|G.gallus Cek6 gene. [Z19110]
A_87_P025293	8.08797	8.412	0.798837	-0.324028	-1	1.25182	BU485254	gb|603374081F1 CSEQRBN22 Gallus gallus cDNA clone ChEST285a22 5', mRNA sequence [BU485254]
A_87_P029314	8.12303	8.44688	0.798939	-0.323842	-1	1.25166	TC267255	Unknown
A_87_P014365	9.51923	9.84299	0.798988	-0.323754	-1	1.25158	CR390110	gb|Gallus gallus finished cDNA, clone ChEST1010c23. [CR390110]
A_87_P024920	10.9821	11.3058	0.799033	-0.323673	-1	1.25151	DR413970	gb|gPGC_EST03812 Embryonic gonadal PGC cDNA Library Gallus gallus cDNA 5', mRNA sequence [DR413970]
A_87_P016166	9.64009	9.96355	0.799151	-0.323461	-1	1.25133	LOC426092	gb|Gallus gallus finished cDNA, clone ChEST39f9. [CR386914]
A_87_P014855	9.98627	10.3096	0.799199	-0.323373	-1	1.25125	CR389388	gb|Gallus gallus finished cDNA, clone ChEST190b13. [CR389388]
A_87_P037731	7.26913	7.59247	0.799217	-0.323341	-1	1.25122	BOK	ref|Gallus gallus BCL2-related ovarian killer (BOK), mRNA [NM_204706]
A_87_P011122	7.92819	8.25148	0.799243	-0.323294	-1	1.25118	KDELC2	gb|Gallus gallus finished cDNA, clone ChEST337f3. [CR524129]
A_87_P021536	10.0918	10.4151	0.799245	-0.32329	-1	1.25118	HIPK2	ens|Homeodomain-interacting protein kinase 2 Fragment [Source:UniProtKB/TrEMBL;Acc:Q8UVD4] [ENSGALT00000020873]
A_87_P040214	8.52617	8.84923	0.799375	-0.323056	-1	1.25098	A_87_P040214	Unknown
A_87_P027188	9.73122	10.054	0.799527	-0.322781	-1	1.25074	A_87_P027188	Unknown
A_87_P032334	8.12069	8.44341	0.799558	-0.322725	-1	1.25069	BU232538	gb|603410266F1 CSEQCHN24 Gallus gallus cDNA clone ChEST326c18 5', mRNA sequence [BU232538]
A_87_P012705	8.38735	8.71005	0.799573	-0.322698	-1	1.25067	CR406549	gb|Gallus gallus finished cDNA, clone ChEST588k1. [CR406549]
A_87_P034736	8.05632	8.37897	0.799599	-0.322652	-1	1.25063	BU106277	gb|602554241F1 CSEQCHL01 Gallus gallus cDNA clone ChEST2a11 5', mRNA sequence [BU106277]
A_87_P033286	7.14238	7.46503	0.7996	-0.322649	-1	1.25062	GAA	gb|PREDICTED: Gallus gallus similar to acid alpha glucosidase (LOC416462), mRNA [XM_001232640]
A_87_P019085	9.32443	9.64703	0.799632	-0.322592	-1	1.25058	TC297130	Unknown
A_87_P019777	10.9374	11.26	0.799634	-0.322589	-1	1.25057	A_87_P019777	Unknown
A_87_P019126	8.91769	9.2401	0.79973	-0.322415	-1	1.25042	CO772291	gb|testis_EST03388 Testis cDNA Library Gallus gallus cDNA 3', mRNA sequence [CO772291]
A_87_P010330	8.21153	8.5339	0.799751	-0.322377	-1	1.25039	TC232516	Unknown
A_87_P028484	7.59103	7.91335	0.799781	-0.322323	-1	1.25034	TC256101	Unknown
A_87_P036725	9.74759	10.0698	0.799821	-0.322251	-1	1.25028	ARRDC1	ref|Gallus gallus arrestin domain containing 1 (ARRDC1), mRNA [NM_001031475]
A_87_P001069	8.83375	9.15592	0.799861	-0.322179	-1	1.25022	TC259094	Unknown
A_87_P030733	8.87258	9.19464	0.799927	-0.322059	-1	1.25011	BU283310	gb|603601671F1 CSEQCHN54 Gallus gallus cDNA clone ChEST577m18 5', mRNA sequence [BU283310]
A_87_P033067	10.2567	10.5787	0.799966	-0.321989	-1	1.25005	ENSGALT00000035786	gb|603107501F1 CSEQCHN04 Gallus gallus cDNA clone ChEST49a1 5', mRNA sequence [BU214571]
A_87_P041757	8.78004	9.10197	0.799996	-0.321936	-1	1.25001	ENSGALT00000033945	Unknown
A_87_P021718	7.90453	8.22618	0.800157	-0.321645	-1	1.24975	BX950272	gb|Gallus gallus finished cDNA, clone ChEST1024o16. [BX950272]
A_87_P016303	9.10925	9.43065	0.800288	-0.321408	-1	1.24955	CR386695	gb|Gallus gallus finished cDNA, clone ChEST303m6. [CR386695]
A_87_P022317	9.55855	9.8798	0.800374	-0.321254	-1	1.24942	RCJMB04_16f17	gb|Gallus gallus finished cDNA, clone ChEST977b11. [BX935002]
A_87_P013033	8.53415	8.85534	0.800407	-0.321194	-1	1.24936	CR406034	gb|Gallus gallus finished cDNA, clone ChEST620f11. [CR406034]
A_87_P000858	7.85765	8.17875	0.800462	-0.321094	-1	1.24928	TC243942	Unknown
A_87_P028992	9.53829	9.85914	0.800599	-0.320848	-1	1.24906	A_87_P028992	Unknown
A_87_P012032	12.3333	12.6539	0.80071	-0.320648	-1	1.24889	CR407504	gb|Gallus gallus finished cDNA, clone ChEST140i2. [CR407504]
A_87_P036681	10.7462	11.0667	0.800776	-0.32053	-1	1.24879	RCJMB04_9n20	ref|Gallus gallus isocitrate dehydrogenase 3 (NAD+) beta (IDH3B), nuclear gene encoding mitochondrial protein, mRNA [NM_001031387]
A_87_P017608	7.985	8.30552	0.800783	-0.320517	-1	1.24878	LOC424742	gb|Gallus gallus finished cDNA, clone ChEST638c10. [CR353990]
A_87_P018010	9.98441	10.3049	0.800809	-0.32047	-1	1.24874	RAB11FIP2	gb|Gallus gallus finished cDNA, clone ChEST282i19. [CR353328]
A_87_P040597	8.50643	8.82687	0.800826	-0.320439	-1	1.24871	A_87_P040597	Unknown
A_87_P005730	8.20181	8.52219	0.800859	-0.32038	-1	1.24866	TC285980	Unknown
A_87_P003545	10.8085	11.1288	0.800883	-0.320337	-1	1.24862	TC265800	tc|Q96KW7_HUMAN (Q96KW7) KPNA4 protein, partial (24%) [TC265800]
A_87_P018274	11.0816	11.402	0.800883	-0.320337	-1	1.24862	CR352936	gb|Gallus gallus finished cDNA, clone ChEST403p4. [CR352936]
A_87_P013707	6.81964	7.13983	0.800967	-0.320186	-1	1.24849	CR391124	gb|Gallus gallus finished cDNA, clone ChEST200j14. [CR391124]
A_87_P020887	7.05063	7.3708	0.800973	-0.320175	-1	1.24848	CK987024	gb|4088940 BARC_3GAL chicken mixed tissue Gallus gallus cDNA clone 3GAL_3C11 5', mRNA sequence [CK987024]
A_87_P021679	12.0266	12.3468	0.800989	-0.320146	-1	1.24846	KIF1B	gb|Gallus gallus finished cDNA, clone ChEST81a4. [BX950339]
A_87_P039629	9.04413	9.36426	0.800995	-0.320134	-1	1.24845	A_87_P039629	Unknown
A_87_P013350	9.19583	9.51582	0.801077	-0.319987	-1	1.24832	LOC776904	gb|Gallus gallus finished cDNA, clone ChEST791o8. [CR391588]
A_87_P026008	8.04514	8.36506	0.80111	-0.319928	-1	1.24827	BU463400	gb|603369030F1 CSEQRBN19 Gallus gallus cDNA clone ChEST272l7 5', mRNA sequence [BU463400]
A_87_P039205	7.50605	7.82596	0.801117	-0.319915	-1	1.24826	A_87_P039205	Unknown
A_87_P007200	12.1533	12.4732	0.801135	-0.319883	-1	1.24823	A_87_P007200	Unknown
A_87_P029031	9.42834	9.74822	0.801136	-0.319881	-1	1.24823	BU362401	gb|603585221F1 CSEQCHN72 Gallus gallus cDNA clone ChEST540i6 5', mRNA sequence [BU362401]
A_87_P024236	9.11397	9.43375	0.801194	-0.319777	-1	1.24814	C2orf40	gb|Gallus gallus finished cDNA, clone ChEST963e22. [BX930604]
A_87_P002199	10.5814	10.9012	0.801197	-0.319771	-1	1.24813	TC281917	Unknown
A_87_P011327	8.61038	8.93012	0.801211	-0.319745	-1	1.24811	CR523845	gb|Gallus gallus finished cDNA, clone ChEST920o2. [CR523845]
A_87_P016957	7.90648	8.22618	0.801236	-0.319701	-1	1.24807	CR385738	gb|Gallus gallus finished cDNA, clone ChEST519h3. [CR385738]
A_87_P039896	7.13089	7.45059	0.801237	-0.3197	-1	1.24807	A_87_P039896	Unknown
A_87_P039945	8.44238	8.762	0.801281	-0.31962	-1	1.248	A_87_P039945	Unknown
A_87_P022078	8.08591	8.40525	0.801436	-0.31934	-1	1.24776	BX935562	gb|Gallus gallus finished cDNA, clone ChEST83a9. [BX935562]
A_87_P013988	9.27773	9.59688	0.801544	-0.319147	-1	1.24759	SDSL	gb|Gallus gallus finished cDNA, clone ChEST601o1. [CR390691]
A_87_P016313	9.02332	9.34246	0.801546	-0.319142	-1	1.24759	CR386681	gb|Gallus gallus finished cDNA, clone ChEST32c6. [CR386681]
A_87_P030036	8.55557	8.87442	0.801707	-0.318853	-1	1.24734	BU313003	gb|603542144F1 CSEQCHN61 Gallus gallus cDNA clone ChEST513g11 5', mRNA sequence [BU313003]
A_87_P033219	7.40429	7.72301	0.80178	-0.318721	-1	1.24722	TC298237	tc|Q4KMR3_HUMAN (Q4KMR3) Myosin IE, partial (30%) [TC298237]
A_87_P010977	12.3244	12.6431	0.801786	-0.31871	-1	1.24721	CR524319	gb|Gallus gallus finished cDNA, clone ChEST816o11. [CR524319]
A_87_P009365	8.89806	9.21666	0.801844	-0.318607	-1	1.24713	M30360	gb|Gallus gallus (clone 3W-10) Ig rearranged heavy chain D region mRNA, partial cds. [M30360]
A_87_P011578	11.9363	12.2549	0.80186	-0.318578	-1	1.2471	CR523482	gb|Gallus gallus finished cDNA, clone ChEST984o7. [CR523482]
A_87_P034477	8.16323	8.4816	0.801975	-0.31837	-1	1.24692	BU114764	gb|603130725F1 CSEQCHL14 Gallus gallus cDNA clone ChEST107a7 5', mRNA sequence [BU114764]
A_87_P002069	9.89225	10.2106	0.802004	-0.318319	-1	1.24688	TC282377	Unknown
A_87_P004352	9.25485	9.57315	0.802017	-0.318295	-1	1.24686	TC268919	Unknown
A_87_P023434	11.9815	12.2998	0.802038	-0.318257	-1	1.24682	BX932600	gb|Gallus gallus finished cDNA, clone ChEST118d9. [BX932600]
A_87_P004027	7.69371	8.0118	0.802131	-0.318091	-1	1.24668	A_87_P004027	Unknown
A_87_P035331	6.55032	6.86807	0.80232	-0.317751	-1	1.24639	AW198431	gb|pnl-b.pk0008.b7 chicken liver cDNA library Gallus gallus cDNA clone pnl-b.pk0008.b7 5', mRNA sequence [AW198431]
A_87_P037580	11.8499	12.1676	0.802364	-0.317671	-1	1.24632	SDC2	ref|Gallus gallus syndecan 2 (SDC2), mRNA [NM_001001462]
A_87_P030692	8.13302	8.45069	0.802367	-0.317665	-1	1.24631	BU284835	gb|603867469F1 CSEQCHN54 Gallus gallus cDNA clone ChEST888j18 5', mRNA sequence [BU284835]
A_87_P012393	9.3703	9.68779	0.802463	-0.317493	-1	1.24616	CR406980	gb|Gallus gallus finished cDNA, clone ChEST914g21. [CR406980]
A_87_P023633	11.1933	11.5106	0.802545	-0.317345	-1	1.24604	ENSGALT00000000301	ens|hypothetical protein LOC421156 [Source:RefSeq peptide;Acc:NP_001012885] [ENSGALT00000000301]
A_87_P027043	7.54547	7.86282	0.802547	-0.317342	-1	1.24603	A_87_P027043	Unknown
A_87_P029861	13.7666	14.0839	0.802589	-0.317267	-1	1.24597	BU320744	gb|603488525F1 CSEQCHN62 Gallus gallus cDNA clone ChEST387a7 5', mRNA sequence [BU320744]
A_87_P038614	9.01163	9.32883	0.80263	-0.317194	-1	1.2459	A_87_P038614	Unknown
A_87_P033605	7.3242	7.64119	0.802746	-0.316985	-1	1.24572	TC264747	tc|Q6CV50_KLULA (Q6CV50) Similarity, partial (13%) [TC264747]
A_87_P006603	7.83445	8.15138	0.802781	-0.316921	-1	1.24567	TC238749	tc|Q6S5B0_CHICK (Q6S5B0) DNA-dependent protein kinase catalytic subunit (Fragment), partial (52%) [TC238749]
A_87_P001511	9.58833	9.90516	0.802832	-0.31683	-1	1.24559	TC302665	Unknown
A_87_P041740	9.23106	9.54785	0.802855	-0.316789	-1	1.24556	A_87_P041740	Unknown
A_87_P025453	10.4077	10.7244	0.802885	-0.316735	-1	1.24551	A_87_P025453	Unknown
A_87_P032112	10.1569	10.4736	0.802938	-0.316639	-1	1.24543	LOC415474	gb|gPGC_EST06642 Embryonic gonadal PGC cDNA Library Gallus gallus cDNA 5', mRNA sequence [DR416800]
A_87_P004396	8.38285	8.69945	0.80296	-0.3166	-1	1.24539	TC258833	tc|Q2UEC8_ASPOR (Q2UEC8) Asparaginase, partial (4%) [TC258833]
A_87_P002344	7.02615	7.34268	0.802996	-0.316535	-1	1.24534	TC297847	Unknown
A_87_P007230	12.1132	12.4297	0.803	-0.316528	-1	1.24533	ENSGALT00000037969	tc|Q2JCE9_FRASC (Q2JCE9) Glucose-1-phosphate adenylyltransferase , partial (6%) [TC280044]
A_87_P001059	9.16533	9.48182	0.80302	-0.316491	-1	1.2453	TC258786	Unknown
A_87_P000325	8.70346	9.01994	0.80303	-0.316474	-1	1.24528	TC263284	Unknown
A_87_P023122	9.63605	9.95234	0.803135	-0.316285	-1	1.24512	ZFP106	gb|Gallus gallus finished cDNA, clone ChEST510c4. [BX933279]
A_87_P009314	12.3046	12.6207	0.8032	-0.31617	-1	1.24502	TPM3	gb|Chicken beta-tropomyosin 1 (BRT-1) mRNA, complete cds. [M64288]
A_87_P016946	7.2621	7.57824	0.803213	-0.316145	-1	1.245	CR385755	gb|Gallus gallus finished cDNA, clone ChEST693d14. [CR385755]
A_87_P036034	11.3406	11.6568	0.803214	-0.316144	-1	1.245	SUPT5H	ref|Gallus gallus suppressor of Ty 5 homolog (S. cerevisiae) (SUPT5H), mRNA [NM_001031384]
A_87_P026144	9.36385	9.67995	0.80324	-0.316098	-1	1.24496	BU460199	gb|603369268F1 CSEQRBN19 Gallus gallus cDNA clone ChEST273g18 5', mRNA sequence [BU460199]
A_87_P025081	6.47526	6.79135	0.803246	-0.316087	-1	1.24495	BX264079	gb|BX264079 AGENAE Gallus gallus multi-tissues normalized and once-subtracted cDNA library (gcal) Gallus gallus cDNA clone gcal0009.g.14 5prim, mRNA sequence [BX264079]
A_87_P040195	6.95015	7.2662	0.803263	-0.316056	-1	1.24492	A_87_P040195	Unknown
A_87_P006724	8.98284	9.29888	0.80327	-0.316043	-1	1.24491	ENSGALT00000033236	ens|Rhodopsin (Opsin-2) [Source:UniProtKB/Swiss-Prot;Acc:P08100] [ENSGALT00000033236]
A_87_P024805	8.39936	8.71533	0.803314	-0.315964	-1	1.24484	A_87_P024805	Unknown
A_87_P027953	8.99171	9.30749	0.803417	-0.315778	-1	1.24468	DUSP14	gb|PREDICTED: Gallus gallus hypothetical LOC417657 (LOC417657), mRNA [XM_415902]
A_87_P027171	8.32081	8.63657	0.803428	-0.315759	-1	1.24467	A_87_P027171	Unknown
A_87_P015831	10.6958	11.0114	0.803531	-0.315574	-1	1.24451	CR387416	gb|Gallus gallus finished cDNA, clone ChEST19m12. [CR387416]
A_87_P031923	10.2106	10.526	0.803602	-0.315447	-1	1.2444	BU240391	gb|603323992F1 CSEQCHN33 Gallus gallus cDNA clone ChEST253h23 5', mRNA sequence [BU240391]
A_87_P013571	9.4999	9.81513	0.80372	-0.315235	-1	1.24421	CR391287	gb|Gallus gallus finished cDNA, clone ChEST258b22. [CR391287]
A_87_P040497	9.67962	9.99468	0.803818	-0.315059	-1	1.24406	BU465679	gb|603365984F1 CSEQRBN19 Gallus gallus cDNA clone ChEST265g21 5', mRNA sequence [BU465679]
A_87_P030151	7.75473	8.06943	0.804021	-0.314695	-1	1.24375	BU307252	gb|603733906F1 CSEQCHN56 Gallus gallus cDNA clone ChEST620l1 5', mRNA sequence [BU307252]
A_87_P028577	6.74818	7.06275	0.804091	-0.314569	-1	1.24364	BU378331	gb|603812867F1 CSEQCHN74 Gallus gallus cDNA clone ChEST802e17 5', mRNA sequence [BU378331]
A_87_P029904	6.74818	7.06275	0.804091	-0.314569	-1	1.24364	TC283733	tc|TLL2_HUMAN (Q9Y6L7) Tolloid-like protein 2 precursor , partial (32%) [TC283733]
A_87_P021883	10.8353	11.1498	0.804094	-0.314564	-1	1.24364	BX935936	gb|Gallus gallus finished cDNA, clone ChEST429n11. [BX935936]
A_87_P037665	7.24794	7.56242	0.804142	-0.314478	-1	1.24356	LOC395352	ref|Gallus gallus neuro-d4 (LOC395352), mRNA [NM_204640]
A_87_P032012	10.3413	10.6557	0.80416	-0.314446	-1	1.24353	BU237818	gb|603792264F1 CSEQCHN24 Gallus gallus cDNA clone ChEST757p16 5', mRNA sequence [BU237818]
A_87_P032455	10.8889	11.2033	0.804173	-0.314423	-1	1.24351	SLC25A42	gb|PREDICTED: Gallus gallus similar to LOC496002 protein (LOC427091), mRNA [XM_424684]
A_87_P006191	9.77735	10.0917	0.8042	-0.314374	-1	1.24347	TC299167	tc|Q5ZQK3_RABIT (Q5ZQK3) Alpha 2A adrenoceptor, partial (13%) [TC299167]
A_87_P024553	10.8612	11.1756	0.804205	-0.314364	-1	1.24346	TCEANC	gb|Gallus gallus finished cDNA, clone ChEST643m23. [BX929875]
A_87_P028747	9.15284	9.46721	0.804206	-0.314363	-1	1.24346	A_87_P028747	Unknown
A_87_P036362	10.1008	10.4151	0.804231	-0.314318	-1	1.24342	RCJMB04_19e21	ref|Gallus gallus MYC induced nuclear antigen (MINA), mRNA [NM_001079723]
A_87_P038213	8.90884	9.22314	0.80424	-0.314302	-1	1.24341	WNT5A	ref|Gallus gallus wingless-type MMTV integration site family, member 5A (WNT5A), mRNA [NM_204887]
A_87_P037832	12.8216	13.1358	0.804292	-0.31421	-1	1.24333	CACNA1B	ens|Voltage-dependent N-type calcium channel subunit alpha-1B Fragment (CHCACHA1B)(Voltage-gated calcium channel subunit alpha Cav2.2) [Source:UniProtKB/Swiss-Prot;Acc:O73706] [ENSGALT00000013780]
A_87_P021857	11.1343	11.4484	0.80433	-0.31414	-1	1.24327	SLC2A12	gb|Gallus gallus finished cDNA, clone ChEST429e6. [BX935978]
A_87_P005684	8.17875	8.49251	0.804538	-0.313768	-1	1.24295	TC295976	Unknown
A_87_P008158	7.22645	7.54012	0.804592	-0.313671	-1	1.24287	TC257811	tc|O65334_PEA (O65334) SAR DNA-binding protein-1, partial (3%) [TC257811]
A_87_P018811	8.29801	8.61164	0.804616	-0.313627	-1	1.24283	CR338831	gb|Gallus gallus finished cDNA, clone ChEST968a14. [CR338831]
A_87_P038267	8.24618	8.55974	0.804652	-0.313563	-1	1.24277	A_87_P038267	Unknown
A_87_P031765	8.80703	9.12056	0.80467	-0.313531	-1	1.24275	A_87_P031765	Unknown
A_87_P023636	8.05868	8.37217	0.804697	-0.313483	-1	1.2427	BX932127	gb|Gallus gallus finished cDNA, clone ChEST1028i3. [BX932127]
A_87_P017596	6.9702	7.28366	0.804705	-0.313468	-1	1.24269	HMCN1	ens|PREDICTED: Gallus gallus similar to OTTHUMP00000065631 (LOC429823), mRNA. [Source:RefSeq DNA;Acc:XR_026843] [ENSGALT00000008254]
A_87_P027279	7.48645	7.79986	0.804737	-0.313411	-1	1.24264	A_87_P027279	Unknown
A_87_P005947	8.37924	8.69259	0.804767	-0.313357	-1	1.2426	TC293303	Unknown
A_87_P041311	6.63391	6.94724	0.804784	-0.313327	-1	1.24257	A_87_P041311	Unknown
A_87_P028515	6.64401	6.95732	0.804794	-0.313309	-1	1.24255	BU380679	gb|603859211F1 CSEQCHN75 Gallus gallus cDNA clone ChEST868e3 5', mRNA sequence [BU380679]
A_87_P014145	7.25267	7.56579	0.804902	-0.313116	-1	1.24239	CR390449	gb|Gallus gallus finished cDNA, clone ChEST784j10. [CR390449]
A_87_P012552	10.3732	10.6862	0.804921	-0.313081	-1	1.24236	CR406762	gb|Gallus gallus finished cDNA, clone ChEST988i17. [CR406762]
A_87_P021754	7.93687	8.24991	0.804944	-0.31304	-1	1.24232	BX936231	gb|Gallus gallus finished cDNA, clone ChEST953f22. [BX936231]
A_87_P035171	8.16323	8.47625	0.804958	-0.313014	-1	1.2423	AXIN2	ref|Gallus gallus axin 2 (AXIN2), mRNA [NM_204491]
A_87_P040392	8.15304	8.46599	0.804993	-0.312951	-1	1.24225	A_87_P040392	Unknown
A_87_P027072	7.51303	7.82596	0.805003	-0.312934	-1	1.24223	A_87_P027072	Unknown
A_87_P032824	8.03952	8.35242	0.805022	-0.3129	-1	1.2422	ENSGALT00000000760	gb|PREDICTED: Gallus gallus similar to CNKSR1 protein (LOC419548), mRNA [XM_417698]
A_87_P002857	8.05074	8.3636	0.805041	-0.312866	-1	1.24217	A_87_P002857	Unknown
A_87_P040667	7.88401	8.19673	0.805119	-0.312726	-1	1.24205	A_87_P040667	Unknown
A_87_P007069	10.7897	11.1024	0.805163	-0.312647	-1	1.24198	ENSGALT00000004341	tc|CAPON_HUMAN (O75052) Carboxyl-terminal PDZ ligand of neuronal nitric oxide synthase protein (C--terminal PDZ ligand of neuronal nitric oxide synthase protein) (Nitric oxide synthase 1 adaptor protein), partial (54%) [TC294387]
A_87_P036195	8.99171	9.30417	0.805264	-0.312467	-1	1.24183	KIAA1279	ref|Gallus gallus KIAA1279 (KIAA1279), mRNA [NM_001007944]
A_87_P018209	12.483	12.7954	0.805282	-0.312434	-1	1.2418	LOC415311	gb|Gallus gallus finished cDNA, clone ChEST549l23. [CR353021]
A_87_P007174	7.00954	7.32195	0.805297	-0.312408	-1	1.24178	A_87_P007174	Unknown
A_87_P027143	7.9803	8.29266	0.80532	-0.312366	-1	1.24174	BU432841	gb|603222475F1 CSEQRBN10 Gallus gallus cDNA clone ChEST218f19 5', mRNA sequence [BU432841]
A_87_P019630	10.0289	10.3411	0.805424	-0.31218	-1	1.24158	CO766464	gb|spleen_EST02190 Spleen cDNA Library Gallus gallus cDNA 3', mRNA sequence [CO766464]
A_87_P001860	6.47526	6.78742	0.805434	-0.312163	-1	1.24157	TC287965	Unknown
A_87_P024627	9.97951	10.2916	0.805496	-0.31205	-1	1.24147	BX929686	gb|Gallus gallus finished cDNA, clone ChEST804e13. [BX929686]
A_87_P015132	10.5844	10.8964	0.805497	-0.31205	-1	1.24147	CR388940	gb|Gallus gallus finished cDNA, clone ChEST757p18. [CR388940]
A_87_P019475	7.82107	8.13302	0.805554	-0.311947	-1	1.24138	CO768776	gb|spleen_EST04502 Spleen cDNA Library Gallus gallus cDNA 3', mRNA sequence [CO768776]
A_87_P005169	7.97515	8.28701	0.805604	-0.311858	-1	1.24131	TC257298	Unknown
A_87_P014937	9.79292	10.1047	0.80564	-0.311793	-1	1.24125	CR389259	gb|Gallus gallus finished cDNA, clone ChEST252b18. [CR389259]
A_87_P008992	10.6889	11.0004	0.805755	-0.311587	-1	1.24107	LFNG	ref|Gallus gallus LFNG O-fucosylpeptide 3-beta-N-acetylglucosaminyltransferase (LFNG), mRNA [NM_204948]
A_87_P016603	9.39811	9.70956	0.805834	-0.311446	-1	1.24095	CADPS	Unknown
A_87_P038738	6.81964	7.13089	0.805946	-0.311246	-1	1.24078	A_87_P038738	Unknown
A_87_P037695	7.66408	7.97515	0.806043	-0.311071	-1	1.24063	PIK3AP1	ref|Gallus gallus phosphoinositide-3-kinase adaptor protein 1 (PIK3AP1), mRNA [NM_204350]
A_87_P005595	6.93348	7.24438	0.806139	-0.3109	-1	1.24048	A_87_P005595	Unknown
A_87_P031256	10.2125	10.5234	0.806172	-0.31084	-1	1.24043	BU266843	gb|603508865F1 CSEQCHN52 Gallus gallus cDNA clone ChEST437b17 5', mRNA sequence [BU266843]
A_87_P001924	7.61819	7.92893	0.806229	-0.310739	-1	1.24034	TC300101	tc|Q802A0_CHICK (Q802A0) Histidine ammonia lyase, partial (12%) [TC300101]
A_87_P011908	9.05261	9.36333	0.806239	-0.31072	-1	1.24033	CR523006	gb|Gallus gallus finished cDNA, clone ChEST798h15. [CR523006]
A_87_P028762	6.7707	7.08139	0.806254	-0.310693	-1	1.2403	GAL11	gb|BX265542 AGENAE Gallus gallus multi-tissues normalized library (gcag) Gallus gallus cDNA clone gcag0017.f.24 5prim, mRNA sequence [BX265542]
A_87_P011101	8.98284	9.29325	0.806409	-0.310417	-1	1.24007	LOC431595	gb|Gallus gallus finished cDNA, clone ChEST294h4. [CR524152]
A_87_P024959	7.59763	7.90798	0.806448	-0.310346	-1	1.24001	BX271081	gb|BX271081 AGENAE Gallus gallus multi-tissues normalized and once-subtracted cDNA library (gcal) Gallus gallus cDNA clone gcal0003.c.14 5prim, mRNA sequence [BX271081]
A_87_P032092	8.93966	9.24995	0.80648	-0.310289	-1	1.23996	ENSGALT00000009303	gb|PREDICTED: Gallus gallus similar to junctophilin 3 (LOC415830), mRNA [XM_414192]
A_87_P010443	6.94002	7.25031	0.806481	-0.310288	-1	1.23995	TC250455	Unknown
A_87_P007841	7.28655	7.5967	0.806561	-0.310145	-1	1.23983	TC287952	Unknown
A_87_P012974	8.48694	8.79707	0.806573	-0.310124	-1	1.23981	ST8SIA2	gb|Gallus gallus finished cDNA, clone ChEST848a10. [CR406140]
A_87_P037627	10.0194	10.3295	0.80663	-0.31002	-1	1.23973	FZR1	ref|Gallus gallus fizzy/cell division cycle 20 related 1 (Drosophila) (FZR1), mRNA [NM_204154]
A_87_P028006	7.47167	7.78162	0.806673	-0.309944	-1	1.23966	LTBP1	gb|PREDICTED: Gallus gallus similar to latent transforming growth factor beta binding protein 1 isoform LTBP-1L (LOC421461), mRNA [XM_419510]
A_87_P034365	9.28703	9.59688	0.806726	-0.30985	-1	1.23958	MT3	gb|603142653F1 CSEQCHL16 Gallus gallus cDNA clone ChEST136j13 5', mRNA sequence [BU118028]
A_87_P027283	10.6321	10.9419	0.806736	-0.309831	-1	1.23956	BU426328	gb|603953615F1 CSEQRBN09 Gallus gallus cDNA clone ChEST917n3 5', mRNA sequence [BU426328]
A_87_P004875	6.58458	6.89439	0.806745	-0.309816	-1	1.23955	TC273133	Unknown
A_87_P027222	6.58458	6.89439	0.806745	-0.309816	-1	1.23955	BU427590	gb|603231465F1 CSEQRBN09 Gallus gallus cDNA clone ChEST227b18 5', mRNA sequence [BU427590]
A_87_P018704	9.49718	9.80693	0.806783	-0.309747	-1	1.23949	CR338969	gb|Gallus gallus finished cDNA, clone ChEST488i24. [CR338969]
A_87_P025458	8.92269	9.23238	0.806815	-0.30969	-1	1.23944	TC294433	Unknown
A_87_P033890	9.21681	9.52648	0.806826	-0.309671	-1	1.23943	BU133478	gb|603121922F1 CSEQCHL22 Gallus gallus cDNA clone ChEST85k5 5', mRNA sequence [BU133478]
A_87_P019603	10.1403	10.4499	0.806834	-0.309657	-1	1.23941	ENSGALT00000010381	ens|Mediator of RNA polymerase II transcription subunit 15 (Mediator complex subunit 15)(Positive cofactor 2 glutamine/Q-rich-associated protein)(PC2 glutamine/Q-rich-associated protein)(TPA-inducible gene 1 protein)(TIG-1)(Activator-recruited cofactor 10
A_87_P033616	10.7209	11.0304	0.806909	-0.309522	-1	1.2393	TC252634	tc|Q86UE5_HUMAN (Q86UE5) TNRC6C protein (Fragment), partial (13%) [TC252634]
A_87_P011281	7.67552	7.985	0.806932	-0.309481	-1	1.23926	CR523917	gb|Gallus gallus finished cDNA, clone ChEST671g7. [CR523917]
A_87_P006697	8.04514	8.35444	0.807032	-0.309303	-1	1.23911	TC267971	Unknown
A_87_P035389	8.19164	8.50091	0.80705	-0.30927	-1	1.23908	TRAK1	gb|PREDICTED: Gallus gallus similar to mKIAA1042 protein (LOC420714), mRNA [XM_418813]
A_87_P026303	9.48431	9.79343	0.807135	-0.309118	-1	1.23895	BU456085	gb|603214831F1 CSEQRBN14 Gallus gallus cDNA clone ChEST199n7 5', mRNA sequence [BU456085]
A_87_P019501	7.94741	8.25638	0.807213	-0.308978	-1	1.23883	LOC771877	gb|PREDICTED: Gallus gallus similar to complement regulatory soluble protein (LOC771877), mRNA [XM_001235095]
A_87_P041578	9.45547	9.76441	0.807234	-0.308941	-1	1.2388	A_87_P041578	Unknown
A_87_P025740	6.92177	7.23065	0.807263	-0.308889	-1	1.23875	BU470644	gb|603761274F1 CSEQRBN21 Gallus gallus cDNA clone ChEST680c19 5', mRNA sequence [BU470644]
A_87_P006954	8.85988	9.1687	0.807301	-0.308821	-1	1.23869	TC267028	Unknown
A_87_P035050	7.91752	8.22618	0.807396	-0.308652	-1	1.23855	IL2RA	ref|Gallus gallus interleukin 2 receptor, alpha (IL2RA), mRNA [NM_204596]
A_87_P018721	10.1186	10.4272	0.807404	-0.308638	-1	1.23854	CR338946	gb|Gallus gallus finished cDNA, clone ChEST981a3. [CR338946]
A_87_P041495	8.24873	8.55701	0.807605	-0.308278	-1	1.23823	A_87_P041495	Unknown
A_87_P019498	12.0915	12.3997	0.807648	-0.308201	-1	1.23816	CO768341	gb|spleen_EST04067 Spleen cDNA Library Gallus gallus cDNA 3', mRNA sequence [CO768341]
A_87_P021137	8.17875	8.48694	0.807651	-0.308197	-1	1.23816	TC283938	tc|SAMD9_HUMAN (Q5K651) Sterile alpha motif domain-containing protein 9, partial (4%) [TC283938]
A_87_P006472	10.6211	10.9293	0.807661	-0.308178	-1	1.23814	TC298487	tc|AB070266 methionine adenosyltransferase II alpha subunit {Mus musculus} (exp=-1; wgp=0; cg=0), partial (7%) [TC298487]
A_87_P037375	10.4239	10.7321	0.807675	-0.308152	-1	1.23812	A_87_P037375	Unknown
A_87_P041285	9.8632	10.1712	0.807734	-0.308048	-1	1.23803	A_87_P041285	Unknown
A_87_P025154	10.2587	10.5667	0.807771	-0.307982	-1	1.23797	BX260117	gb|BX260117 AGENAE Gallus gallus multi-tissues normalized library (gcag) Gallus gallus cDNA clone gcag0005c.d.15 3prim, mRNA sequence [BX260117]
A_87_P017085	7.56915	7.877	0.807847	-0.307846	-1	1.23786	CR385535	gb|Gallus gallus finished cDNA, clone ChEST374l7. [CR385535]
A_87_P018353	6.97584	7.28366	0.807862	-0.307819	-1	1.23784	LOC415836	gb|Gallus gallus finished cDNA, clone ChEST433k11. [CR352807]
A_87_P012313	8.7304	9.03819	0.80788	-0.307787	-1	1.23781	CR407081	gb|Gallus gallus finished cDNA, clone ChEST743j19. [CR407081]
A_87_P019346	6.66751	6.97517	0.807954	-0.307654	-1	1.23769	ENSGALT00000038290	gb|testis_EST01048 Testis cDNA Library Gallus gallus cDNA 3', mRNA sequence [CO769951]
A_87_P009166	8.49562	8.80327	0.807955	-0.307653	-1	1.23769	OCM2	ref|Gallus gallus oncomodulin 2 (OCM2), mRNA [NM_204422]
A_87_P014148	8.30229	8.60992	0.807969	-0.307629	-1	1.23767	CR390444	gb|Gallus gallus finished cDNA, clone ChEST446d16. [CR390444]
A_87_P001945	7.80067	8.10826	0.807989	-0.307593	-1	1.23764	TC300772	Unknown
A_87_P028161	9.60286	9.9104	0.808019	-0.30754	-1	1.2376	A_87_P028161	Unknown
A_87_P005711	8.50225	8.80976	0.808037	-0.307507	-1	1.23757	TC296698	tc|Q21U72_9BURK (Q21U72) Amino acid ABC transporter, permease protein, 3-TM region, His/Glu/Gln/Arg/opine, partial (8%) [TC296698]
A_87_P024685	11.5598	11.8672	0.808118	-0.307362	-1	1.23744	CACNA2D1	gb|Gallus gallus finished cDNA, clone ChEST186p3. [BX929542]
A_87_P041329	11.3889	11.6962	0.808156	-0.307293	-1	1.23738	A_87_P041329	Unknown
A_87_P005318	9.14296	9.45014	0.808225	-0.307172	-1	1.23728	TC236428	tc|Q6QA54_MELGA (Q6QA54) Glypican-1 precursor, partial (10%) [TC236428]
A_87_P019163	11.3292	11.6364	0.80823	-0.307161	-1	1.23727	CO771802	gb|testis_EST02899 Testis cDNA Library Gallus gallus cDNA 3', mRNA sequence [CO771802]
A_87_P017610	9.96463	10.2716	0.808317	-0.307007	-1	1.23714	CR353987	gb|Gallus gallus finished cDNA, clone ChEST100j17. [CR353987]
A_87_P033403	9.61615	9.92316	0.808317	-0.307006	-1	1.23714	A_87_P033403	Unknown
A_87_P020074	9.12367	9.43065	0.808328	-0.306987	-1	1.23712	CO759044	gb|brain_EST02236 Brain cDNA Library Gallus gallus cDNA 3', mRNA sequence [CO759044]
A_87_P006800	7.0641	7.3708	0.808487	-0.306704	-1	1.23688	TC280144	Unknown
A_87_P031945	8.53196	8.83862	0.808507	-0.306667	-1	1.23685	BU239885	gb|603322876F1 CSEQCHN33 Gallus gallus cDNA clone ChEST251g19 5', mRNA sequence [BU239885]
A_87_P040455	6.75947	7.06609	0.808537	-0.306615	-1	1.2368	A_87_P040455	Unknown
A_87_P007934	7.15126	7.45783	0.808561	-0.306572	-1	1.23677	TC265668	tc|Q89HP1_BRAJA (Q89HP1) ABC transporter ATP-binding protein, partial (6%) [TC265668]
A_87_P037605	9.99741	10.3037	0.808742	-0.306249	-1	1.23649	CTGF	ref|Gallus gallus connective tissue growth factor (CTGF), mRNA [NM_204274]
A_87_P024694	13.07	13.3761	0.808841	-0.306071	-1	1.23634	ITGB1BP2	gb|Gallus gallus finished cDNA, clone ChEST989h7. [BX929509]
A_87_P030379	9.39521	9.70118	0.808896	-0.305973	-1	1.23625	BU298355	gb|603733354F1 CSEQCHN56 Gallus gallus cDNA clone ChEST619k14 5', mRNA sequence [BU298355]
A_87_P011802	9.46281	9.76874	0.808916	-0.305939	-1	1.23622	CR523154	gb|Gallus gallus finished cDNA, clone ChEST1030o17. [CR523154]
A_87_P015531	8.69695	9.00287	0.808925	-0.305921	-1	1.23621	CR387851	gb|Gallus gallus finished cDNA, clone ChEST327d20. [CR387851]
A_87_P009078	8.63995	8.94569	0.809028	-0.305739	-1	1.23605	LMX1B	ref|Gallus gallus LIM homeobox transcription factor 1, beta (LMX1B), mRNA [NM_205358]
A_87_P017114	7.56579	7.87149	0.809048	-0.305703	-1	1.23602	CR385481	gb|Gallus gallus finished cDNA, clone ChEST463a24. [CR385481]
A_87_P041743	8.59642	8.90206	0.809084	-0.305638	-1	1.23597	A_87_P041743	Unknown
A_87_P026481	8.13069	8.43627	0.809118	-0.305578	-1	1.23591	BU452011	gb|603214504F1 CSEQRBN14 Gallus gallus cDNA clone ChEST199g1 5', mRNA sequence [BU452011]
A_87_P031295	11.4786	11.784	0.809231	-0.305377	-1	1.23574	A_87_P031295	Unknown
A_87_P031167	8.55152	8.85682	0.809277	-0.305295	-1	1.23567	BU269773	gb|603817848F1 CSEQCHN52 Gallus gallus cDNA clone ChEST814p12 5', mRNA sequence [BU269773]
A_87_P010820	10.1242	10.4295	0.809294	-0.305265	-1	1.23565	CR733123	gb|Gallus gallus finished cDNA, clone ChEST706h7. [CR733123]
A_87_P026760	8.87626	9.18141	0.80936	-0.305146	-1	1.23554	TC263224	tc|Q504T7_HUMAN (Q504T7) VGLL3 protein, partial (29%) [TC263224]
A_87_P003839	10.2587	10.5638	0.809372	-0.305126	-1	1.23553	ENSGALT00000011640	gb|PREDICTED: Gallus gallus similar to kinesin-associated protein 3 (LOC424395), mRNA [XM_422239]
A_87_P005092	7.57774	7.88286	0.809373	-0.305123	-1	1.23552	TC241814	Unknown
A_87_P017758	7.46401	7.76906	0.809414	-0.305051	-1	1.23546	CR353725	gb|Gallus gallus finished cDNA, clone ChEST228n3. [CR353725]
A_87_P038022	8.6844	8.98935	0.80947	-0.30495	-1	1.23538	ENSGALT00000040929	ens|Voltage-dependent L-type calcium channel subunit alpha-1S Fragment (Voltage-gated calcium channel subunit alpha Cav1.1) [Source:UniProtKB/Swiss-Prot;Acc:O42398] [ENSGALT00000040929]
A_87_P029050	8.05868	8.3636	0.809489	-0.304917	-1	1.23535	TC283408	Unknown
A_87_P037386	10.218	10.5229	0.809504	-0.30489	-1	1.23532	WFDC1	ref|Gallus gallus WAP four-disulfide core domain 1 (WFDC1), mRNA [NM_204554]
A_87_P002971	7.43025	7.7351	0.809525	-0.304852	-1	1.23529	A_87_P002971	Unknown
A_87_P018364	9.52913	9.83396	0.80954	-0.304826	-1	1.23527	CR352791	gb|Gallus gallus finished cDNA, clone ChEST435d16. [CR352791]
A_87_P039405	9.67251	9.97728	0.80957	-0.304772	-1	1.23522	A_87_P039405	Unknown
A_87_P036017	8.63566	8.9404	0.809591	-0.304735	-1	1.23519	ATP6V0A4	ref|Gallus gallus ATPase, H+ transporting, lysosomal V0 subunit a4 (ATP6V0A4), mRNA [NM_001080102]
A_87_P032609	9.41511	9.7198	0.809617	-0.304689	-1	1.23515	BU224479	gb|603799731F1 CSEQCHN23 Gallus gallus cDNA clone ChEST769m8 5', mRNA sequence [BU224479]
A_87_P024541	6.63391	6.93857	0.809635	-0.304657	-1	1.23512	BX929896	gb|Gallus gallus finished cDNA, clone ChEST648p24. [BX929896]
A_87_P000771	9.99362	10.2982	0.80966	-0.304612	-1	1.23509	TC248023	Unknown
A_87_P039890	9.6806	9.9852	0.809666	-0.304601	-1	1.23508	A_87_P039890	Unknown
A_87_P020369	7.80849	8.11298	0.809729	-0.304489	-1	1.23498	CACHD1	gb|PREDICTED: Gallus gallus hypothetical LOC424693 (LOC424693), mRNA [XM_422524]
A_87_P016309	13.2801	13.5846	0.80975	-0.304451	-1	1.23495	CR386685	gb|Gallus gallus finished cDNA, clone ChEST991n16. [CR386685]
A_87_P016592	8.42031	8.72475	0.809754	-0.304444	-1	1.23494	CR386273	gb|Gallus gallus finished cDNA, clone ChEST54c1. [CR386273]
A_87_P002461	7.20709	7.51152	0.809761	-0.304432	-1	1.23493	A_87_P002461	Unknown
A_87_P031094	7.54888	7.85331	0.809761	-0.304431	-1	1.23493	INTU	Unknown
A_87_P010525	7.51303	7.81743	0.809781	-0.304396	-1	1.2349	CV858763	gb|gonad_EST06239 Embryonic gonad cDNA Library Gallus gallus cDNA 5', mRNA sequence [CV858763]
A_87_P011900	8.59769	8.90206	0.809797	-0.304368	-1	1.23488	CR523018	gb|Gallus gallus finished cDNA, clone ChEST794e4. [CR523018]
A_87_P030308	10.0149	10.3191	0.80989	-0.304203	-1	1.23474	TC268182	tc|Q28DK1_XENTR (Q28DK1) Citrate synthase, partial (32%) [TC268182]
A_87_P023956	7.59763	7.90183	0.809891	-0.3042	-1	1.23473	BX931377	gb|Gallus gallus finished cDNA, clone ChEST333b24. [BX931377]
A_87_P029057	7.31403	7.61819	0.809913	-0.304161	-1	1.2347	TC274358	tc|AF334584 NIR2 {Homo sapiens} (exp=-1; wgp=0; cg=0), partial (16%) [TC274358]
A_87_P024875	6.48724	6.79135	0.809946	-0.304102	-1	1.23465	A_87_P024875	Unknown
A_87_P013559	11.1498	11.4538	0.810027	-0.303958	-1	1.23453	CR391302	gb|Gallus gallus finished cDNA, clone ChEST262k7. [CR391302]
A_87_P004109	11.7101	12.0139	0.810071	-0.30388	-1	1.23446	TC277164	tc|Q9DDJ7_CHICK (Q9DDJ7) Retinoblastoma tumor suppressor (Fragment), partial (35%) [TC277164]
A_87_P036884	13.1408	13.4446	0.810082	-0.30386	-1	1.23444	UBE2H	ref|Gallus gallus ubiquitin-conjugating enzyme E2H (UBC8 homolog, yeast) (UBE2H), mRNA [NM_001030647]
A_87_P006549	9.39389	9.69774	0.810089	-0.303848	-1	1.23443	A_87_P006549	Unknown
A_87_P001316	12.9136	13.2175	0.8101	-0.303828	-1	1.23442	TC287949	Unknown
A_87_P010869	8.11664	8.42031	0.81019	-0.303668	-1	1.23428	CR732796	gb|Gallus gallus finished cDNA, clone ChEST538k16. [CR732796]
A_87_P024277	7.69371	7.99733	0.810217	-0.303621	-1	1.23424	BX930479	gb|Gallus gallus finished cDNA, clone ChEST633h10. [BX930479]
A_87_P010963	9.08454	9.38808	0.81026	-0.303543	-1	1.23417	CR524348	gb|Gallus gallus finished cDNA, clone ChEST812i6. [CR524348]
A_87_P016560	13.2669	13.5704	0.81029	-0.303489	-1	1.23413	GLRX3	gb|Gallus gallus finished cDNA, clone ChEST110o21. [CR386320]
A_87_P008342	8.15637	8.45982	0.810313	-0.303449	-1	1.23409	TC246579	tc|Q9DDJ7_CHICK (Q9DDJ7) Retinoblastoma tumor suppressor (Fragment), partial (37%) [TC246579]
A_87_P021832	8.7321	9.0355	0.810342	-0.303398	-1	1.23405	BX936024	gb|Gallus gallus finished cDNA, clone ChEST26l13. [BX936024]
A_87_P009528	8.26828	8.57155	0.81041	-0.303275	-1	1.23394	TGFBR3	ref|Gallus gallus transforming growth factor, beta receptor III (TGFBR3), mRNA [NM_204339]
A_87_P034274	8.19164	8.49487	0.810437	-0.303228	-1	1.2339	BU120803	gb|603146047F1 CSEQCHL17 Gallus gallus cDNA clone ChEST145m12 5', mRNA sequence [BU120803]
A_87_P016019	7.39679	7.69988	0.810512	-0.303095	-1	1.23379	ENSGALT00000012704	gb|Gallus gallus finished cDNA, clone ChEST274h21. [CR387144]
A_87_P005794	8.80174	9.10483	0.810516	-0.303088	-1	1.23378	TC289442	Unknown
A_87_P008191	9.48804	9.79109	0.810532	-0.30306	-1	1.23376	A_87_P008191	Unknown
A_87_P036973	6.60844	6.91146	0.810555	-0.303017	-1	1.23372	ENSGALT00000012647	ens|Putative uncharacterized protein Fragment [Source:UniProtKB/TrEMBL;Acc:Q5ZLX1] [ENSGALT00000012647]
A_87_P032224	10.3933	10.6963	0.810573	-0.302985	-1	1.23369	A_87_P032224	Unknown
A_87_P040349	9.95705	10.2599	0.810638	-0.302871	-1	1.2336	CD727166	gb|4031228 1GAL - Chicken Intestinal Lymphocyte Gallus gallus cDNA clone 1GAL_60G07 5', mRNA sequence [CD727166]
A_87_P039185	8.84309	9.14591	0.810669	-0.302815	-1	1.23355	A_87_P039185	Unknown
A_87_P040244	9.24936	9.55215	0.810684	-0.302788	-1	1.23353	A_87_P040244	Unknown
A_87_P008741	10.21	10.5127	0.810685	-0.302787	-1	1.23352	IKZF1	ref|Gallus gallus IKAROS family zinc finger 1 (Ikaros) (IKZF1), mRNA [NM_205088]
A_87_P009431	11.0216	11.3243	0.810755	-0.302662	-1	1.23342	L48911	gb|Gallus gallus clone cDNA7AR. [L48911]
A_87_P041839	8.16614	8.46874	0.810792	-0.302596	-1	1.23336	A_87_P041839	Unknown
A_87_P029423	8.05387	8.35646	0.810794	-0.302592	-1	1.23336	TMEM170B	gb|PREDICTED: Gallus gallus hypothetical LOC420857 (LOC420857), mRNA [XM_418945]
A_87_P011657	9.27362	9.57619	0.810806	-0.302571	-1	1.23334	CR523375	gb|Gallus gallus finished cDNA, clone ChEST875h18. [CR523375]
A_87_P016151	8.53775	8.84031	0.810814	-0.302556	-1	1.23333	CR386938	gb|Gallus gallus finished cDNA, clone ChEST41k5. [CR386938]
A_87_P007629	8.89058	9.19313	0.810818	-0.30255	-1	1.23332	TLE3	gb|PREDICTED: Gallus gallus similar to transducin-like enhancer 3 (LOC415568), mRNA [XR_026981]
A_87_P006725	6.74818	7.05063	0.810877	-0.302446	-1	1.23323	TC285956	Unknown
A_87_P005729	7.64233	7.94478	0.810877	-0.302445	-1	1.23323	TC296428	Unknown
A_87_P037300	8.25736	8.55974	0.81091	-0.302386	-1	1.23318	ENSGALT00000006090	gb|PREDICTED: Gallus gallus similar to Adenylate cyclase type 7 (Adenylate cyclase type VII) (ATP pyrophosphate-lyase 7) (Adenylyl cyclase 7) (LOC415732), mRNA [XM_414097]
A_87_P034380	6.92837	7.23065	0.810969	-0.30228	-1	1.23309	TC273441	tc|Q6PDH1_MOUSE (Q6PDH1) Plcb1 protein, partial (40%) [TC273441]
A_87_P013301	8.6467	8.94884	0.811044	-0.302148	-1	1.23298	ZYG11B	gb|Gallus gallus finished cDNA, clone ChEST156a21. [CR391669]
A_87_P018638	8.84794	9.15007	0.811053	-0.302132	-1	1.23296	CR352369	gb|Gallus gallus finished cDNA, clone ChEST82d4. [CR352369]
A_87_P006574	8.97457	9.2766	0.811111	-0.302028	-1	1.23288	A_87_P006574	Unknown
A_87_P008386	10.0539	10.3559	0.811163	-0.301935	-1	1.2328	TC292871	tc|Q28ET2_XENTR (Q28ET2) Annexin A4, partial (19%) [TC292871]
A_87_P034448	8.73931	9.04116	0.811211	-0.301851	-1	1.23273	GAS6	gb|PREDICTED: Gallus gallus similar to growth arrest-specific 6 (LOC418737), mRNA [XM_416936]
A_87_P010836	12.156	12.4578	0.811266	-0.301754	-1	1.23264	CR733076	gb|Gallus gallus finished cDNA, clone ChEST527i10. [CR733076]
A_87_P001370	9.33183	9.63357	0.811273	-0.30174	-1	1.23263	A_87_P001370	Unknown
A_87_P038297	7.77869	8.08043	0.811274	-0.301739	-1	1.23263	A_87_P038297	Unknown
A_87_P026403	8.02322	8.32494	0.811289	-0.301712	-1	1.23261	BU453901	gb|603217444F1 CSEQRBN14 Gallus gallus cDNA clone ChEST206g12 5', mRNA sequence [BU453901]
A_87_P016933	8.31554	8.61725	0.81129	-0.30171	-1	1.2326	CR385769	gb|Gallus gallus finished cDNA, clone ChEST695b23. [CR385769]
A_87_P008935	8.02821	8.32989	0.811308	-0.301679	-1	1.23258	HOXD4	ens|Homeobox protein Hox-D4 (Chox-A) [Source:UniProtKB/Swiss-Prot;Acc:P17278] [ENSGALT00000038691]
A_87_P041910	8.30609	8.60773	0.811327	-0.301644	-1	1.23255	A_87_P041910	Unknown
A_87_P001686	9.17233	9.47397	0.81133	-0.30164	-1	1.23254	TC291239	Unknown
A_87_P000250	9.26519	9.56682	0.811339	-0.301624	-1	1.23253	TC279576	tc|KIF1A_HUMAN (Q12756) Kinesin-like protein KIF1A (Axonal transporter of synaptic vesicles), partial (3%) [TC279576]
A_87_P038687	7.51303	7.81457	0.811386	-0.301539	-1	1.23246	A_87_P038687	Unknown
A_87_P003590	6.65578	6.95732	0.81139	-0.301533	-1	1.23245	TC233933	Unknown
A_87_P002323	7.01651	7.31799	0.811417	-0.301484	-1	1.23241	TC283949	tc|Q7WTM3_MYXXA (Q7WTM3) Orf169 protein, partial (6%) [TC283949]
A_87_P018226	8.7518	9.05329	0.811417	-0.301484	-1	1.23241	CR353001	gb|Gallus gallus finished cDNA, clone ChEST541o15. [CR353001]
A_87_P014315	10.5074	10.8088	0.8115	-0.301337	-1	1.23229	CR390190	gb|Gallus gallus finished cDNA, clone ChEST928d10. [CR390190]
A_87_P040315	8.28278	8.58409	0.811517	-0.301307	-1	1.23226	A_87_P040315	Unknown
A_87_P037204	8.45638	8.75761	0.81156	-0.30123	-1	1.23219	RCJMB04_1a13	ref|Gallus gallus metastasis suppressor 1 (MTSS1), mRNA [NM_001030954]
A_87_P020374	7.80274	8.10393	0.811585	-0.301186	-1	1.23216	TC301529	tc|Q6PKD5_HUMAN (Q6PKD5) RPH3A protein (Fragment), partial (39%) [TC301529]
A_87_P016795	8.79553	9.09669	0.8116	-0.301159	-1	1.23213	CR385965	gb|Gallus gallus finished cDNA, clone ChEST215e11. [CR385965]
A_87_P019403	6.9949	7.29577	0.811765	-0.300866	-1	1.23188	A_87_P019403	Unknown
A_87_P037035	7.81216	8.11298	0.811792	-0.300818	-1	1.23184	RCJMB04_3a1	ref|Gallus gallus hematological and neurological expressed 1-like (HN1L), mRNA [NM_001030651]
A_87_P018109	9.26379	9.56458	0.811808	-0.30079	-1	1.23182	LOC417447	gb|Gallus gallus finished cDNA, clone ChEST139b12. [CR353187]
A_87_P013731	6.57261	6.87337	0.811824	-0.300761	-1	1.23179	C14orf166B	gb|Gallus gallus finished cDNA, clone ChEST696c11. [CR391094]
A_87_P027175	8.52236	8.82306	0.811858	-0.300701	-1	1.23174	A_87_P027175	Unknown
A_87_P031898	8.71924	9.01994	0.811861	-0.300695	-1	1.23174	BU240942	gb|603323170F1 CSEQCHN33 Gallus gallus cDNA clone ChEST251l17 5', mRNA sequence [BU240942]
A_87_P008422	12.0413	12.342	0.811865	-0.300688	-1	1.23173	NP347811	tc|GB|L12697.1|AAA53438.1 engrailed protein [NP347811]
A_87_P024022	7.04589	7.34657	0.811869	-0.300681	-1	1.23173	RIN2	gb|Gallus gallus finished cDNA, clone ChEST1023j5. [BX931189]
A_87_P006251	7.32814	7.62882	0.811869	-0.300681	-1	1.23173	TC302875	tc|P74792_SYNY3 (P74792) Ssl0750 protein, partial (11%) [TC302875]
A_87_P021939	15.6288	15.9294	0.811936	-0.300562	-1	1.23162	C20orf149	gb|Gallus gallus finished cDNA, clone ChEST163b15. [BX935801]
A_87_P007997	9.82467	10.1252	0.811962	-0.300515	-1	1.23158	LOC428877	gb|PREDICTED: Gallus gallus hypothetical LOC428877 (LOC428877), mRNA [XR_026882]
A_87_P018864	7.37679	7.67728	0.811975	-0.300492	-1	1.23156	S1PR1	gb|Gallus gallus finished cDNA, clone ChEST544b11. [CR338755]
A_87_P006612	11.1808	11.4812	0.812025	-0.300404	-1	1.23149	A_87_P006612	Unknown
A_87_P031737	7.2621	7.56242	0.812069	-0.300325	-1	1.23142	TC241290	Unknown
A_87_P001758	9.26861	9.56892	0.812079	-0.300307	-1	1.23141	A_87_P001758	Unknown
A_87_P014330	8.33371	8.63397	0.812111	-0.300251	-1	1.23136	CR390170	gb|Gallus gallus finished cDNA, clone ChEST929h4. [CR390170]
A_87_P013797	8.63566	8.93582	0.812162	-0.30016	-1	1.23128	C22orf30	gb|Gallus gallus finished cDNA, clone ChEST751g15. [CR390992]
A_87_P033774	10.53	10.8301	0.812237	-0.300027	-1	1.23117	TC295580	tc|Q8IRB1_DROME (Q8IRB1) CG32248-PA, partial (5%) [TC295580]
A_87_P034518	8.56588	8.86584	0.812279	-0.299953	-1	1.2311	BU114048	gb|603129348F1 CSEQCHL14 Gallus gallus cDNA clone ChEST103p12 5', mRNA sequence [BU114048]
A_87_P031576	8.60796	8.90779	0.812352	-0.299823	-1	1.23099	TC250876	Unknown
A_87_P040025	7.27845	7.57824	0.812367	-0.299796	-1	1.23097	A_87_P040025	Unknown
A_87_P009358	12.3596	12.6594	0.812386	-0.299764	-1	1.23094	TGFB3	ref|Gallus gallus transforming growth factor, beta 3 (TGFB3), mRNA [NM_205454]
A_87_P022578	7.94741	8.24716	0.812392	-0.299752	-1	1.23093	BX934475	gb|Gallus gallus finished cDNA, clone ChEST378o7. [BX934475]
A_87_P039726	8.10695	8.40667	0.812409	-0.299721	-1	1.23091	A_87_P039726	Unknown
A_87_P013122	10.3898	10.6896	0.812409	-0.299721	-1	1.23091	CR405907	gb|Gallus gallus finished cDNA, clone ChEST686k7. [CR405907]
A_87_P008764	15.624	15.9237	0.812412	-0.299717	-1	1.2309	CASQ2	ref|Gallus gallus calsequestrin 2 (cardiac muscle) (CASQ2), mRNA [NM_204526]
A_87_P018610	8.91701	9.21666	0.812451	-0.299648	-1	1.23084	ENSGALT00000035422	gb|Gallus gallus finished cDNA, clone ChEST83b18. [CR352416]
A_87_P000868	7.74878	8.04828	0.812533	-0.299502	-1	1.23072	TC243371	Unknown
A_87_P031117	9.87799	10.1775	0.812536	-0.299497	-1	1.23072	MUTYH	gb|PREDICTED: Gallus gallus similar to mutY homolog (LOC424594), mRNA [XM_422433]
A_87_P033931	9.93387	10.2334	0.812538	-0.299493	-1	1.23071	TC292252	tc|O02870_CHICK (O02870) ChLAMP, g9-isoform precursor, partial (72%) [TC292252]
A_87_P039218	8.02322	8.32231	0.812767	-0.299086	-1	1.23037	A_87_P039218	Unknown
A_87_P030790	6.55309	6.85208	0.81282	-0.298992	-1	1.23028	BU281246	gb|603598826F1 CSEQCHN54 Gallus gallus cDNA clone ChEST570c8 5', mRNA sequence [BU281246]
A_87_P006878	8.66355	8.96248	0.812854	-0.298932	-1	1.23023	A_87_P006878	Unknown
A_87_P015499	9.6771	9.97603	0.812857	-0.298926	-1	1.23023	CR387889	gb|Gallus gallus finished cDNA, clone ChEST322k22. [CR387889]
A_87_P036134	8.41484	8.71371	0.812886	-0.298875	-1	1.23018	RCJMB04_27k21	ref|Gallus gallus transcription elongation factor B (SIII), polypeptide 3 (110kDa, elongin A) (TCEB3), mRNA [NM_001030905]
A_87_P005536	8.79553	9.09432	0.812938	-0.298783	-1	1.23011	TC294730	Unknown
A_87_P002332	8.00676	8.30552	0.812951	-0.29876	-1	1.23009	TC299134	tc|Q3G5D3_9DELT (Q3G5D3) Acetylornithine transaminase , partial (4%) [TC299134]
A_87_P032272	8.99171	9.29043	0.81297	-0.298726	-1	1.23006	BU233537	gb|603412221F1 CSEQCHN24 Gallus gallus cDNA clone ChEST331i6 5', mRNA sequence [BU233537]
A_87_P022702	7.73595	8.03456	0.813032	-0.298615	-1	1.22996	BX934183	gb|Gallus gallus finished cDNA, clone ChEST440f23. [BX934183]
A_87_P038105	10.8823	11.1808	0.813053	-0.298579	-1	1.22993	HS6ST1	ref|Gallus gallus heparan sulfate 6-O-sulfotransferase 1 (HS6ST1), mRNA [NM_204482]
A_87_P006827	10.1165	10.4151	0.81306	-0.298566	-1	1.22992	TC278171	tc|Q35I37_9BRAD (Q35I37) Major facilitator superfamily transporter, partial (4%) [TC278171]
A_87_P010183	9.13086	9.42936	0.813096	-0.298503	-1	1.22987	ZNF618	gb|PREDICTED: Gallus gallus similar to OTTHUMP00000021963 (LOC770984), mRNA [XM_001234303]
A_87_P036080	9.37511	9.6736	0.813099	-0.298497	-1	1.22986	DHX30	ref|Gallus gallus DEAH (Asp-Glu-Ala-His) box polypeptide 30 (DHX30), mRNA [NM_001012851]
A_87_P005363	7.88946	8.18776	0.81321	-0.298301	-1	1.2297	TC255697	tc|Q7ZGX1_9HIV1 (Q7ZGX1) Envelope glycoprotein (Fragment), partial (9%) [TC255697]
A_87_P017079	10.2456	10.5439	0.813213	-0.298294	-1	1.22969	CR385548	gb|Gallus gallus finished cDNA, clone ChEST371b10. [CR385548]
A_87_P007252	10.5647	10.863	0.813216	-0.298289	-1	1.22969	TC267821	tc|Q75KB9_ORYSA (Q75KB9) Expressed protein, partial (10%) [TC267821]
A_87_P004173	10.386	10.6842	0.813269	-0.298196	-1	1.22961	CO768369	gb|spleen_EST04095 Spleen cDNA Library Gallus gallus cDNA 3', mRNA sequence [CO768369]
A_87_P011830	13.1454	13.4435	0.813301	-0.298139	-1	1.22956	CR523109	gb|Gallus gallus finished cDNA, clone ChEST238d19. [CR523109]
A_87_P012853	6.63391	6.932	0.813328	-0.298091	-1	1.22952	CR406328	gb|Gallus gallus finished cDNA, clone ChEST874e10. [CR406328]
A_87_P026281	9.37298	9.67097	0.813385	-0.29799	-1	1.22943	ENSGALT00000020016	gb|PREDICTED: Gallus gallus utrophin (homologous to dystrophin) (UTRN), mRNA [XM_419648]
A_87_P006685	10.8279	11.1259	0.813403	-0.297958	-1	1.2294	A_87_P006685	Unknown
A_87_P016050	6.42746	6.72541	0.813403	-0.297957	-1	1.2294	CR387088	gb|Gallus gallus finished cDNA, clone ChEST495m4. [CR387088]
A_87_P020226	9.7087	10.0065	0.813465	-0.297848	-1	1.22931	TC274809	tc|Q66HC9_RAT (Q66HC9) Dynein, axonemal, intermediate polypeptide 2, partial (86%) [TC274809]
A_87_P040784	7.95642	8.25423	0.813484	-0.297814	-1	1.22928	A_87_P040784	Unknown
A_87_P034190	6.62033	6.91811	0.813504	-0.297779	-1	1.22925	TC273045	tc|HUMRPL18A ribosomal protein L18 {Homo sapiens} (exp=-1; wgp=0; cg=0), complete [TC273045]
A_87_P019063	12.2254	12.5231	0.813566	-0.297669	-1	1.22916	ENSGALT00000014545	gb|testis_EST03866 Testis cDNA Library Gallus gallus cDNA 3', mRNA sequence [CO772769]
A_87_P041966	7.78535	8.08284	0.813669	-0.297486	-1	1.229	A_87_P041966	Unknown
A_87_P009592	11.3831	11.6805	0.813714	-0.297406	-1	1.22893	DR974389	gb|CHUT005A04.g1 Primary Chick Utricle Subtraction Gallus gallus cDNA 5, mRNA sequence [DR974389]
A_87_P011695	9.46859	9.76575	0.813852	-0.297161	-1	1.22872	ENSGALT00000018455	gb|Gallus gallus finished cDNA, clone ChEST851c14. [CR523321]
A_87_P018604	7.52885	7.82596	0.81388	-0.297113	-1	1.22868	CR352425	gb|Gallus gallus finished cDNA, clone ChEST323a9. [CR352425]
A_87_P000970	9.25255	9.54953	0.813957	-0.296975	-1	1.22857	TC260794	tc|Q6PJX0_HUMAN (Q6PJX0) ZCRB1 protein (Fragment), partial (9%) [TC260794]
A_87_P011173	7.66836	7.96524	0.814013	-0.296877	-1	1.22848	CR524061	gb|Gallus gallus finished cDNA, clone ChEST1021m21. [CR524061]
A_87_P022428	11.8889	12.1856	0.814147	-0.296638	-1	1.22828	PEX16	gb|Gallus gallus finished cDNA, clone ChEST730p8. [BX934767]
A_87_P022706	11.0168	11.3133	0.814201	-0.296542	-1	1.2282	BX934179	gb|Gallus gallus finished cDNA, clone ChEST442d1. [BX934179]
A_87_P004153	11.6367	11.9332	0.814214	-0.296519	-1	1.22818	TC280682	Unknown
A_87_P016765	8.41484	8.71124	0.814282	-0.2964	-1	1.22808	CR385998	gb|Gallus gallus finished cDNA, clone ChEST216i17. [CR385998]
A_87_P001940	7.38494	7.68129	0.814314	-0.296344	-1	1.22803	TC282954	Unknown
A_87_P018888	7.25267	7.54888	0.814392	-0.296204	-1	1.22791	CR338721	gb|Gallus gallus finished cDNA, clone ChEST1014h3. [CR338721]
A_87_P028420	7.16885	7.46503	0.814402	-0.296187	-1	1.22789	BU383607	gb|603857851F1 CSEQCHN75 Gallus gallus cDNA clone ChEST864f14 5', mRNA sequence [BU383607]
A_87_P039375	10.6586	10.9547	0.814449	-0.296103	-1	1.22782	TC243583	Unknown
A_87_P023033	10.6712	10.9672	0.814524	-0.29597	-1	1.22771	BX933430	gb|Gallus gallus finished cDNA, clone ChEST67c1. [BX933430]
A_87_P024995	9.74655	10.0423	0.814622	-0.295797	-1	1.22756	BX266451	gb|BX266451 AGENAE Gallus gallus multi-tissues normalized and once-subtracted cDNA library (gcal) Gallus gallus cDNA clone gcal0010.o.07 5prim, mRNA sequence [BX266451]
A_87_P025420	10.4548	10.7506	0.814629	-0.295785	-1	1.22755	BU480304	gb|603472586F1 CSEQRBN22 Gallus gallus cDNA clone ChEST351k21 5', mRNA sequence [BU480304]
A_87_P038922	8.51855	8.81431	0.81464	-0.295766	-1	1.22754	A_87_P038922	Unknown
A_87_P038904	8.05868	8.35444	0.814646	-0.295754	-1	1.22753	A_87_P038904	Unknown
A_87_P013102	11.2212	11.5169	0.814665	-0.295721	-1	1.2275	SNAP29	ref|Gallus gallus synaptosomal-associated protein, 29kDa (SNAP29), mRNA [NM_001030652]
A_87_P038449	13.9243	14.2199	0.814737	-0.295594	-1	1.22739	A_87_P038449	Unknown
A_87_P017820	11.1162	11.4117	0.814756	-0.29556	-1	1.22736	CR353621	gb|Gallus gallus finished cDNA, clone ChEST115d7. [CR353621]
A_87_P009020	7.29692	7.59247	0.814762	-0.29555	-1	1.22735	ENSGALT00000037971	ens|Thrombospondin-1 Fragment [Source:UniProtKB/TrEMBL;Acc:P79786] [ENSGALT00000037971]
A_87_P019527	9.34572	9.64121	0.814794	-0.295492	-1	1.2273	TC285517	tc|S50336 glutathione peroxidase {Rattus norvegicus} (exp=-1; wgp=0; cg=0), partial (80%) [TC285517]
A_87_P029132	6.67336	6.96876	0.81485	-0.295394	-1	1.22722	A_87_P029132	Unknown
A_87_P028332	6.41857	6.71394	0.814864	-0.295369	-1	1.2272	A_87_P028332	Unknown
A_87_P006059	10.0925	10.3878	0.814866	-0.295365	-1	1.2272	TC298102	tc|Q5EBU6_9PARA (Q5EBU6) Nucleoprotein (Fragment), partial (15%) [TC298102]
A_87_P000708	7.93084	8.22618	0.814883	-0.295334	-1	1.22717	TC274749	Unknown
A_87_P032950	8.17359	8.46874	0.814989	-0.295147	-1	1.22701	PTPN14	gb|PREDICTED: Gallus gallus similar to protein tyrosine phosphatase, non-receptor type 14, transcript variant 2 (LOC421360), mRNA [XM_419419]
A_87_P009419	7.83321	8.12836	0.81499	-0.295146	-1	1.22701	DCX	gb|Gallus gallus 18C15 mRNA, complete cds. [L77700]
A_87_P019990	8.38933	8.6844	0.815036	-0.295065	-1	1.22694	A_87_P019990	Unknown
A_87_P027507	8.51623	8.81128	0.815044	-0.29505	-1	1.22693	BU421414	gb|603231261F1 CSEQRBN09 Gallus gallus cDNA clone ChEST227i15 5', mRNA sequence [BU421414]
A_87_P013617	8.47999	8.77488	0.815132	-0.294895	-1	1.2268	CR391235	gb|Gallus gallus finished cDNA, clone ChEST199e15. [CR391235]
A_87_P032707	10.4422	10.737	0.815148	-0.294866	-1	1.22677	NPY7R	ref|Gallus gallus neuropeptide Y7 receptor (NPY7R), mRNA [NM_001037824]
A_87_P013235	8.72101	9.01588	0.815148	-0.294865	-1	1.22677	CR391764	gb|Gallus gallus finished cDNA, clone ChEST471p16. [CR391764]
A_87_P016753	10.6024	10.8972	0.815168	-0.294831	-1	1.22674	CR386017	gb|Gallus gallus finished cDNA, clone ChEST214g20. [CR386017]
A_87_P007576	7.01922	7.31403	0.815182	-0.294806	-1	1.22672	PCNXL2	gb|PREDICTED: Gallus gallus similar to mKIAA0435 protein (LOC428587), mRNA [XR_027116]
A_87_P008613	9.22106	9.51582	0.815211	-0.294754	-1	1.22668	A_87_P008613	Unknown
A_87_P017550	10.5829	10.8775	0.815283	-0.294626	-1	1.22657	MMAB	gb|Gallus gallus finished cDNA, clone ChEST372h12. [CR354091]
A_87_P012125	8.9053	9.1999	0.815298	-0.2946	-1	1.22655	LOC419833	gb|Gallus gallus finished cDNA, clone ChEST807m21. [CR407369]
A_87_P025956	10.753	11.0476	0.815302	-0.294593	-1	1.22654	BU464943	gb|603368952F1 CSEQRBN19 Gallus gallus cDNA clone ChEST272h14 5', mRNA sequence [BU464943]
A_87_P032439	11.4413	11.7359	0.815312	-0.294576	-1	1.22652	BU229244	gb|603399381F1 CSEQCHN23 Gallus gallus cDNA clone ChEST291b22 5', mRNA sequence [BU229244]
A_87_P038899	6.64401	6.93857	0.815319	-0.294563	-1	1.22651	A_87_P038899	Unknown
A_87_P006198	8.26828	8.56281	0.815334	-0.294536	-1	1.22649	TC299217	tc|Q59FZ5_HUMAN (Q59FZ5) PTPRF interacting protein alpha 1 isoform b variant (Fragment), partial (12%) [TC299217]
A_87_P009830	8.37924	8.67351	0.815483	-0.294274	-1	1.22627	CV891736	gb|4143861 BARC_4GAL chicken mixed tissue Gallus gallus cDNA clone 4GAL_8G05 5', mRNA sequence [CV891736]
A_87_P041726	9.25388	9.54785	0.815654	-0.293971	-1	1.22601	A_87_P041726	Unknown
A_87_P029856	9.08195	9.3759	0.815667	-0.293948	-1	1.22599	SMARCA1	gb|PREDICTED: Gallus gallus similar to Possible global transcription activator SNF2L1 (LOC422358), mRNA [XM_420329]
A_87_P031309	8.00886	8.30257	0.815799	-0.293714	-1	1.22579	BU264977	gb|603509277F1 CSEQCHN52 Gallus gallus cDNA clone ChEST438j19 5', mRNA sequence [BU264977]
A_87_P026734	7.17135	7.46503	0.815817	-0.293683	-1	1.22577	BU445877	gb|603763751F1 CSEQRBN13 Gallus gallus cDNA clone ChEST686e14 5', mRNA sequence [BU445877]
A_87_P017420	9.84933	10.143	0.815832	-0.293657	-1	1.22574	ADPRHL1	gb|Gallus gallus finished cDNA, clone ChEST300e19. [CR354288]
A_87_P035843	9.28703	9.58052	0.815926	-0.293491	-1	1.2256	A_87_P035843	Unknown
A_87_P040063	9.16352	9.457	0.815934	-0.293476	-1	1.22559	A_87_P040063	Unknown
A_87_P020313	8.01683	8.31025	0.815962	-0.293427	-1	1.22555	CO422289	gb|GGEZHT1016C11.g HT1 Gallus gallus cDNA clone GGEZHT1016C11, mRNA sequence [CO422289]
A_87_P003033	11.6046	11.8979	0.815985	-0.293386	-1	1.22551	ENSGALT00000008368	ens|Serine/threonine-protein kinase WNK2 (EC 2.7.11.1)(Protein kinase with no lysine 2)(Protein kinase, lysine-deficient 2)(Serologically defined colon cancer antigen 43)(Antigen NY-CO-43) [Source:UniProtKB/Swiss-Prot;Acc:Q9Y3S1] [ENSGALT00000008368]
A_87_P023478	10.8889	11.1822	0.816004	-0.293352	-1	1.22548	TIPARP	gb|Gallus gallus finished cDNA, clone ChEST597c14. [BX932479]
A_87_P040185	9.23326	9.52648	0.816077	-0.293223	-1	1.22537	A_87_P040185	Unknown
A_87_P020227	9.83946	10.1327	0.816084	-0.29321	-1	1.22536	CO635446	gb|Contig1805 WL [CO635446]
A_87_P016820	9.57573	9.86878	0.816171	-0.293056	-1	1.22523	CR385930	gb|Gallus gallus finished cDNA, clone ChEST566j15. [CR385930]
A_87_P027671	11.6811	11.9741	0.816188	-0.293027	-1	1.22521	BU418179	gb|603955147F1 CSEQRBN09 Gallus gallus cDNA clone ChEST921n12 5', mRNA sequence [BU418179]
A_87_P017836	11.726	12.019	0.816192	-0.29302	-1	1.2252	TACC2	gb|Gallus gallus finished cDNA, clone ChEST57o16. [CR353598]
A_87_P031231	10.3663	10.6593	0.816206	-0.292996	-1	1.22518	TC247550	tc|Q86W91_HUMAN (Q86W91) Plakophilin 4, isoform b, partial (3%) [TC247550]
A_87_P016752	8.61771	8.91064	0.816241	-0.292933	-1	1.22513	CR386018	gb|Gallus gallus finished cDNA, clone ChEST216p10. [CR386018]
A_87_P002865	7.0614	7.35432	0.816245	-0.292925	-1	1.22512	BU202948	gb|603949471F1 CSEQCHN03 Gallus gallus cDNA clone ChEST907m18 5', mRNA sequence [BU202948]
A_87_P018522	11.582	11.8748	0.816303	-0.292823	-1	1.22504	CR352543	gb|Gallus gallus finished cDNA, clone ChEST834i23. [CR352543]
A_87_P009204	8.20626	8.49906	0.816315	-0.292803	-1	1.22502	SRC	gb|c-scr=pp60c-src, sdr=src downstream region [Chickens, mRNA, 1997 nt]. [S43579]
A_87_P007555	9.61387	9.90666	0.81632	-0.292792	-1	1.22501	PRELP	gb|PREDICTED: Gallus gallus similar to proline arginine-rich end leucine-rich repeat protein (LOC419933), mRNA [XM_418054]
A_87_P041730	7.41812	7.71082	0.816374	-0.292699	-1	1.22493	A_87_P041730	Unknown
A_87_P015420	8.5106	8.80327	0.816388	-0.292673	-1	1.22491	LOC427221	gb|Gallus gallus finished cDNA, clone ChEST1022m8. [CR388511]
A_87_P038103	7.76824	8.06079	0.816457	-0.292551	-1	1.2248	DDAH1	ref|Gallus gallus dimethylarginine dimethylaminohydrolase 1 (DDAH1), mRNA [NM_204382]
A_87_P009279	10.2885	10.5809	0.816546	-0.292394	-1	1.22467	ENSGALT00000008320	ens|Alpha-1 type XI collagen Fragment [Source:UniProtKB/TrEMBL;Acc:Q90796] [ENSGALT00000008320]
A_87_P031289	6.42746	6.71969	0.816639	-0.292229	-1	1.22453	A_87_P031289	Unknown
A_87_P002195	10.1966	10.4885	0.816828	-0.291895	-1	1.22425	BU210004	gb|603104547F1 CSEQCHN03 Gallus gallus cDNA clone ChEST41n12 5', mRNA sequence [BU210004]
A_87_P022205	6.78024	7.0721	0.816846	-0.291863	-1	1.22422	YFV	ref|Gallus gallus MHC class I antigen (YFV), mRNA [NM_001030675]
A_87_P027860	7.29174	7.58346	0.816932	-0.291712	-1	1.22409	DR411930	gb|gPGC_EST01772 Embryonic gonadal PGC cDNA Library Gallus gallus cDNA 5', mRNA sequence [DR411930]
A_87_P037500	9.5185	9.81014	0.816978	-0.291631	-1	1.22402	IRX1	ref|Gallus gallus iroquois homeobox 1 (IRX1), mRNA [NM_001030338]
A_87_P012412	8.30229	8.59375	0.817074	-0.291462	-1	1.22388	DIP2A	gb|Gallus gallus finished cDNA, clone ChEST911j5. [CR406957]
A_87_P026154	6.65578	6.94724	0.817076	-0.291457	-1	1.22388	A_87_P026154	Unknown
A_87_P028531	6.8452	7.13665	0.817079	-0.291452	-1	1.22387	BU380287	gb|603859159F1 CSEQCHN75 Gallus gallus cDNA clone ChEST867f15 5', mRNA sequence [BU380287]
A_87_P040472	6.8452	7.13665	0.817079	-0.291452	-1	1.22387	GDPD2	Unknown
A_87_P010497	6.79926	7.09063	0.817128	-0.291366	-1	1.2238	TC278604	tc|NM_001012592 heterogeneous nuclear ribonucleoprotein H3 (2H9) {Gallus gallus} (exp=-1; wgp=0; cg=0), partial (7%) [TC278604]
A_87_P007143	8.89806	9.18939	0.817146	-0.291335	-1	1.22377	A_87_P007143	Unknown
A_87_P006521	7.97701	8.26828	0.817184	-0.291268	-1	1.22371	TC302775	Unknown
A_87_P030052	8.45844	8.74965	0.817216	-0.291211	-1	1.22367	BU312230	gb|603542292F1 CSEQCHN61 Gallus gallus cDNA clone ChEST513g24 5', mRNA sequence [BU312230]
A_87_P015721	10.0451	10.3362	0.817237	-0.291173	-1	1.22363	TTLL5	ref|Gallus gallus tubulin tyrosine ligase-like family, member 5 (TTLL5), mRNA [NM_001031204]
A_87_P012755	9.63852	9.92963	0.817272	-0.291112	-1	1.22358	CR406474	gb|Gallus gallus finished cDNA, clone ChEST959a8. [CR406474]
A_87_P001211	8.33129	8.62238	0.817283	-0.291092	-1	1.22357	TC255423	Unknown
A_87_P016538	8.54925	8.84031	0.817302	-0.291058	-1	1.22354	PCGF5	gb|Gallus gallus finished cDNA, clone ChEST234m6. [CR386353]
A_87_P000092	7.64847	7.93951	0.817313	-0.291039	-1	1.22352	TC271758	Unknown
A_87_P029103	11.6447	11.9356	0.817405	-0.290877	-1	1.22338	TC293166	tc|AY139835 kinesin superfamily protein {Homo sapiens} (exp=-1; wgp=0; cg=0), partial (30%) [TC293166]
A_87_P016477	7.53229	7.82312	0.817432	-0.29083	-1	1.22334	CR386438	gb|Gallus gallus finished cDNA, clone ChEST235n15. [CR386438]
A_87_P027088	7.77869	8.06943	0.817485	-0.290735	-1	1.22326	TC300046	Unknown
A_87_P019970	12.7171	13.0077	0.817561	-0.290602	-1	1.22315	TC240313	tc|Q272J7_MYCFV (Q272J7) Low molecular weight antigen CFP2 (Low molecular weight protein antigen 2) (CFP-2) precursor, partial (8%) [TC240313]
A_87_P004687	8.21595	8.50643	0.817628	-0.290483	-1	1.22305	TC280654	Unknown
A_87_P038754	8.53196	8.82235	0.817676	-0.290399	-1	1.22298	A_87_P038754	Unknown
A_87_P027244	7.43288	7.72301	0.817828	-0.290131	-1	1.22275	BU427158	gb|603234545F1 CSEQRBN09 Gallus gallus cDNA clone ChEST235i12 5', mRNA sequence [BU427158]
A_87_P032276	9.87799	10.1681	0.81783	-0.290128	-1	1.22275	TC258372	tc|WDR39_HUMAN (O76071) WD-repeat protein 39 (Ciao 1 protein), complete [TC258372]
A_87_P038081	7.51998	7.8101	0.817833	-0.290122	-1	1.22274	CYP7A1	ref|Gallus gallus cytochrome P450, family 7, subfamily A, polypeptide 1 (CYP7A1), mRNA [NM_001001753]
A_87_P016134	8.15866	8.44878	0.817833	-0.290122	-1	1.22274	LOC770733	gb|Gallus gallus finished cDNA, clone ChEST104k13. [CR386965]
A_87_P029510	8.22618	8.51623	0.817872	-0.290053	-1	1.22269	A_87_P029510	Unknown
A_87_P019434	7.32082	7.61075	0.817941	-0.289931	-1	1.22258	A_87_P019434	Unknown
A_87_P040547	7.68129	7.97114	0.817987	-0.289849	-1	1.22251	A_87_P040547	Unknown
A_87_P011181	8.25423	8.54388	0.818103	-0.289646	-1	1.22234	YPEL2	ref|Gallus gallus yippee-like 2 (Drosophila) (YPEL2), mRNA [NM_001007847]
A_87_P022629	9.36143	9.65105	0.818122	-0.289612	-1	1.22231	BX934355	gb|Gallus gallus finished cDNA, clone ChEST49o1. [BX934355]
A_87_P012796	8.07802	8.36762	0.818132	-0.289594	-1	1.2223	CR406410	gb|Gallus gallus finished cDNA, clone ChEST828e11. [CR406410]
A_87_P039838	8.95302	9.24242	0.81824	-0.289404	-1	1.22214	A_87_P039838	Unknown
A_87_P006000	11.3287	11.618	0.818262	-0.289366	-1	1.2221	TC289159	tc|Q6GQI9_XENLA (Q6GQI9) MGC79120 protein (Connector enhancer of KSR-like protein CNK1), partial (7%) [TC289159]
A_87_P026478	7.60748	7.8968	0.818292	-0.289313	-1	1.22206	TC299758	Unknown
A_87_P003139	8.18695	8.47625	0.8183	-0.289299	-1	1.22205	TC281287	Unknown
A_87_P027429	7.28655	7.57585	0.818303	-0.289293	-1	1.22204	BU423231	gb|603960888F1 CSEQRBN09 Gallus gallus cDNA clone ChEST935p21 5', mRNA sequence [BU423231]
A_87_P025288	9.49521	9.78449	0.81831	-0.28928	-1	1.22203	TC272622	Unknown
A_87_P021181	7.38494	7.67415	0.818349	-0.289212	-1	1.22197	TC290988	tc|Q6VEU9_XENLA (Q6VEU9) H+ transporting F1 ATP synthase epsilon subunit, partial (98%) [TC290988]
A_87_P013230	11.6332	11.9222	0.818443	-0.289046	-1	1.22183	CR405727	gb|Gallus gallus finished cDNA, clone ChEST572m23. [CR405727]
A_87_P021141	8.14915	8.43819	0.81845	-0.289034	-1	1.22182	CF249996	gb|esa007_b06 Eimeiria tenella-infected caecal tonsil Gallus gallus cDNA, mRNA sequence [CF249996]
A_87_P019913	8.70714	8.99612	0.818478	-0.288985	-1	1.22178	A_87_P019913	Unknown
A_87_P021842	9.36709	9.65604	0.818495	-0.288955	-1	1.22176	ACSBG1	gb|Gallus gallus finished cDNA, clone ChEST30e10. [BX936010]
A_87_P018469	7.15126	7.4402	0.818499	-0.288947	-1	1.22175	RCOR1	gb|Gallus gallus finished cDNA, clone ChEST153k21. [CR352626]
A_87_P017137	8.06146	8.35039	0.81851	-0.288927	-1	1.22173	CR385426	gb|Gallus gallus finished cDNA, clone ChEST458e4. [CR385426]
A_87_P012651	9.53202	9.8209	0.818536	-0.288881	-1	1.22169	C2orf21	gb|Gallus gallus finished cDNA, clone ChEST904m18. [CR406629]
A_87_P014084	6.95015	7.23902	0.818538	-0.288879	-1	1.22169	CR390545	gb|Gallus gallus finished cDNA, clone ChEST49i6. [CR390545]
A_87_P022972	7.40802	7.6968	0.818596	-0.288776	-1	1.2216	BX933555	gb|Gallus gallus finished cDNA, clone ChEST48o6. [BX933555]
A_87_P002484	6.9949	7.28366	0.818605	-0.288761	-1	1.22159	TC256579	tc|HSU76666 N-type calcium channel alpha1B subunit {Homo sapiens} (exp=-1; wgp=0; cg=0), partial (20%) [TC256579]
A_87_P024159	7.76824	8.05699	0.818607	-0.288757	-1	1.22159	BX930875	gb|Gallus gallus finished cDNA, clone ChEST378g11. [BX930875]
A_87_P028600	8.15138	8.44011	0.818623	-0.288729	-1	1.22156	BU377262	gb|603809162F1 CSEQCHN74 Gallus gallus cDNA clone ChEST792l15 5', mRNA sequence [BU377262]
A_87_P001811	7.35984	7.64847	0.818678	-0.288632	-1	1.22148	TC287963	Unknown
A_87_P036497	13.3217	13.6103	0.818684	-0.288622	-1	1.22147	ENSGALT00000012361	ens|RNA-binding protein 38 (RNA-binding motif protein 38) [Source:UniProtKB/Swiss-Prot;Acc:Q5ZJX4] [ENSGALT00000012361]
A_87_P035466	8.61576	8.90425	0.818763	-0.288482	-1	1.22135	AL587538	gb|AL587538 BP Chicken Brain Library Gallus gallus cDNA clone ROS058F04, mRNA sequence [AL587538]
A_87_P022242	9.98627	10.2747	0.818792	-0.288431	-1	1.22131	BX935144	gb|Gallus gallus finished cDNA, clone ChEST868g5. [BX935144]
A_87_P037243	11.6224	11.9108	0.818817	-0.288387	-1	1.22127	FUT11	ref|Gallus gallus fucosyltransferase 11 (alpha (1,3) fucosyltransferase) (FUT11), mRNA [NM_204428]
A_87_P018953	7.41547	7.70383	0.818833	-0.288358	-1	1.22125	A_87_P018953	Unknown
A_87_P007658	9.27518	9.56352	0.818843	-0.288342	-1	1.22124	TC280003	tc|IPU25705 immunoglobulin light chain F class {Ictalurus punctatus} (exp=-1; wgp=0; cg=0), partial (9%) [TC280003]
A_87_P023270	6.80239	7.09063	0.818902	-0.288237	-1	1.22115	BX932930	gb|Gallus gallus finished cDNA, clone ChEST910l7. [BX932930]
A_87_P036794	14.6988	14.987	0.818913	-0.288218	-1	1.22113	RCJMB04_7l20	ref|Gallus gallus poly(A) binding protein, cytoplasmic 1 (PABPC1), mRNA [NM_001031597]
A_87_P009316	9.51288	9.8011	0.818916	-0.288212	-1	1.22113	PTK7	ref|Gallus gallus PTK7 protein tyrosine kinase 7 (PTK7), mRNA [NM_001031035]
A_87_P022360	8.59642	8.8846	0.818933	-0.288183	-1	1.2211	SERPINE2	ref|Gallus gallus serpin peptidase inhibitor, clade E (nexin, plasminogen activator inhibitor type 1), member 2 (SERPINE2), mRNA [NM_001083920]
A_87_P007474	10.2113	10.4994	0.818987	-0.288088	-1	1.22102	TC270671	tc|Q4SEZ6_TETNG (Q4SEZ6) Chromosome 1 SCAF14609, whole genome shotgun sequence. (Fragment), partial (50%) [TC270671]
A_87_P008834	12.481	12.7691	0.819007	-0.288052	-1	1.22099	ST6GAL1	ref|Gallus gallus ST6 beta-galactosamide alpha-2,6-sialyltranferase 1 (ST6GAL1), mRNA [NM_205241]
A_87_P009296	8.83674	9.12464	0.819093	-0.2879	-1	1.22086	M81150	gb|Chicken T-cell receptor beta-chain mRNA, partial cds. [M81150]
A_87_P006501	8.88227	9.17007	0.819154	-0.287793	-1	1.22077	TC283979	tc|Q4IWT1_AZOVI (Q4IWT1) SecE subunit of protein translocation complex, partial (8%) [TC283979]
A_87_P010555	9.85527	10.143	0.819193	-0.287724	-1	1.22071	TC278781	tc|Q4VXJ7_HUMAN (Q4VXJ7) OTTHUMP00000021034, partial (82%) [TC278781]
A_87_P025599	11.2714	11.5591	0.819194	-0.287724	-1	1.22071	LOC771860	gb|603762439F1 CSEQRBN21 Gallus gallus cDNA clone ChEST683m9 5', mRNA sequence [BU469805]
A_87_P010609	10.4666	10.7543	0.819223	-0.287671	-1	1.22067	CV856335	gb|gonad_EST03811 Embryonic gonad cDNA Library Gallus gallus cDNA 5', mRNA sequence [CV856335]
A_87_P038790	9.22358	9.51118	0.819261	-0.287606	-1	1.22061	A_87_P038790	Unknown
A_87_P038029	9.39521	9.68279	0.819276	-0.287579	-1	1.22059	AF003093	gb|Gallus gallus Nished mRNA, partial cds. [AF003093]
A_87_P022414	13.1808	13.4684	0.819285	-0.287563	-1	1.22058	BX934791	gb|Gallus gallus finished cDNA, clone ChEST558j1. [BX934791]
A_87_P007749	7.53864	7.82596	0.819421	-0.287323	-1	1.22037	FNDC1	tc|Q2Q0I9_RAT (Q2Q0I9) Activator of G-protein signaling 8, partial (5%) [TC286500]
A_87_P007620	9.98946	10.2766	0.819532	-0.287129	-1	1.22021	A_87_P007620	Unknown
A_87_P013858	8.55152	8.83862	0.819547	-0.287102	-1	1.22019	CR390904	gb|Gallus gallus finished cDNA, clone ChEST397i15. [CR390904]
A_87_P008072	8.11233	8.39936	0.819586	-0.287032	-1	1.22013	A_87_P008072	Unknown
A_87_P021402	8.06943	8.35646	0.819588	-0.28703	-1	1.22013	TC253504	Unknown
A_87_P033521	8.06943	8.35646	0.819588	-0.28703	-1	1.22013	CTNNA3	gb|PREDICTED: Gallus gallus similar to catenin (cadherin-associated protein), alpha 3; alpha-catenin-like protein (LOC423648), mRNA [XM_001232672]
A_87_P033563	6.56508	6.85208	0.819602	-0.287005	-1	1.2201	BU143014	gb|603135782F1 CSEQCHL25 Gallus gallus cDNA clone ChEST119d22 5', mRNA sequence [BU143014]
A_87_P010462	11.7733	12.0603	0.819616	-0.286979	-1	1.22008	RHEB	gb|gPGC_EST02037 Embryonic gonadal PGC cDNA Library Gallus gallus cDNA 5', mRNA sequence [DR412195]
A_87_P019646	7.51303	7.79986	0.819703	-0.286827	-1	1.21995	CO766275	gb|spleen_EST02001 Spleen cDNA Library Gallus gallus cDNA 3', mRNA sequence [CO766275]
A_87_P035956	8.99477	9.28156	0.819723	-0.286791	-1	1.21992	CHPT1	ref|Gallus gallus choline phosphotransferase 1 (CHPT1), mRNA [NM_001030764]
A_87_P002260	7.82925	8.11599	0.819755	-0.286736	-1	1.21988	LOC420793	gb|PREDICTED: Gallus gallus hypothetical LOC420793 (LOC420793), mRNA [XM_418888]
A_87_P003448	11.8006	12.0873	0.819784	-0.286684	-1	1.21983	CV860158	gb|gonad_EST07634 Embryonic gonad cDNA Library Gallus gallus cDNA 5', mRNA sequence [CV860158]
A_87_P001507	8.69695	8.98355	0.819832	-0.286599	-1	1.21976	BX259275	gb|BX259275 AGENAE Gallus gallus multi-tissues normalized library (gcag) Gallus gallus cDNA clone gcag0004c.o.15 3prim, mRNA sequence [BX259275]
A_87_P010118	9.17386	9.46041	0.81986	-0.28655	-1	1.21972	TC266912	tc|BC008244 protein tyrosine phosphatase, non-receptor type 2, isoform 2 {Homo sapiens} (exp=-1; wgp=0; cg=0), partial (71%) [TC266912]
A_87_P017712	9.24936	9.53588	0.819878	-0.286518	-1	1.21969	ZPLD1	gb|Gallus gallus finished cDNA, clone ChEST937c23. [CR353809]
A_87_P040904	10.2426	10.5291	0.819915	-0.286454	-1	1.21964	A_87_P040904	Unknown
A_87_P002574	9.59803	9.88447	0.819925	-0.286436	-1	1.21962	TC262974	tc|Q5I726_BACNO (Q5I726) VirB7, partial (25%) [TC262974]
A_87_P025978	10.3249	10.6113	0.819969	-0.286358	-1	1.21956	TC280259	tc|Q5V5S5_HALMA (Q5V5S5) ABC transporter ATP-binding protein-like, partial (6%) [TC280259]
A_87_P028240	7.27612	7.56242	0.820002	-0.286301	-1	1.21951	A_87_P028240	Unknown
A_87_P029646	8.72272	9.00895	0.820042	-0.286231	-1	1.21945	BU328461	gb|603493784F1 CSEQCHN64 Gallus gallus cDNA clone ChEST400g21 5', mRNA sequence [BU328461]
A_87_P018327	7.82312	8.10932	0.820063	-0.286194	-1	1.21942	CR352845	gb|Gallus gallus finished cDNA, clone ChEST120d6. [CR352845]
A_87_P039766	7.79117	8.07736	0.820068	-0.286185	-1	1.21941	A_87_P039766	Unknown
A_87_P039834	7.41069	7.6968	0.820111	-0.286108	-1	1.21935	A_87_P039834	Unknown
A_87_P003347	9.179	9.46507	0.820133	-0.286071	-1	1.21932	EXTL3	gb|PREDICTED: Gallus gallus similar to Extl3 protein (LOC422022), mRNA [XM_420030]
A_87_P012241	9.96373	10.2497	0.820166	-0.286011	-1	1.21926	CR407189	gb|Gallus gallus finished cDNA, clone ChEST789a14. [CR407189]
A_87_P026499	7.54206	7.82801	0.820204	-0.285945	-1	1.21921	BU451634	gb|603769637F1 CSEQRBN14 Gallus gallus cDNA clone ChEST701i9 5', mRNA sequence [BU451634]
A_87_P022431	10.0435	10.3295	0.820214	-0.285927	-1	1.21919	DNAJC21	gb|Gallus gallus finished cDNA, clone ChEST554k23. [BX934764]
A_87_P040247	6.44526	6.73113	0.820248	-0.285868	-1	1.21914	A_87_P040247	Unknown
A_87_P014236	9.64323	9.92908	0.82026	-0.285847	-1	1.21913	CR390315	gb|Gallus gallus finished cDNA, clone ChEST927b22. [CR390315]
A_87_P021423	7.92479	8.21061	0.820272	-0.285826	-1	1.21911	BX950837	gb|Gallus gallus finished cDNA, clone ChEST671m14. [BX950837]
A_87_P011212	9.55452	9.84005	0.820441	-0.285529	-1	1.21886	TACC2	gb|Gallus gallus finished cDNA, clone ChEST697p16. [CR524009]
A_87_P021066	8.03952	8.32494	0.820503	-0.28542	-1	1.21876	TC272174	tc|Q8AVT7_XENLA (Q8AVT7) Sec61beta-prov protein, partial (29%) [TC272174]
A_87_P006077	11.2012	11.4866	0.820509	-0.285409	-1	1.21876	TC289128	Unknown
A_87_P009907	10.3937	10.6789	0.820622	-0.28521	-1	1.21859	A_87_P009907	Unknown
A_87_P023333	9.49225	9.77735	0.820689	-0.285093	-1	1.21849	AMIGO2	gb|Gallus gallus finished cDNA, clone ChEST272p20. [BX932821]
A_87_P041886	8.52236	8.80744	0.8207	-0.285073	-1	1.21847	A_87_P041886	Unknown
A_87_P006087	7.22645	7.51152	0.820703	-0.285068	-1	1.21847	TC287852	Unknown
A_87_P034622	9.89679	10.1818	0.820712	-0.285052	-1	1.21845	BU110888	gb|603125758F1 CSEQCHL13 Gallus gallus cDNA clone ChEST94d16 5', mRNA sequence [BU110888]
A_87_P019166	7.65711	7.94215	0.82072	-0.285038	-1	1.21844	A_87_P019166	Unknown
A_87_P001819	10.4261	10.711	0.820808	-0.284883	-1	1.21831	TC292695	Unknown
A_87_P000774	8.95616	9.24097	0.820851	-0.284807	-1	1.21825	TC247229	Unknown
A_87_P007367	8.54436	8.82916	0.820852	-0.284806	-1	1.21825	A_87_P007367	Unknown
A_87_P008073	8.85848	9.14328	0.820856	-0.284799	-1	1.21824	TC301687	Unknown
A_87_P005704	8.11233	8.39713	0.820856	-0.284799	-1	1.21824	TC285726	Unknown
A_87_P030912	7.59103	7.87578	0.820881	-0.284754	-1	1.2182	BX275092	gb|BX275092 AGENAE Gallus gallus multi-tissues normalized and once-subtracted cDNA library (gcal) Gallus gallus cDNA clone gcal0013.g.17 3prim, mRNA sequence [BX275092]
A_87_P001323	6.98154	7.2662	0.820937	-0.284657	-1	1.21812	MALT1	gb|PREDICTED: Gallus gallus hypothetical LOC415336 (LOC415336), mRNA [XM_413722]
A_87_P020727	7.35156	7.63617	0.820963	-0.284612	-1	1.21808	CN227217	gb|RJB015D01.ab1 RJtestis Gallus gallus cDNA 5', mRNA sequence [CN227217]
A_87_P039138	7.13089	7.41547	0.820981	-0.28458	-1	1.21806	A_87_P039138	Unknown
A_87_P016756	7.45059	7.7351	0.821019	-0.284512	-1	1.218	RCJMB04_7f5	gb|Gallus gallus finished cDNA, clone ChEST218m15. [CR386013]
A_87_P010326	6.62033	6.90481	0.821042	-0.284471	-1	1.21796	TC267199	Unknown
A_87_P029437	6.61521	6.89961	0.821084	-0.284399	-1	1.2179	A_87_P029437	Unknown
A_87_P003305	8.91027	9.19464	0.821101	-0.284369	-1	1.21788	TC281975	Unknown
A_87_P026081	6.64401	6.92837	0.821101	-0.284368	-1	1.21788	TC259614	Unknown
A_87_P014059	7.32082	7.60513	0.821133	-0.284312	-1	1.21783	CR390577	gb|Gallus gallus finished cDNA, clone ChEST45b15. [CR390577]
A_87_P013806	8.80327	9.08757	0.821142	-0.284297	-1	1.21782	ENSGALT00000009595	gb|Gallus gallus finished cDNA, clone ChEST538i20. [CR390979]
A_87_P004225	8.29543	8.57964	0.82119	-0.284212	-1	1.21775	TC283077	Unknown
A_87_P006692	6.63391	6.91811	0.821197	-0.2842	-1	1.21774	A_87_P006692	Unknown
A_87_P016673	7.56915	7.85331	0.82122	-0.284159	-1	1.2177	ENSGALT00000014259	gb|Gallus gallus finished cDNA, clone ChEST359j24. [CR386154]
A_87_P038645	8.55766	8.8418	0.821229	-0.284143	-1	1.21769	A_87_P038645	Unknown
A_87_P009911	9.03116	9.31528	0.821245	-0.284115	-1	1.21766	CV862423	gb|gonad_EST09899 Embryonic gonad cDNA Library Gallus gallus cDNA 5', mRNA sequence [CV862423]
A_87_P005033	7.26913	7.55324	0.821248	-0.28411	-1	1.21766	TC236005	Unknown
A_87_P021235	7.26913	7.55324	0.821248	-0.28411	-1	1.21766	CD737058	gb|4021233 1GAL - Chicken Intestinal Lymphocyte Gallus gallus cDNA clone 1GAL_45F11 5', mRNA sequence [CD737058]
A_87_P041701	6.88916	7.17321	0.821283	-0.284048	-1	1.21761	LOC768791	gb|PREDICTED: Gallus gallus hypothetical protein LOC768791 (LOC768791), mRNA [XM_001231570]
A_87_P018295	6.45279	6.73683	0.821289	-0.284038	-1	1.2176	CR352894	gb|Gallus gallus finished cDNA, clone ChEST398g15. [CR352894]
A_87_P003301	12.6165	12.9005	0.821342	-0.283945	-1	1.21752	TC303026	tc|Q40XR4_KINRA (Q40XR4) Biotin--acetyl-CoA-carboxylase ligase, partial (7%) [TC303026]
A_87_P026696	9.08278	9.36668	0.821369	-0.283897	-1	1.21748	BU446903	gb|603214056F1 CSEQRBN13 Gallus gallus cDNA clone ChEST197p13 5', mRNA sequence [BU446903]
A_87_P031001	8.3002	8.58409	0.821372	-0.283893	-1	1.21748	ATP6V0E2	gb|603531921F1 CSEQCHN53 Gallus gallus cDNA clone ChEST487j6 5', mRNA sequence [BU273892]
A_87_P034267	8.09136	8.37525	0.821372	-0.283893	-1	1.21748	BU121146	gb|603146822F1 CSEQCHL17 Gallus gallus cDNA clone ChEST147k6 5', mRNA sequence [BU121146]
A_87_P022627	10.0524	10.3362	0.821391	-0.283859	-1	1.21745	BX934358	gb|Gallus gallus finished cDNA, clone ChEST46l8. [BX934358]
A_87_P038631	7.71693	8.00057	0.821513	-0.283645	-1	1.21727	A_87_P038631	Unknown
A_87_P004181	9.71554	9.99918	0.821517	-0.283637	-1	1.21726	TC266833	tc|Q17063_ACAPO (Q17063) Hemolysin, partial (17%) [TC268811]
A_87_P030952	7.62973	7.91335	0.821527	-0.28362	-1	1.21725	BU274806	gb|603531742F1 CSEQCHN53 Gallus gallus cDNA clone ChEST487c11 5', mRNA sequence [BU274806]
A_87_P007003	9.81623	10.0998	0.821558	-0.283565	-1	1.2172	TC289962	tc|Q7VZW4_BORPE (Q7VZW4) Glutamate/aspartate transport system permease protein, partial (7%) [TC289962]
A_87_P004671	8.27622	8.55974	0.821582	-0.283523	-1	1.21716	TC279163	tc|Q6P267_BRARE (Q6P267) Zgc:73362, partial (7%) [TC279163]
A_87_P001279	8.8132	9.09669	0.821598	-0.283495	-1	1.21714	A_87_P001279	Unknown
A_87_P039247	6.58458	6.86807	0.821598	-0.283495	-1	1.21714	A_87_P039247	Unknown
A_87_P019033	8.21374	8.49722	0.821608	-0.283477	-1	1.21712	CO773066	gb|testis_EST04163 Testis cDNA Library Gallus gallus cDNA 3', mRNA sequence [CO773066]
A_87_P041266	11.378	11.6614	0.821641	-0.283419	-1	1.21708	A_87_P041266	Unknown
A_87_P017837	13.2937	13.5771	0.821658	-0.283391	-1	1.21705	CR353597	gb|Gallus gallus finished cDNA, clone ChEST56g13. [CR353597]
A_87_P034054	8.23056	8.51391	0.82168	-0.283352	-1	1.21702	ENSGALT00000004410	gb|603113876F1 CSEQCHL20 Gallus gallus cDNA clone ChEST64h19 5', mRNA sequence [BU128172]
A_87_P014611	11.8285	12.1116	0.821823	-0.2831	-1	1.21681	CR389758	gb|Gallus gallus finished cDNA, clone ChEST479b3. [CR389758]
A_87_P002849	8.67031	8.95338	0.82184	-0.283071	-1	1.21678	A_87_P002849	Unknown
A_87_P012049	8.3225	8.60554	0.821853	-0.283047	-1	1.21676	CR407471	gb|Gallus gallus finished cDNA, clone ChEST134d21. [CR407471]
A_87_P024147	9.84279	10.1258	0.821857	-0.283041	-1	1.21676	WDR33	gb|Gallus gallus finished cDNA, clone ChEST369o11. [BX930934]
A_87_P009768	6.60093	6.88392	0.821888	-0.282986	-1	1.21671	LOC396009	ref|Gallus gallus slow muscle troponin T (LOC396009), mRNA [NM_205114]
A_87_P040974	8.821	9.1039	0.821941	-0.282893	-1	1.21663	TC299953	tc|Q3TPZ6_MOUSE (Q3TPZ6) 7 days embryo whole body cDNA, RIKEN full-length enriched library, clone:C430015M22 product:eukaryotic translation termination factor 1, full insert sequence, partial (32%) [TC299953]
A_87_P029729	7.96711	8.24991	0.821992	-0.282804	-1	1.21656	TC273907	tc|HSA404468 axonemal dynein heavy chain 9 {Homo sapiens} (exp=-1; wgp=0; cg=0), partial (5%) [TC273907]
A_87_P040073	7.84088	8.12368	0.821992	-0.282804	-1	1.21656	A_87_P040073	Unknown
A_87_P016170	8.37326	8.65598	0.822035	-0.282728	-1	1.21649	C18orf45	gb|Gallus gallus finished cDNA, clone ChEST37j11. [CR386909]
A_87_P036818	10.8866	11.169	0.822205	-0.28243	-1	1.21624	EIF6	ref|Gallus gallus eukaryotic translation initiation factor 6 (EIF6), mRNA [NM_001030848]
A_87_P036980	11.8629	12.1452	0.822259	-0.282336	-1	1.21616	RCJMB04_4h19	gb|Gallus gallus mRNA for hypothetical protein, clone 4h19. [AJ719605]
A_87_P014549	8.83524	9.11757	0.82226	-0.282334	-1	1.21616	CR389843	gb|Gallus gallus finished cDNA, clone ChEST271n5. [CR389843]
A_87_P016270	7.89642	8.17875	0.822263	-0.282329	-1	1.21616	TM4SF4	gb|Gallus gallus finished cDNA, clone ChEST150h11. [CR386738]
A_87_P021599	7.88674	8.16905	0.822273	-0.282311	-1	1.21614	BX950521	gb|Gallus gallus finished cDNA, clone ChEST891j19. [BX950521]
A_87_P002877	7.53229	7.81457	0.822293	-0.282276	-1	1.21611	A_87_P002877	Unknown
A_87_P006734	8.58701	8.86927	0.822304	-0.282256	-1	1.21609	TC289673	tc|Q76L82_HUMAN (Q76L82) Polycomb group protein, partial (9%) [TC289673]
A_87_P035529	10.1925	10.4747	0.822322	-0.282224	-1	1.21607	CDCA7L	ref|Gallus gallus cell division cycle associated 7-like (CDCA7L), mRNA [NM_001030982]
A_87_P014419	8.24401	8.52617	0.822359	-0.28216	-1	1.21601	CR390019	gb|Gallus gallus finished cDNA, clone ChEST1008h11. [CR390019]
A_87_P040351	9.47584	9.758	0.822364	-0.282151	-1	1.21601	A_87_P040351	Unknown
A_87_P035076	8.94745	9.2296	0.822368	-0.282144	-1	1.216	GPATCH3	ref|Gallus gallus G patch domain containing 3 (GPATCH3), mRNA [NM_001030893]
A_87_P041013	8.91027	9.19225	0.822462	-0.281979	-1	1.21586	A_87_P041013	Unknown
A_87_P003691	12.4845	12.7665	0.822486	-0.281937	-1	1.21583	TC270411	Unknown
A_87_P037049	10.8058	11.0877	0.822493	-0.281925	-1	1.21582	SF3A1	ref|Gallus gallus splicing factor 3a, subunit 1, 120kDa (SF3A1), mRNA [NM_001031472]
A_87_P002587	9.03116	9.31306	0.822507	-0.281901	-1	1.2158	A_87_P002587	Unknown
A_87_P033624	8.69945	8.9813	0.822538	-0.281846	-1	1.21575	BU141729	gb|603136404F1 CSEQCHL25 Gallus gallus cDNA clone ChEST121g2 5', mRNA sequence [BU141729]
A_87_P028491	7.19854	7.48035	0.822558	-0.281811	-1	1.21572	BU381592	gb|603857188F1 CSEQCHN75 Gallus gallus cDNA clone ChEST862p21 5', mRNA sequence [BU381592]
A_87_P038952	7.19854	7.48035	0.822558	-0.281811	-1	1.21572	A_87_P038952	Unknown
A_87_P000324	10.516	10.7978	0.822591	-0.281753	-1	1.21567	TC263288	tc|Q8PQS6_XANAC (Q8PQS6) Peptidyl-tRNA hydrolase, partial (9%) [TC263288]
A_87_P002555	7.62973	7.91142	0.82263	-0.281685	-1	1.21561	BX265714	gb|BX265714 AGENAE Gallus gallus multi-tissues normalized and once-subtracted cDNA library (gcal) Gallus gallus cDNA clone gcal0010.h.23 5prim, mRNA sequence [BX265714]
A_87_P020822	7.15126	7.43288	0.822665	-0.281623	-1	1.21556	BX273195	gb|BX273195 AGENAE Gallus gallus multi-tissues normalized and once-subtracted cDNA library (gcal) Gallus gallus cDNA clone gcal0006.e.06 3prim, mRNA sequence [BX273195]
A_87_P030302	8.07802	8.35958	0.822705	-0.281552	-1	1.2155	TC237151	tc|HSU54999 LGN protein {Homo sapiens} (exp=-1; wgp=0; cg=0), partial (4%) [TC237151]
A_87_P036713	8.95302	9.23456	0.822712	-0.281541	-1	1.21549	PRKRIP1	ens|PRKR-interacting protein 1 homolog [Source:UniProtKB/Swiss-Prot;Acc:Q5ZKU0] [ENSGALT00000002834]
A_87_P023991	8.07494	8.35646	0.822725	-0.281518	-1	1.21547	BX931268	gb|Gallus gallus finished cDNA, clone ChEST259b5. [BX931268]
A_87_P023650	11.4749	11.7563	0.822765	-0.281448	-1	1.21541	BX932108	gb|Gallus gallus finished cDNA, clone ChEST156g20. [BX932108]
A_87_P041593	6.69741	6.9787	0.822858	-0.281284	-1	1.21528	A_87_P041593	Unknown
A_87_P001255	7.43655	7.71778	0.822884	-0.281239	-1	1.21524	ENSGALT00000019661	ens|Ankyrin 2 Fragment [Source:UniProtKB/TrEMBL;Acc:Q90716] [ENSGALT00000019661]
A_87_P027775	8.92871	9.20989	0.822922	-0.281172	-1	1.21518	BU413522	gb|603154370F1 CSEQRBL05 Gallus gallus cDNA clone ChEST166k17 5', mRNA sequence [BU413522]
A_87_P015019	8.76022	9.04116	0.823056	-0.280938	-1	1.21498	CR389123	gb|Gallus gallus finished cDNA, clone ChEST832d22. [CR389123]
A_87_P019048	6.74251	7.02338	0.823094	-0.28087	-1	1.21493	CO772917	gb|testis_EST04014 Testis cDNA Library Gallus gallus cDNA 3', mRNA sequence [CO772917]
A_87_P035048	7.18994	7.47066	0.823183	-0.280714	-1	1.2148	ART1	ref|Gallus gallus ADP-ribosyltransferase 1 (ART1), mRNA [NM_001033646]
A_87_P026039	7.81788	8.09852	0.823228	-0.280636	-1	1.21473	TC278409	tc|HEN17833 pol protein {Human endogenous retrovirus K} (exp=-1; wgp=0; cg=0), partial (9%) [TC278409]
A_87_P010616	8.06146	8.34208	0.823241	-0.280613	-1	1.21471	CV856023	gb|gonad_EST03499 Embryonic gonad cDNA Library Gallus gallus cDNA 5', mRNA sequence [CV856023]
A_87_P016725	6.95015	7.23065	0.8233	-0.28051	-1	1.21462	CR386063	gb|Gallus gallus finished cDNA, clone ChEST1034p10. [CR386063]
A_87_P005682	7.35156	7.63204	0.823313	-0.280487	-1	1.21461	TC295826	Unknown
A_87_P018072	10.0934	10.3738	0.823328	-0.28046	-1	1.21458	CR353241	gb|Gallus gallus finished cDNA, clone ChEST43k7. [CR353241]
A_87_P022401	11.0633	11.3437	0.823346	-0.280429	-1	1.21456	SURF1	ref|Gallus gallus surfeit 1 (SURF1), nuclear gene encoding mitochondrial protein, mRNA [NM_001012653]
A_87_P033692	6.83441	7.11478	0.82338	-0.28037	-1	1.21451	BU140179	gb|603008088F1 CSEQCHL24 Gallus gallus cDNA clone ChEST29o22 5', mRNA sequence [BU140179]
A_87_P009112	13.1868	13.467	0.823459	-0.280232	-1	1.21439	DMN	ref|Gallus gallus desmuslin (DMN), mRNA [NM_204809]
A_87_P038481	6.56508	6.8452	0.823523	-0.28012	-1	1.2143	A_87_P038481	Unknown
A_87_P013832	8.58409	8.86417	0.823542	-0.280085	-1	1.21427	ENSGALT00000016676	gb|Gallus gallus finished cDNA, clone ChEST752e3. [CR390945]
A_87_P016263	11.173	11.453	0.823606	-0.279974	-1	1.21417	ENSGALT00000022432	gb|Gallus gallus finished cDNA, clone ChEST423p4. [CR386751]
A_87_P014161	6.7707	7.05063	0.823633	-0.279926	-1	1.21413	CR390429	gb|Gallus gallus finished cDNA, clone ChEST266m23. [CR390429]
A_87_P007870	8.31384	8.59375	0.823643	-0.279909	-1	1.21412	CERCAM	gb|PREDICTED: Gallus gallus similar to Cerebral endothelial cell adhesion molecule 1 (LOC427768), mRNA [XR_027228]
A_87_P025059	12.3531	12.633	0.823655	-0.279889	-1	1.2141	LOC428297	gb|BX268577 AGENAE Gallus gallus multi-tissues normalized and once-subtracted cDNA library (gcal) Gallus gallus cDNA clone gcal0011.n.17 3prim, mRNA sequence [BX268577]
A_87_P011644	8.62904	8.90884	0.823703	-0.279803	-1	1.21403	CR523390	gb|Gallus gallus finished cDNA, clone ChEST574g14. [CR523390]
A_87_P014689	7.26913	7.54888	0.823732	-0.279753	-1	1.21399	CR389638	gb|Gallus gallus finished cDNA, clone ChEST436h15. [CR389638]
A_87_P037310	9.81792	10.0977	0.823742	-0.279736	-1	1.21397	NUP205	gb|PREDICTED: Gallus gallus similar to KIAA0225 (LOC417935), mRNA [XM_416176]
A_87_P024719	7.88127	8.16095	0.823774	-0.279679	-1	1.21392	BX929437	gb|Gallus gallus finished cDNA, clone ChEST184k20. [BX929437]
A_87_P024827	9.39811	9.67776	0.823788	-0.279655	-1	1.2139	A_87_P024827	Unknown
A_87_P020312	6.68913	6.96876	0.823806	-0.279623	-1	1.21388	TC270181	tc|Q56PB8_PIG (Q56PB8) RPGR (Fragment), partial (4%) [TC270181]
A_87_P000489	8.23433	8.51391	0.82383	-0.279582	-1	1.21384	TC280745	tc|AF458052 metabotropic glutamate receptor 7 variant 3 {Homo sapiens} (exp=-1; wgp=0; cg=0), partial (21%) [TC280745]
A_87_P014538	7.91216	8.19164	0.823892	-0.279473	-1	1.21375	MAN1B1	gb|Gallus gallus finished cDNA, clone ChEST710o24. [CR389861]
A_87_P025855	6.57261	6.85208	0.823893	-0.279471	-1	1.21375	TC275699	tc|Q4SDM0_TETNG (Q4SDM0) Chromosome 10 SCAF14634, whole genome shotgun sequence. (Fragment), partial (12%) [TC275699]
A_87_P027916	11.0347	11.3142	0.823908	-0.279444	-1	1.21373	A_87_P027916	Unknown
A_87_P030937	11.4761	11.7555	0.823934	-0.279399	-1	1.21369	TC256891	tc|BC050329 NETO1 protein {Homo sapiens} (exp=-1; wgp=0; cg=0), partial (42%) [TC256891]
A_87_P029220	7.59763	7.877	0.823954	-0.279364	-1	1.21366	BU353263	gb|603527265F1 CSEQCHN69 Gallus gallus cDNA clone ChEST475b17 5', mRNA sequence [BU353263]
A_87_P023743	7.28655	7.56579	0.824028	-0.279235	-1	1.21355	TICAM1	ref|Gallus gallus toll-like receptor adaptor molecule 1 (TICAM1), mRNA [NM_001081506]
A_87_P000714	10.7011	10.9802	0.824083	-0.279138	-1	1.21347	TC280286	Unknown
A_87_P038007	8.91027	9.18939	0.824092	-0.279122	-1	1.21346	SEMA3C	ref|Gallus gallus sema domain, immunoglobulin domain (Ig), short basic domain, secreted, (semaphorin) 3C (SEMA3C), mRNA [NM_204243]
A_87_P004631	9.63132	9.9104	0.824113	-0.279087	-1	1.21343	MYOZ3	gb|PREDICTED: Gallus gallus hypothetical LOC416271 (LOC416271), mRNA [XM_414589]
A_87_P019738	9.09399	9.37298	0.824168	-0.278989	-1	1.21334	A_87_P019738	Unknown
A_87_P019100	9.48679	9.76575	0.824186	-0.278958	-1	1.21332	ENSGALT00000025043	gb|PREDICTED: Gallus gallus similar to RIKEN cDNA 4930418G15 gene (LOC420168), mRNA [XM_418281]
A_87_P039395	6.57705	6.85592	0.824238	-0.278867	-1	1.21324	A_87_P039395	Unknown
A_87_P000015	9.00577	9.28452	0.824307	-0.278747	-1	1.21314	TC269137	Unknown
A_87_P037059	14.3378	14.6165	0.824317	-0.27873	-1	1.21313	HSPA9	ref|Gallus gallus heat shock 70kDa protein 9 (mortalin) (HSPA9), nuclear gene encoding mitochondrial protein, mRNA [NM_001006147]
A_87_P029074	6.90999	7.18871	0.824321	-0.278721	-1	1.21312	A_87_P029074	Unknown
A_87_P011419	10.7422	11.0209	0.824335	-0.278697	-1	1.2131	CR523719	gb|Gallus gallus finished cDNA, clone ChEST958g8. [CR523719]
A_87_P010767	8.99171	9.27034	0.824374	-0.27863	-1	1.21304	CR733292	gb|Gallus gallus finished cDNA, clone ChEST241g19. [CR733292]
A_87_P017306	10.6015	10.8801	0.824402	-0.278579	-1	1.213	CR385169	gb|Gallus gallus finished cDNA, clone ChEST538g9. [CR385169]
A_87_P003103	9.24067	9.51923	0.82441	-0.278567	-1	1.21299	TC260226	Unknown
A_87_P019787	8.58234	8.86085	0.824443	-0.278509	-1	1.21294	A_87_P019787	Unknown
A_87_P020247	8.98699	9.26549	0.824447	-0.2785	-1	1.21293	CO635339	gb|Contig1061 WL [CO635339]
A_87_P032100	6.6499	6.92837	0.824462	-0.278474	-1	1.21291	FGF16	gb|603409663F1 CSEQCHN24 Gallus gallus cDNA clone ChEST324n15 5', mRNA sequence [BU236361]
A_87_P020431	9.25744	9.53588	0.824486	-0.278433	-1	1.21288	CN237656	gb|WLB140B03.ab1 WLtestis Gallus gallus cDNA 5', mRNA sequence [CN237656]
A_87_P026825	9.31709	9.59549	0.824503	-0.278403	-1	1.21285	BU443124	gb|603209065F1 CSEQRBN11 Gallus gallus cDNA clone ChEST185a18 5', mRNA sequence [BU443124]
A_87_P018088	8.83375	9.11207	0.82455	-0.27832	-1	1.21278	CR353216	gb|Gallus gallus finished cDNA, clone ChEST42g22. [CR353216]
A_87_P003800	7.66836	7.94667	0.824554	-0.278314	-1	1.21278	BU409592	gb|603158461F1 CSEQRBL03 Gallus gallus cDNA clone ChEST176i16 5', mRNA sequence [BU409592]
A_87_P004249	7.77869	8.05699	0.824563	-0.278298	-1	1.21276	TC266956	tc|Q86MW3_9TRYP (Q86MW3) RNA editing complex protein MP90, partial (3%) [TC266956]
A_87_P020493	7.77869	8.05699	0.824563	-0.278298	-1	1.21276	LOC775970	gb|RJB128B12.ab1 RJtestis Gallus gallus cDNA 5', mRNA sequence [CN235660]
A_87_P030916	9.84162	10.1199	0.8246	-0.278233	-1	1.21271	BU276723	gb|603865308F1 CSEQCHN54 Gallus gallus cDNA clone ChEST883o2 5', mRNA sequence [BU276723]
A_87_P037206	8.69945	8.97767	0.824608	-0.27822	-1	1.2127	OSTM1	ref|Gallus gallus osteopetrosis associated transmembrane protein 1 (OSTM1), mRNA [NM_001031077]
A_87_P029669	8.00886	8.28701	0.824648	-0.27815	-1	1.21264	BU327271	gb|603491106F1 CSEQCHN63 Gallus gallus cDNA clone ChEST393l2 5', mRNA sequence [BU327271]
A_87_P034992	6.53678	6.81491	0.824658	-0.278132	-1	1.21262	BF723713	gb|EST00705 DT40subNB Gallus gallus cDNA clone 14C5, mRNA sequence [BF723713]
A_87_P003230	9.50481	9.78286	0.824706	-0.278048	-1	1.21255	GATSL3	tc|CR456449 {Homo sapiens} (exp=-1; wgp=0; cg=0), partial (16%) [TC250283]
A_87_P026850	12.209	12.487	0.824732	-0.278002	-1	1.21251	ENSGALT00000001035	ens|Voltage-dependent L-type calcium channel subunit alpha-1S Fragment (Voltage-gated calcium channel subunit alpha Cav1.1) [Source:UniProtKB/Swiss-Prot;Acc:O42398] [ENSGALT00000001035]
A_87_P008324	8.32756	8.60554	0.82474	-0.277988	-1	1.2125	TC280091	tc|Q789D2_CHICK (Q789D2) Reverse transcriptase (Fragment), partial (17%) [TC280091]
A_87_P020193	11.2325	11.5105	0.824757	-0.277958	-1	1.21248	CO635708	gb|Contig2891 WL [CO635708]
A_87_P003279	12.1167	12.3946	0.824775	-0.277927	-1	1.21245	A_87_P003279	Unknown
A_87_P032243	9.21681	9.49471	0.824791	-0.277899	-1	1.21243	DR427860	gb|naw47e06.y1 Chicken eye (hatched). Unnormalized (naw) Gallus gallus cDNA clone naw47e06 5', mRNA sequence [DR427860]
A_87_P014962	8.99477	9.27261	0.824824	-0.277841	-1	1.21238	KLHL34	gb|Gallus gallus finished cDNA, clone ChEST507c12. [CR389218]
A_87_P025028	8.27371	8.55152	0.824842	-0.27781	-1	1.21235	A_87_P025028	Unknown
A_87_P015268	7.64847	7.92627	0.82485	-0.277795	-1	1.21234	CR388742	gb|Gallus gallus finished cDNA, clone ChEST577g10. [CR388742]
A_87_P001312	9.40283	9.6806	0.824866	-0.277769	-1	1.21232	A_87_P001312	Unknown
A_87_P037569	12.4329	12.7105	0.824991	-0.27755	-1	1.21213	LMO4	ref|Gallus gallus LIM domain only 4 (LMO4), mRNA [NM_204112]
A_87_P038112	10.2188	10.4964	0.825005	-0.277525	-1	1.21211	CCDC80	ref|Gallus gallus coiled-coil domain containing 80 (CCDC80), mRNA [NM_204431]
A_87_P012229	9.52457	9.8019	0.825114	-0.277335	-1	1.21195	ENSGALT00000038550	gb|Gallus gallus finished cDNA, clone ChEST801l13. [CR407205]
A_87_P021873	9.29466	9.57197	0.825128	-0.277309	-1	1.21193	SCN4B	gb|Gallus gallus finished cDNA, clone ChEST430l23. [BX935954]
A_87_P037772	8.66699	8.94429	0.825133	-0.277302	-1	1.21193	MAFA	ref|Gallus gallus v-maf musculoaponeurotic fibrosarcoma oncogene homolog A (MAFA), mRNA [NM_205025]
A_87_P037984	11.2031	11.4804	0.825138	-0.277292	-1	1.21192	JAK3	ref|Gallus gallus Janus kinase 3 (a protein tyrosine kinase, leukocyte) (JAK3), mRNA [NM_204996]
A_87_P038271	9.64759	9.92482	0.82517	-0.277237	-1	1.21187	A_87_P038271	Unknown
A_87_P005308	7.63617	7.91335	0.825201	-0.277182	-1	1.21183	TC255793	tc|HUMCFTRM cystic fibrosis transmembrane conductance regulator {Homo sapiens} (exp=-1; wgp=0; cg=0), partial (4%) [TC255793]
A_87_P008418	7.90453	8.18163	0.825251	-0.277095	-1	1.21175	CCR8	ref|Gallus gallus chemokine (C-C motif) receptor 8 (CCR8), mRNA [NM_001080894]
A_87_P005052	7.30892	7.58584	0.825349	-0.276925	-1	1.21161	A_87_P005052	Unknown
A_87_P031888	9.65216	9.92908	0.825352	-0.276918	-1	1.2116	TC267383	tc|Q6PA72_XENLA (Q6PA72) MGC68713 protein, partial (28%) [TC267383]
A_87_P022315	9.04447	9.32139	0.825354	-0.276916	-1	1.2116	BX935004	gb|Gallus gallus finished cDNA, clone ChEST987h3. [BX935004]
A_87_P030463	10.9989	11.2755	0.825485	-0.276687	-1	1.21141	BU295559	gb|603738817F1 CSEQCHN56 Gallus gallus cDNA clone ChEST633a5 5', mRNA sequence [BU295559]
A_87_P003133	9.28452	9.56115	0.825512	-0.276639	-1	1.21137	TC277730	tc|Q8D616_VIBVU (Q8D616) TRAP-type C4-dicarboxylate transport system, large permease component, partial (5%) [TC277730]
A_87_P026151	7.7398	8.01641	0.825529	-0.276609	-1	1.21134	A_87_P026151	Unknown
A_87_P024471	7.37189	7.64847	0.825543	-0.276585	-1	1.21132	ENSGALT00000004111	gb|Gallus gallus finished cDNA, clone ChEST761j5. [BX930020]
A_87_P023009	8.87626	9.15284	0.825547	-0.276579	-1	1.21132	BX933478	gb|Gallus gallus finished cDNA, clone ChEST49b10. [BX933478]
A_87_P018497	7.86829	8.14486	0.825552	-0.276569	-1	1.21131	CR352584	gb|Gallus gallus finished cDNA, clone ChEST824a23. [CR352584]
A_87_P014360	11.8136	12.0898	0.825725	-0.276267	-1	1.21106	CR390121	gb|Gallus gallus finished cDNA, clone ChEST160l24. [CR390121]
A_87_P034194	7.93687	8.21313	0.82573	-0.276257	-1	1.21105	DR419712	gb|gPGC_EST09554 Embryonic gonadal PGC cDNA Library Gallus gallus cDNA 5', mRNA sequence [DR419712]
A_87_P025814	9.89924	10.1755	0.825751	-0.276222	-1	1.21102	BU468566	gb|603372592F1 CSEQRBN20 Gallus gallus cDNA clone ChEST281h24 5', mRNA sequence [BU468566]
A_87_P014223	10.2939	10.57	0.825806	-0.276125	-1	1.21094	C1orf52	gb|Gallus gallus finished cDNA, clone ChEST148p19. [CR390338]
A_87_P030380	8.18132	8.45741	0.825823	-0.276095	-1	1.21091	BX269998	gb|BX269998 AGENAE Gallus gallus multi-tissues normalized and once-subtracted cDNA library (gcal) Gallus gallus cDNA clone gcal0017.p.23 5prim, mRNA sequence [BX269998]
A_87_P002133	13.3446	13.6205	0.825898	-0.275964	-1	1.2108	TC287976	tc|Q3GE66_9FIRM (Q3GE66) Stage II sporulation protein M, partial (9%) [TC287976]
A_87_P037872	8.70108	8.97702	0.825912	-0.275939	-1	1.21078	TACR1	ref|Gallus gallus tachykinin receptor 1 (TACR1), mRNA [NM_204868]
A_87_P006637	8.71924	8.99513	0.825945	-0.275883	-1	1.21073	TC253059	Unknown
A_87_P025865	7.32082	7.5967	0.825947	-0.275879	-1	1.21073	BU467330	gb|603372835F1 CSEQRBN20 Gallus gallus cDNA clone ChEST282e10 5', mRNA sequence [BU467330]
A_87_P037642	7.00954	7.2854	0.825958	-0.275859	-1	1.21071	DIO2	ref|Gallus gallus deiodinase, iodothyronine, type II (DIO2), mRNA [NM_204114]
A_87_P016791	9.45141	9.7272	0.825995	-0.275796	-1	1.21066	PEX12	gb|Gallus gallus finished cDNA, clone ChEST821n6. [CR385969]
A_87_P009824	7.3242	7.59999	0.825997	-0.275792	-1	1.21066	CTNNA2	ref|Gallus gallus catenin (cadherin-associated protein), alpha 2 (CTNNA2), mRNA [NM_205136]
A_87_P017707	7.97042	8.24618	0.826014	-0.275762	-1	1.21063	CR353818	gb|Gallus gallus finished cDNA, clone ChEST31c24. [CR353818]
A_87_P040910	9.91106	10.1868	0.826028	-0.275737	-1	1.21061	A_87_P040910	Unknown
A_87_P014024	9.53202	9.80773	0.826045	-0.275708	-1	1.21059	NBAS	gb|Gallus gallus finished cDNA, clone ChEST354p5. [CR390634]
A_87_P011516	9.23748	9.51313	0.826079	-0.275648	-1	1.21054	CR523580	gb|Gallus gallus finished cDNA, clone ChEST859c9. [CR523580]
A_87_P031599	8.65598	8.93153	0.826136	-0.27555	-1	1.21046	BU253229	gb|603748174F1 CSEQCHN38 Gallus gallus cDNA clone ChEST656c20 5', mRNA sequence [BU253229]
A_87_P034849	8.15304	8.42857	0.826148	-0.275528	-1	1.21044	LSMD1	tc|Q8N4M0_HUMAN (Q8N4M0) LSM domain containing 1, partial (36%) [TC271308]
A_87_P016864	10.5464	10.8219	0.826153	-0.27552	-1	1.21043	CR385868	gb|Gallus gallus finished cDNA, clone ChEST209d7. [CR385868]
A_87_P033657	7.23604	7.51152	0.826176	-0.275479	-1	1.2104	A_87_P033657	Unknown
A_87_P009589	6.60844	6.88392	0.82618	-0.275471	-1	1.21039	DR974409	gb|CHUT009A10.b2 Primary Chick Utricle Subtraction Gallus gallus cDNA 3, mRNA sequence [DR974409]
A_87_P002812	8.64805	8.92336	0.826269	-0.275316	-1	1.21026	BU136805	gb|603122959F1 CSEQCHL23 Gallus gallus cDNA clone ChEST87f16 5', mRNA sequence [BU136805]
A_87_P007322	9.0921	9.36734	0.826314	-0.275238	-1	1.21019	BX266303	gb|BX266303 AGENAE Gallus gallus multi-tissues normalized and once-subtracted cDNA library (gcal) Gallus gallus cDNA clone gcal0010.m.20 3prim, mRNA sequence [BX266303]
A_87_P028663	7.81788	8.09309	0.826331	-0.275208	-1	1.21017	BU375317	gb|603589150F1 CSEQCHN74 Gallus gallus cDNA clone ChEST550c13 5', mRNA sequence [BU375317]
A_87_P023855	8.66066	8.93582	0.82636	-0.275158	-1	1.21013	BX931611	gb|Gallus gallus finished cDNA, clone ChEST404o7. [BX931611]
A_87_P028706	8.98899	9.26405	0.826418	-0.275057	-1	1.21004	A_87_P028706	Unknown
A_87_P037623	9.35983	9.63481	0.826462	-0.27498	-1	1.20998	ENTPD8	ref|Gallus gallus ectonucleoside triphosphate diphosphohydrolase 8 (ENTPD8), mRNA [NM_204247]
A_87_P017224	9.63019	9.90516	0.826468	-0.27497	-1	1.20997	DPEP1	ens|PREDICTED: Gallus gallus similar to dipeptidase (LOC415842), mRNA. [Source:RefSeq DNA;Acc:XR_026898] [ENSGALT00000009970]
A_87_P018358	10.0581	10.333	0.826513	-0.27489	-1	1.2099	CR352798	gb|Gallus gallus finished cDNA, clone ChEST433n1. [CR352798]
A_87_P008858	11.5359	11.8107	0.826606	-0.274728	-1	1.20977	NFIC	ref|Gallus gallus nuclear factor I/C (CCAAT-binding transcription factor) (NFIC), mRNA [NM_205271]
A_87_P019000	10.0991	10.3738	0.826624	-0.274698	-1	1.20974	A_87_P019000	Unknown
A_87_P032277	6.66751	6.94218	0.826643	-0.274663	-1	1.20971	BU233402	gb|603412359F1 CSEQCHN24 Gallus gallus cDNA clone ChEST331f16 5', mRNA sequence [BU233402]
A_87_P041493	6.66751	6.94218	0.826643	-0.274663	-1	1.20971	A_87_P041493	Unknown
A_87_P017600	9.52262	9.79727	0.826652	-0.274648	-1	1.2097	CR354008	gb|Gallus gallus finished cDNA, clone ChEST600g19. [CR354008]
A_87_P034759	7.69061	7.96524	0.826666	-0.274624	-1	1.20968	BU105262	gb|603006332F1 CSEQCHL01 Gallus gallus cDNA clone ChEST24p8 5', mRNA sequence [BU105262]
A_87_P030548	11.9924	12.2669	0.826697	-0.274569	-1	1.20963	TC276888	tc|Q80WJ0_MOUSE (Q80WJ0) Gametogenetin protein 2, partial (6%) [TC276888]
A_87_P041758	8.4636	8.73814	0.826709	-0.274548	-1	1.20961	A_87_P041758	Unknown
A_87_P035425	8.7321	9.00662	0.826727	-0.274518	-1	1.20959	A_87_P035425	Unknown
A_87_P041858	10.2649	10.5394	0.82674	-0.274494	-1	1.20957	A_87_P041858	Unknown
A_87_P038745	7.65711	7.93158	0.826754	-0.27447	-1	1.20955	A_87_P038745	Unknown
A_87_P010365	9.7918	10.0662	0.826776	-0.274431	-1	1.20952	A_87_P010365	Unknown
A_87_P041826	7.64847	7.92286	0.8268	-0.27439	-1	1.20948	A_87_P041826	Unknown
A_87_P041041	7.53573	7.8101	0.82681	-0.274373	-1	1.20947	A_87_P041041	Unknown
A_87_P011587	6.77629	7.05063	0.826831	-0.274335	-1	1.20944	MAP3K4	gb|Gallus gallus finished cDNA, clone ChEST988c11. [CR523470]
A_87_P026776	7.25798	7.53229	0.826845	-0.274311	-1	1.20942	BU444876	gb|603213094F1 CSEQRBN13 Gallus gallus cDNA clone ChEST195k24 5', mRNA sequence [BU444876]
A_87_P000981	7.09654	7.3708	0.826876	-0.274256	-1	1.20937	TC260046	tc|Q8VDV5_MOUSE (Q8VDV5) Dmxl1 protein, partial (50%) [TC260046]
A_87_P017624	10.0121	10.2863	0.826882	-0.274246	-1	1.20936	NAT12	gb|Gallus gallus finished cDNA, clone ChEST318c2. [CR353964]
A_87_P020090	8.12303	8.39713	0.826969	-0.274095	-1	1.20924	BU138594	gb|603133696F1 CSEQCHL24 Gallus gallus cDNA clone ChEST114o24 5', mRNA sequence [BU138594]
A_87_P003031	9.3703	9.64435	0.826994	-0.274051	-1	1.2092	TC258389	tc|Q8IQS8_DROME (Q8IQS8) CG32198-PB, partial (9%) [TC258389]
A_87_P020558	8.92871	9.20274	0.827009	-0.274025	-1	1.20918	CN232299	gb|WLB048F07.ab1 WLtestis Gallus gallus cDNA 5', mRNA sequence [CN232299]
A_87_P025643	10.9178	11.1917	0.827095	-0.273875	-1	1.20905	BU473273	gb|603363844F1 CSEQRBN21 Gallus gallus cDNA clone ChEST259h11 5', mRNA sequence [BU473273]
A_87_P018819	7.59763	7.87149	0.827103	-0.273862	-1	1.20904	CR338817	gb|Gallus gallus finished cDNA, clone ChEST967b12. [CR338817]
A_87_P030215	8.43627	8.71005	0.827148	-0.273783	-1	1.20897	BU305012	gb|603612038F1 CSEQCHN56 Gallus gallus cDNA clone ChEST603k10 5', mRNA sequence [BU305012]
A_87_P003803	13.4464	13.72	0.827249	-0.273607	-1	1.20883	DPP7	gb|PREDICTED: Gallus gallus similar to quiescent cell proline dipeptidase precursor; QPP (LOC417297), mRNA [XM_415570]
A_87_P025371	9.13086	9.40439	0.827292	-0.273531	-1	1.20876	TC279863	tc|BC026425 Mospd2 protein {Mus musculus} (exp=-1; wgp=0; cg=0), partial (4%) [TC279863]
A_87_P006962	9.08757	9.36104	0.827323	-0.273478	-1	1.20872	ZNF704	gb|PREDICTED: Gallus gallus hypothetical LOC420194 (LOC420194), mRNA [XM_418305]
A_87_P024290	6.85743	7.13089	0.827333	-0.27346	-1	1.2087	NDUFB2	gb|Gallus gallus finished cDNA, clone ChEST598n12. [BX930452]
A_87_P014456	7.88127	8.15471	0.827347	-0.273436	-1	1.20868	CR389970	gb|Gallus gallus finished cDNA, clone ChEST992p24. [CR389970]
A_87_P011222	8.06633	8.33976	0.827352	-0.273427	-1	1.20868	CR523999	gb|Gallus gallus finished cDNA, clone ChEST207i9. [CR523999]
A_87_P001700	8.15138	8.42471	0.827407	-0.27333	-1	1.20859	A_87_P001700	Unknown
A_87_P023157	7.47934	7.75259	0.827452	-0.273253	-1	1.20853	BX933192	gb|Gallus gallus finished cDNA, clone ChEST513k20. [BX933192]
A_87_P038756	8.50643	8.77963	0.827483	-0.273199	-1	1.20848	A_87_P038756	Unknown
A_87_P025898	8.63566	8.90884	0.827494	-0.273179	-1	1.20847	BU466444	gb|603373134F1 CSEQRBN20 Gallus gallus cDNA clone ChEST283c9 5', mRNA sequence [BU466444]
A_87_P034851	10.2662	10.5394	0.827496	-0.273176	-1	1.20846	ENSGALT00000005683	ens|Ankyrin 1 Fragment [Source:UniProtKB/TrEMBL;Acc:Q90715] [ENSGALT00000005683]
A_87_P001447	10.2896	10.5627	0.827532	-0.273113	-1	1.20841	TC297633	tc|Q6BYL4_DEBHA (Q6BYL4) Debaryomyces hansenii chromosome A of strain CBS767 of Debaryomyces hansenii, partial (3%) [TC297633]
A_87_P039879	10.619	10.892	0.827589	-0.273013	-1	1.20833	TC292177	tc|GLB2_NIPBR (P51535) Myoglobin (Globin, body wall isoform), partial (11%) [TC292177]
A_87_P035058	10.9926	11.2656	0.827605	-0.272985	-1	1.20831	WNT5B	ref|Gallus gallus wingless-type MMTV integration site family, member 5B (WNT5B), mRNA [NM_001037269]
A_87_P029937	9.16077	9.43375	0.827608	-0.272981	-1	1.2083	BU318105	gb|603850013F1 CSEQCHN62 Gallus gallus cDNA clone ChEST845i3 5', mRNA sequence [BU318105]
A_87_P020277	8.36707	8.63995	0.827666	-0.27288	-1	1.20822	CO503635	gb|GGEZCB1011C09.g chicken breast muscle - CB1 Gallus gallus cDNA clone GGEZCB1011C09, mRNA sequence [CO503635]
A_87_P021903	9.28284	9.5557	0.827676	-0.272862	-1	1.2082	AQP4	ref|Gallus gallus aquaporin 4 (AQP4), mRNA [NM_001004765]
A_87_P012454	7.81788	8.0907	0.827702	-0.272817	-1	1.20816	ZFPM1	gb|Gallus gallus finished cDNA, clone ChEST231n23. [CR406896]
A_87_P000939	8.23928	8.51208	0.827713	-0.272797	-1	1.20815	A_87_P000939	Unknown
A_87_P041924	8.56908	8.8418	0.827756	-0.272723	-1	1.20809	A_87_P041924	Unknown
A_87_P032622	8.65386	8.92656	0.827769	-0.272699	-1	1.20807	TC256885	Unknown
A_87_P030239	7.49652	7.76906	0.827857	-0.272546	-1	1.20794	TC277395	tc|Q53FY4_HUMAN (Q53FY4) Solute carrier family 7 (Cationic amino acid transporter, y+ system), member 9 variant (Fragment), partial (16%) [TC277395]
A_87_P002866	8.21997	8.49251	0.827859	-0.272544	-1	1.20794	TC239625	tc|NM_128482 oxidoreductase {Arabidopsis thaliana} (exp=-1; wgp=0; cg=0), partial (5%) [TC239625]
A_87_P041572	7.28366	7.55614	0.827895	-0.27248	-1	1.20788	A_87_P041572	Unknown
A_87_P005078	6.60093	6.87337	0.827917	-0.272441	-1	1.20785	TC243155	Unknown
A_87_P018056	8.50876	8.78118	0.827933	-0.272414	-1	1.20783	CR353261	gb|Gallus gallus finished cDNA, clone ChEST42d16. [CR353261]
A_87_P038377	11.0653	11.3377	0.827945	-0.272393	-1	1.20781	A_87_P038377	Unknown
A_87_P018045	8.66699	8.93936	0.827958	-0.272371	-1	1.20779	CR353275	gb|Gallus gallus finished cDNA, clone ChEST47p8. [CR353275]
A_87_P016111	8.63995	8.91226	0.827996	-0.272304	-1	1.20774	CR386994	gb|Gallus gallus finished cDNA, clone ChEST817a9. [CR386994]
A_87_P020347	7.84368	8.11599	0.827996	-0.272304	-1	1.20773	CO420800	gb|GGEZHC1011E11.g HC1 Gallus gallus cDNA clone GGEZHC1011E11, mRNA sequence [CO420800]
A_87_P004749	7.35984	7.63204	0.828055	-0.272202	-1	1.20765	TC272484	tc|Q921N7_MOUSE (Q921N7) Tmem70 protein, partial (8%) [TC272484]
[truncated: 40,035 more rows]
