# Supplementary material for: Biological mechanisms discriminating growth rate and adult body weight phenotypes in two Chinese indigenous chicken breeds
Source: BMC Genomics. 2017 Jun 20;18:469. doi: 10.1186/s12864-017-3845-9 (PMC5477733; doi:10.1186/s12864-017-3845-9)
Supplement: Supplementary file 3 — DAVID, Cytoscape (Reactome-FI and ClueGo), and String analysis for genes displaying increased expression in Wuding compared to Daweishan breast muscle. The file shows all data of the analyses. (XLS 2838 kb) [file 12864_2017_3845_MOESM3_ESM.xls]

## Sheet: Gene list
Final gene list Official gene symbol
A2ML4
ACBD7
ACOX3
ACTC1
ACTN2
AK1
APS2
ASB15
ASS1
AT1G05610
ATP6V0D2
AVD
B-G
BLB2
BPGM
C1QA
C1QB
C1QC
C4ORF33
CACNG1
CCL18
CCLI5
CFH
CKM
CLDN10
CLEC3B
CMA1
COL6A2
COL6A3
COLEC12
COMT
COMTD1
CRCP
CRCP
CRES
CTSD
CTSS
CYP39A1
CYP4B1
CYP8B
CYTB
DCLK2
DKK3
DNASE2B
ECEL1
EEF1A2
FABP4
FAM126B
FAT3
FCER2
FHL2
GAA
GP1BA
GS1
GSN
GSTA3
GTSF1
GUCA2B
HAGHL
HOPX
HTRA1
IL13RA2
INF2
IRG1
K123
KIF1B
LHCA4
LIMS1
LMO2
LOC101747543
LOC101749984
LOC101928083
LOC395884
LOC396002
LOC396260
LOC416086
LOC417536
LOC770260
LOC770988
LOC771877
LRR
LYS5P
MAP3K2
MARCO
MCM10
MCT2
METRNL
MGP
MID1
MT3
MTND1
MT-TL1
MTURN
MURC
MYH6
MYOM2
NACA
PFKM
PKM2
PLAC8
POLR2B
PRO
QDPR
RHOQ
RPL3L
SERZ1
SH3BGR
SH3BGRL2
SIK1
SLN
SMC6
SMTCK
SOAT1
SPARC
ST3GAL1
SUCNR1
SYT16
TBL2
TBXAS1
TECR
TECTA
TINAG
TMEM201
TMEM55A
TMEM64
TNFAIP2
TNFRSF1A
TNNC1
TNNI2
TNNT3
TPM1
TPRN
TRDN
TRIM47
UCP3
VAPB
VNN1
VSIG4
WTAP

## Sheet: DAVID results
Category	Term	Count	%	PValue	Genes	List Total	Pop Hits	Pop Total	Fold Enrichment	Bonferroni	Benjamini	FDR
GOTERM_CC_FAT	GO:0030017~sarcomere	9	0.278035	2.41411e-07	MURC, TNNT3, ACTC1, TNNC1, FHL2, ACTN2, MYH6, TPM1, TNNI2	85	98	12782	13.8101	4.36944e-05	4.36944e-05	0.000297632
GOTERM_CC_FAT	GO:0044449~contractile fiber part	9	0.278035	7.2499e-07	MURC, TNNT3, ACTC1, TNNC1, FHL2, ACTN2, MYH6, TPM1, TNNI2	85	113	12782	11.9769	0.000131215	4.37401e-05	0.000893828
GOTERM_BP_FAT	GO:0006936~muscle contraction	11	0.339821	4.83902e-08	TRDN, TNNT3, ACTC1, MYOM2, TNNC1, GAA, ACTN2, MYH6, CACNG1, TPM1, TNNI2	88	153	13528	11.0523	4.49051e-05	4.49051e-05	7.57268e-05
SP_PIR_KEYWORDS	disease mutation	27	0.834106	1.90812e-07	ASS1, VAPB, TNNC1, CYTB, C1QC, TPM1, TNFRSF1A, GSN, COL6A3, COL6A2, CFH, GP1BA, ACTC1, TBXAS1, AK1, QDPR, ACTN2, MYH6, PFKM, MID1, TNNI2, C1QB, TNNT3, KIF1B, UCP3, GAA, CTSD	104	1591	19235	3.13872	5.22812e-05	5.22812e-05	0.000251455
GOTERM_BP_FAT	GO:0003012~muscle system process	11	0.339821	1.17188e-07	TRDN, TNNT3, ACTC1, MYOM2, TNNC1, GAA, ACTN2, MYH6, CACNG1, TPM1, TNNI2	88	168	13528	10.0655	0.000108745	5.43738e-05	0.00018339
GOTERM_CC_FAT	GO:0043292~contractile fiber	9	0.278035	1.2218e-06	MURC, TNNT3, ACTC1, TNNC1, FHL2, ACTN2, MYH6, TPM1, TNNI2	85	121	12782	11.185	0.000221121	5.52849e-05	0.00150633
GOTERM_CC_FAT	GO:0030016~myofibril	9	0.278035	6.32214e-07	MURC, TNNT3, ACTC1, TNNC1, FHL2, ACTN2, MYH6, TPM1, TNNI2	85	111	12782	12.1927	0.000114424	5.72138e-05	0.000779446
SP_PIR_KEYWORDS	muscle protein	7	0.21625	8.06183e-07	TNNT3, ACTC1, MYOM2, TNNC1, MYH6, TPM1, TNNI2	104	60	19235	21.5777	0.00022087	0.000110441	0.0010624
GOTERM_BP_FAT	GO:0006941~striated muscle contraction	7	0.21625	4.52828e-07	TNNT3, ACTC1, TNNC1, GAA, MYH6, TPM1, TNNI2	88	46	13528	23.3933	0.000420136	0.000140065	0.000708637
SP_PIR_KEYWORDS	innate immunity	7	0.21625	3.82666e-06	C1QA, MARCO, C1QB, CFH, CRCP, VSIG4, C1QC	104	78	19235	16.5982	0.00104796	0.000349441	0.00504271
SP_PIR_KEYWORDS	cardiac muscle	5	0.154464	7.58742e-06	ACTC1, FHL2, ACTN2, MYH6, TPM1	104	24	19235	38.5317	0.0020768	0.000519605	0.00999837
SP_PIR_KEYWORDS	heart	5	0.154464	7.58742e-06	ACTC1, FHL2, ACTN2, MYH6, TPM1	104	24	19235	38.5317	0.0020768	0.000519605	0.00999837
SP_PIR_KEYWORDS	skeletal muscle	5	0.154464	7.58742e-06	TNNT3, MYOM2, ACTN2, TPM1, TNNI2	104	24	19235	38.5317	0.0020768	0.000519605	0.00999837
SP_PIR_KEYWORDS	collagen	7	0.21625	1.20322e-05	C1QA, MARCO, C1QB, COL6A3, COL6A2, COLEC12, C1QC	104	95	19235	13.628	0.0032914	0.000659149	0.015855
SP_PIR_KEYWORDS	hydroxylysine	5	0.154464	2.18295e-05	C1QA, C1QB, COL6A3, COL6A2, C1QC	104	31	19235	29.831	0.0059635	0.000996396	0.0287635
SP_PIR_KEYWORDS	triple helix	5	0.154464	2.18295e-05	C1QA, C1QB, COL6A3, COL6A2, C1QC	104	31	19235	29.831	0.0059635	0.000996396	0.0287635
SP_PIR_KEYWORDS	hydroxyproline	5	0.154464	4.47038e-05	C1QA, C1QB, COL6A3, COL6A2, C1QC	104	37	19235	24.9935	0.0121744	0.00174834	0.0588954
SP_PIR_KEYWORDS	actin binding	5	0.154464	6.11014e-05	GSN, ACTN2, MYH6, TPM1, TNNI2	104	40	19235	23.119	0.0166029	0.0020906	0.0804904
GOTERM_CC_FAT	GO:0015629~actin cytoskeleton	10	0.308928	6.57057e-05	TNNT3, ACTC1, MYOM2, TNNC1, GSN, RHOQ, ACTN2, MYH6, TPM1, TNNI2	85	269	12782	5.5902	0.0118227	0.0023758	0.0809776
INTERPRO	IPR008160:Collagen triple helix repeat	7	0.21625	1.05699e-05	C1QA, MARCO, C1QB, COL6A3, COL6A2, COLEC12, C1QC	100	84	16659	13.8825	0.00276549	0.00276549	0.0138316
GOTERM_CC_FAT	GO:0005865~striated muscle thin filament	4	0.123571	0.000117676	TNNT3, TNNC1, TPM1, TNNI2	85	15	12782	40.1004	0.0210754	0.00354382	0.144985
SP_PIR_KEYWORDS	Cardiomyopathy	5	0.154464	0.000125889	ACTC1, TNNC1, CYTB, ACTN2, TPM1	104	48	19235	19.2658	0.0339075	0.00382552	0.165771
UP_SEQ_FEATURE	glycosylation site:O-linked (Gal...)	4	0.123571	1.24703e-05	C1QA, C1QB, COL6A3, C1QC	104	9	19113	81.6795	0.00529831	0.00529831	0.0175516
GOTERM_BP_FAT	GO:0045087~innate immune response	8	0.247142	2.92284e-05	C1QA, C1QB, TNFRSF1A, CFH, VNN1, COLEC12, VSIG4, C1QC	88	138	13528	8.91173	0.0267598	0.00541019	0.0457304
GOTERM_BP_FAT	GO:0060415~muscle tissue morphogenesis	5	0.154464	2.50131e-05	ACTC1, TNNC1, GAA, MYH6, TPM1	88	27	13528	28.468	0.0229451	0.0057863	0.0391363
GOTERM_BP_FAT	GO:0055008~cardiac muscle tissue morphogenesis	5	0.154464	2.50131e-05	ACTC1, TNNC1, GAA, MYH6, TPM1	88	27	13528	28.468	0.0229451	0.0057863	0.0391363
GOTERM_BP_FAT	GO:0003009~skeletal muscle contraction	4	0.123571	5.42031e-05	TNNT3, TNNC1, GAA, TNNI2	88	12	13528	51.2424	0.0490577	0.0083486	0.0847899
GOTERM_CC_FAT	GO:0005576~extracellular region	27	0.834106	0.00034557	FCER2, C1QC, ST3GAL1, TNFRSF1A, HTRA1, GSN, COL6A3, COL6A2, CFH, GUCA2B, IL13RA2, TECTA, MGP, ACTN2, CTSS, SPARC, TINAG, CCL18, DNASE2B, C1QA, DKK3, C1QB, CLEC3B, CTSD, CMA1, METRNL, TNFAIP2	85	2010	12782	2.01998	0.0606423	0.00889718	0.425216
SP_PIR_KEYWORDS	hydroxylation	5	0.154464	0.000572104	C1QA, C1QB, COL6A3, COL6A2, C1QC	104	71	19235	13.0248	0.145126	0.0155578	0.751307
GOTERM_BP_FAT	GO:0002541~activation of plasma proteins involved in acute inflammatory response	5	0.154464	0.000162628	C1QA, C1QB, CFH, VSIG4, C1QC	88	43	13528	17.8753	0.140093	0.0166302	0.254196
GOTERM_BP_FAT	GO:0006956~complement activation	5	0.154464	0.000148223	C1QA, C1QB, CFH, VSIG4, C1QC	88	42	13528	18.3009	0.128519	0.0170482	0.231706
GOTERM_BP_FAT	GO:0043462~regulation of ATPase activity	4	0.123571	0.000135426	TNNT3, TNNC1, MYH6, TPM1	88	16	13528	38.4318	0.118106	0.0177945	0.21172
GOTERM_BP_FAT	GO:0060048~cardiac muscle contraction	4	0.123571	0.000231087	ACTC1, TNNC1, GAA, TPM1	88	19	13528	32.3636	0.193034	0.021219	0.361021
GOTERM_BP_FAT	GO:0050879~multicellular organismal movement	4	0.123571	0.000231087	TNNT3, TNNC1, GAA, TNNI2	88	19	13528	32.3636	0.193034	0.021219	0.361021
GOTERM_BP_FAT	GO:0050881~musculoskeletal movement	4	0.123571	0.000231087	TNNT3, TNNC1, GAA, TNNI2	88	19	13528	32.3636	0.193034	0.021219	0.361021
GOTERM_CC_FAT	GO:0005861~troponin complex	3	0.0926784	0.00116465	TNNT3, TNNC1, TNNI2	85	8	12782	56.3912	0.190165	0.026021	1.42645
GOTERM_BP_FAT	GO:0002526~acute inflammatory response	6	0.185357	0.00041601	C1QA, C1QB, CFH, VNN1, VSIG4, C1QC	88	98	13528	9.41187	0.320323	0.0292661	0.649042
GOTERM_BP_FAT	GO:0055010~ventricular cardiac muscle morphogenesis	4	0.123571	0.000362173	TNNC1, GAA, MYH6, TPM1	88	22	13528	27.9504	0.285489	0.0300975	0.56527
SP_PIR_KEYWORDS	blocked amino end	5	0.154464	0.00151001	COL6A3, COL6A2, FABP4, COMT, MT3	104	92	19235	10.0517	0.339036	0.0313486	1.97173
GOTERM_BP_FAT	GO:0060047~heart contraction	4	0.123571	0.000414568	ACTC1, TNNC1, GAA, TPM1	88	23	13528	26.7352	0.319412	0.0315579	0.646799
GOTERM_BP_FAT	GO:0003015~heart process	4	0.123571	0.000414568	ACTC1, TNNC1, GAA, TPM1	88	23	13528	26.7352	0.319412	0.0315579	0.646799
GOTERM_BP_FAT	GO:0048738~cardiac muscle tissue development	5	0.154464	0.000486107	ACTC1, TNNC1, GAA, MYH6, TPM1	88	57	13528	13.4848	0.363147	0.0317159	0.758015
SP_PIR_KEYWORDS	immune response	7	0.21625	0.00130407	C1QA, MARCO, C1QB, CFH, CRCP, VSIG4, C1QC	104	224	19235	5.77975	0.300611	0.0319818	1.70495
SP_PIR_KEYWORDS	Secreted	20	0.617856	0.00146606	FCER2, MGP, SPARC, TINAG, C1QC, CCL18, ST3GAL1, C1QA, DKK3, TNFRSF1A, C1QB, CLEC3B, HTRA1, GSN, COL6A3, COL6A2, CFH, CMA1, METRNL, GUCA2B	104	1689	19235	2.19008	0.331015	0.0329446	1.91484
SP_PIR_KEYWORDS	muscle contraction	3	0.0926784	0.00180974	ACTC1, MYH6, TNNI2	104	12	19235	46.238	0.391232	0.0348302	2.3588
SP_PIR_KEYWORDS	disulfide bond	28	0.864998	0.00259996	FCER2, C1QC, ST3GAL1, MARCO, TNFRSF1A, FAT3, GSN, COL6A3, CFH, SUCNR1, GP1BA, GUCA2B, IL13RA2, MGP, COLEC12, SPARC, CTSS, TINAG, CCL18, TRDN, C1QA, DKK3, C1QB, CLEC3B, GAA, CTSD, CMA1, VSIG4	104	2924	19235	1.77109	0.509983	0.0464414	3.37254
GOTERM_CC_FAT	GO:0005884~actin filament	4	0.123571	0.00243766	ACTC1, RHOQ, ACTN2, TPM1	85	41	12782	14.6709	0.357093	0.0478988	2.96421
GOTERM_BP_FAT	GO:0048584~positive regulation of response to stimulus	8	0.247142	0.000804103	C1QA, C1QB, TNFRSF1A, FCER2, CFH, FABP4, VSIG4, C1QC	88	236	13528	5.21109	0.525981	0.0485491	1.25097
KEGG_PATHWAY	hsa04260:Cardiac muscle contraction	6	0.185357	0.000763151	ACTC1, TNNC1, CYTB, MYH6, CACNG1, TPM1	49	78	5085	7.98273	0.0513141	0.0513141	0.784676
GOTERM_CC_FAT	GO:0044421~extracellular region part	15	0.463392	0.00371838	TECTA, MGP, SPARC, TINAG, CCL18, C1QA, DKK3, C1QB, HTRA1, GSN, COL6A3, COL6A2, CFH, TNFAIP2, IL13RA2	85	960	12782	2.34963	0.490478	0.0652052	4.48902
GOTERM_BP_FAT	GO:0003007~heart morphogenesis	5	0.154464	0.00123891	ACTC1, TNNC1, GAA, MYH6, TPM1	88	73	13528	10.5293	0.683496	0.0693772	1.9213
GOTERM_BP_FAT	GO:0006959~humoral immune response	5	0.154464	0.001661	C1QA, C1QB, CFH, VSIG4, C1QC	88	79	13528	9.72957	0.786195	0.0821351	2.56795
GOTERM_BP_FAT	GO:0007585~respiratory gaseous exchange	4	0.123571	0.00157359	UCP3, TNNC1, GAA, BPGM	88	36	13528	17.0808	0.768099	0.0823758	2.43437
GOTERM_CC_FAT	GO:0031674~I band	4	0.123571	0.00561651	MURC, ACTC1, FHL2, ACTN2	85	55	12782	10.9365	0.639208	0.0885128	6.70844
GOTERM_BP_FAT	GO:0050778~positive regulation of immune response	6	0.185357	0.00241142	C1QA, C1QB, FCER2, CFH, VSIG4, C1QC	88	145	13528	6.36113	0.893595	0.0891292	3.70775
GOTERM_BP_FAT	GO:0010033~response to organic substance	13	0.401606	0.00215087	ACTC1, VAPB, RHOQ, MGP, FHL2, COLEC12, COMT, TNFRSF1A, C1QB, GSN, COL6A2, FABP4, IRG1	88	721	13528	2.77178	0.864415	0.0907637	3.31342
GOTERM_BP_FAT	GO:0007517~muscle organ development	7	0.21625	0.00237167	MURC, ACTC1, TNNC1, COL6A3, GAA, MYH6, TPM1	88	211	13528	5.09996	0.889587	0.0913593	3.64769
GOTERM_BP_FAT	GO:0051605~protein maturation by peptide bond cleavage	5	0.154464	0.00226901	C1QA, C1QB, CFH, VSIG4, C1QC	88	86	13528	8.93763	0.878524	0.0913723	3.49242
GOTERM_BP_FAT	GO:0009611~response to wounding	11	0.339821	0.00208657	C1QA, C1QB, TNFRSF1A, GSN, CFH, VNN1, GP1BA, VSIG4, C1QC, TPM1, CCL18	88	530	13528	3.19057	0.856061	0.0923697	3.21589
GOTERM_BP_FAT	GO:0010035~response to inorganic substance	7	0.21625	0.00205221	UCP3, TNNC1, GSN, EEF1A2, MGP, TPM1, MT3	88	205	13528	5.24922	0.851387	0.0954677	3.16372
Category	Term	Count	%	PValue	Genes	List Total	Pop Hits	Pop Total	Fold Enrichment	Bonferroni	Benjamini	FDR
GOTERM_BP_ALL	GO:0006936~muscle contraction	11	0.339821	3.64589e-08	TRDN, TNNT3, ACTC1, MYOM2, TNNC1, GAA, ACTN2, MYH6, CACNG1, TPM1, TNNI2	89	153	14116	11.4031	3.84998e-05	3.84998e-05	5.8004e-05
GOTERM_BP_ALL	GO:0003012~muscle system process	11	0.339821	8.84974e-08	TRDN, TNNT3, ACTC1, MYOM2, TNNC1, GAA, ACTN2, MYH6, CACNG1, TPM1, TNNI2	89	168	14116	10.385	9.34489e-05	4.67255e-05	0.000140794
GOTERM_BP_ALL	GO:0006941~striated muscle contraction	7	0.21625	3.78778e-07	TNNT3, ACTC1, TNNC1, GAA, MYH6, TPM1, TNNI2	89	46	14116	24.1358	0.00039991	0.000133321	0.000602613
GOTERM_BP_ALL	GO:0045087~innate immune response	8	0.247142	2.40552e-05	C1QA, C1QB, TNFRSF1A, CFH, VNN1, COLEC12, VSIG4, C1QC	89	138	14116	9.19459	0.0250826	0.00506763	0.0382635
GOTERM_BP_ALL	GO:0060415~muscle tissue morphogenesis	5	0.154464	2.21784e-05	ACTC1, TNNC1, GAA, MYH6, TPM1	89	27	14116	29.3716	0.0231485	0.00583805	0.0352787
GOTERM_BP_ALL	GO:0055008~cardiac muscle tissue morphogenesis	5	0.154464	2.21784e-05	ACTC1, TNNC1, GAA, MYH6, TPM1	89	27	14116	29.3716	0.0231485	0.00583805	0.0352787
GOTERM_BP_ALL	GO:0003009~skeletal muscle contraction	4	0.123571	4.94541e-05	TNNT3, TNNC1, GAA, TNNI2	89	12	14116	52.8689	0.0508845	0.00866636	0.0786496
GOTERM_BP_ALL	GO:0002541~activation of plasma proteins involved in acute inflammatory response	5	0.154464	0.000144538	C1QA, C1QB, CFH, VSIG4, C1QC	89	43	14116	18.4426	0.141564	0.0151484	0.229704
GOTERM_BP_ALL	GO:0048583~regulation of response to stimulus	12	0.370714	0.000143042	C1QA, C1QB, TNFRSF1A, MAP3K2, FCER2, HOPX, CFH, FABP4, GP1BA, CMA1, VSIG4, C1QC	89	465	14116	4.09308	0.140207	0.0166447	0.227329
GOTERM_BP_ALL	GO:0006956~complement activation	5	0.154464	0.000131716	C1QA, C1QB, CFH, VSIG4, C1QC	89	42	14116	18.8818	0.12986	0.0172374	0.209347
GOTERM_BP_ALL	GO:0043462~regulation of ATPase activity	4	0.123571	0.00012363	TNNT3, TNNC1, MYH6, TPM1	89	16	14116	39.6517	0.122397	0.0184787	0.196507
GOTERM_BP_ALL	GO:0050881~musculoskeletal movement	4	0.123571	0.000211048	TNNT3, TNNC1, GAA, TNNI2	89	19	14116	33.3909	0.199797	0.0200588	0.335237
GOTERM_BP_ALL	GO:0060048~cardiac muscle contraction	4	0.123571	0.000211048	ACTC1, TNNC1, GAA, TPM1	89	19	14116	33.3909	0.199797	0.0200588	0.335237
GOTERM_BP_ALL	GO:0050879~multicellular organismal movement	4	0.123571	0.000211048	TNNT3, TNNC1, GAA, TNNI2	89	19	14116	33.3909	0.199797	0.0200588	0.335237
GOTERM_BP_ALL	GO:0042221~response to chemical stimulus	20	0.617856	0.000283811	ACTC1, TNNC1, VAPB, EEF1A2, FHL2, MGP, RHOQ, COLEC12, COMT, TPM1, CCL18, TNFRSF1A, C1QB, UCP3, GSN, COL6A2, FABP4, VNN1, IRG1, MT3	89	1281	14116	2.4763	0.258994	0.0246695	0.450572
GOTERM_BP_ALL	GO:0003015~heart process	4	0.123571	0.000378831	ACTC1, TNNC1, GAA, TPM1	89	23	14116	27.5838	0.329761	0.0263221	0.600999
GOTERM_BP_ALL	GO:0060047~heart contraction	4	0.123571	0.000378831	ACTC1, TNNC1, GAA, TPM1	89	23	14116	27.5838	0.329761	0.0263221	0.600999
GOTERM_BP_ALL	GO:0055010~ventricular cardiac muscle morphogenesis	4	0.123571	0.000330906	TNNC1, GAA, MYH6, TPM1	89	22	14116	28.8376	0.294955	0.026526	0.525155
GOTERM_BP_ALL	GO:0002526~acute inflammatory response	6	0.185357	0.000361585	C1QA, C1QB, CFH, VNN1, VSIG4, C1QC	89	98	14116	9.71062	0.317438	0.02691	0.573712
GOTERM_BP_ALL	GO:0048738~cardiac muscle tissue development	5	0.154464	0.000432923	ACTC1, TNNC1, GAA, MYH6, TPM1	89	57	14116	13.9129	0.366988	0.0281746	0.686537
GOTERM_BP_ALL	GO:0048584~positive regulation of response to stimulus	8	0.247142	0.000671812	C1QA, C1QB, TNFRSF1A, FCER2, CFH, FABP4, VSIG4, C1QC	89	236	14116	5.3765	0.508195	0.0408861	1.06348
GOTERM_BP_ALL	GO:0003007~heart morphogenesis	5	0.154464	0.00110594	ACTC1, TNNC1, GAA, MYH6, TPM1	89	73	14116	10.8635	0.689174	0.0628556	1.74506
GOTERM_BP_ALL	GO:0006959~humoral immune response	5	0.154464	0.00148403	C1QA, C1QB, CFH, VSIG4, C1QC	89	79	14116	10.0384	0.791601	0.0754193	2.33506
GOTERM_BP_ALL	GO:0009611~response to wounding	11	0.339821	0.0016665	C1QA, C1QB, TNFRSF1A, GSN, CFH, VNN1, GP1BA, VSIG4, C1QC, TPM1, CCL18	89	530	14116	3.29184	0.828177	0.0769378	2.61862
GOTERM_BP_ALL	GO:0007585~respiratory gaseous exchange	4	0.123571	0.00144056	UCP3, TNNC1, GAA, BPGM	89	36	14116	17.623	0.781797	0.0769968	2.2674
GOTERM_BP_ALL	GO:0010035~response to inorganic substance	7	0.21625	0.00175871	UCP3, TNNC1, GSN, EEF1A2, MGP, TPM1, MT3	89	205	14116	5.41584	0.844146	0.0776394	2.76163
GOTERM_BP_ALL	GO:0050778~positive regulation of immune response	6	0.185357	0.00211069	C1QA, C1QB, FCER2, CFH, VSIG4, C1QC	89	145	14116	6.56304	0.892606	0.0793164	3.30567
GOTERM_BP_ALL	GO:0007517~muscle organ development	7	0.21625	0.00203433	MURC, ACTC1, TNNC1, COL6A3, GAA, MYH6, TPM1	89	211	14116	5.26184	0.883567	0.0793811	3.18787
GOTERM_BP_ALL	GO:0010033~response to organic substance	13	0.401606	0.00166588	ACTC1, VAPB, RHOQ, MGP, FHL2, COLEC12, COMT, TNFRSF1A, C1QB, GSN, COL6A2, FABP4, IRG1	89	721	14116	2.85976	0.828065	0.0804215	2.61766
GOTERM_BP_ALL	GO:0032501~multicellular organismal process	41	1.2666	0.00190716	LIMS1, LMO2, TNNC1, FHL2, CYTB, COMT, TPM1, CYP39A1, FAT3, MYOM2, GSN, COL6A3, GP1BA, SIK1, GUCA2B, MT3, TECTA, ACTC1, MGP, BPGM, COLEC12, ACTN2, MYH6, SPARC, MID1, CACNG1, TINAG, TNNI2, TRDN, TNNT3, C1QB, DKK3, MURC, KIF1B, UCP3, CLEC3B, HOPX, GAA, FABP4, CMA1, TNFAIP2	89	4280	14116	1.51936	0.866797	0.0805642	2.99142
GOTERM_BP_ALL	GO:0051605~protein maturation by peptide bond cleavage	5	0.154464	0.00202932	C1QA, C1QB, CFH, VSIG4, C1QC	89	86	14116	9.22132	0.882949	0.0822275	3.18015
Category	Term	Count	%	PValue	Genes	List Total	Pop Hits	Pop Total	Fold Enrichment	Bonferroni	Benjamini	FDR
GOTERM_CC_ALL	GO:0030017~sarcomere	9	0.278035	1.02815e-07	MURC, TNNT3, ACTC1, TNNC1, FHL2, ACTN2, MYH6, TPM1, TNNI2	94	98	15908	15.5419	2.04601e-05	2.04601e-05	0.000128763
GOTERM_CC_ALL	GO:0044449~contractile fiber part	9	0.278035	3.11291e-07	MURC, TNNT3, ACTC1, TNNC1, FHL2, ACTN2, MYH6, TPM1, TNNI2	94	113	15908	13.4788	6.19449e-05	2.06487e-05	0.00038985
GOTERM_CC_ALL	GO:0043292~contractile fiber	9	0.278035	5.26888e-07	MURC, TNNT3, ACTC1, TNNC1, FHL2, ACTN2, MYH6, TPM1, TNNI2	94	121	15908	12.5877	0.000104845	2.62123e-05	0.000659856
GOTERM_CC_ALL	GO:0030016~myofibril	9	0.278035	2.71161e-07	MURC, TNNT3, ACTC1, TNNC1, FHL2, ACTN2, MYH6, TPM1, TNNI2	94	111	15908	13.7217	5.39596e-05	2.69801e-05	0.000339593
GOTERM_CC_ALL	GO:0015629~actin cytoskeleton	10	0.308928	2.7544e-05	TNNT3, ACTC1, MYOM2, TNNC1, GSN, RHOQ, ACTN2, MYH6, TPM1, TNNI2	94	269	15908	6.29123	0.00546634	0.00109567	0.0344898
GOTERM_CC_ALL	GO:0005576~extracellular region	27	0.834106	5.87084e-05	FCER2, C1QC, ST3GAL1, TNFRSF1A, HTRA1, GSN, COL6A3, COL6A2, CFH, GUCA2B, IL13RA2, TECTA, MGP, ACTN2, CTSS, SPARC, TINAG, CCL18, DNASE2B, C1QA, DKK3, C1QB, CLEC3B, CTSD, CMA1, METRNL, TNFAIP2	94	2010	15908	2.27329	0.0116153	0.00194532	0.0734996
GOTERM_CC_ALL	GO:0005865~striated muscle thin filament	4	0.123571	8.36417e-05	TNNT3, TNNC1, TPM1, TNNI2	94	15	15908	45.1291	0.0165076	0.00237509	0.1047
GOTERM_CC_ALL	GO:0044444~cytoplasmic part	45	1.39018	0.000582515	NACA, TNNC1, VAPB, FHL2, CYTB, COMT, TPM1, ACOX3, ST3GAL1, CYP39A1, SLN, GSN, MAP3K2, SH3BGR, GP1BA, SIK1, ATP6V0D2, MT3, SOAT1, ACTC1, EEF1A2, AK1, MGP, ACTN2, MYH6, CTSS, SPARC, PFKM, TECR, DNASE2B, TNNI2, TMEM55A, CYP4B1, C1QA, TRDN, TNNT3, MURC, KIF1B, CKM, UCP3, PKM2, GAA, RPL3L, FABP4, CTSD	94	4895	15908	1.55578	0.109484	0.0143897	0.727079
GOTERM_CC_ALL	GO:0005861~troponin complex	3	0.0926784	0.000925291	TNNT3, TNNC1, TNNI2	94	8	15908	63.4628	0.168246	0.0202606	1.15265
GOTERM_CC_ALL	GO:0044421~extracellular region part	15	0.463392	0.00132083	TECTA, MGP, SPARC, TINAG, CCL18, C1QA, DKK3, C1QB, HTRA1, GSN, COL6A3, COL6A2, CFH, TNFAIP2, IL13RA2	94	960	15908	2.64428	0.231273	0.0259591	1.64164
GOTERM_CC_ALL	GO:0005884~actin filament	4	0.123571	0.0017556	ACTC1, RHOQ, ACTN2, TPM1	94	41	15908	16.5106	0.295081	0.0312884	2.17656
GOTERM_CC_ALL	GO:0031674~I band	4	0.123571	0.00407352	MURC, ACTC1, FHL2, ACTN2	94	55	15908	12.3079	0.556158	0.0654503	4.9835
GOTERM_CC_ALL	GO:0005615~extracellular space	11	0.339821	0.00663499	C1QA, C1QB, DKK3, GSN, HTRA1, COL6A3, CFH, MGP, TNFAIP2, CCL18, IL13RA2	94	685	15908	2.71763	0.734134	0.0968845	7.99905
Category	Term	Count	%	PValue	Genes	List Total	Pop Hits	Pop Total	Fold Enrichment	Bonferroni	Benjamini	FDR
INTERPRO	IPR008160:Collagen triple helix repeat	7	0.21625	1.05699e-05	C1QA, MARCO, C1QB, COL6A3, COL6A2, COLEC12, C1QC	100	84	16659	13.8825	0.00276549	0.00276549	0.0138316
Category	Term	Count	%	PValue	Genes	List Total	Pop Hits	Pop Total	Fold Enrichment	Bonferroni	Benjamini	FDR
KEGG_PATHWAY	hsa04260:Cardiac muscle contraction	6	0.185357	0.000763151	ACTC1, TNNC1, CYTB, MYH6, CACNG1, TPM1	49	78	5085	7.98273	0.0513141	0.0513141	0.784676
Category	Term	Count	%	PValue	Genes	List Total	Pop Hits	Pop Total	Fold Enrichment	Bonferroni	Benjamini	FDR
PANTHER_BP_ALL	BP00173:Muscle contraction	8	0.247142	0.000116298	TRDN, TNNT3, CKM, MYOM2, TNNC1, MYH6, TPM1, TNNI2	80	178	12713	7.14213	0.0123675	0.0123675	0.130648
PANTHER_BP_ALL	BP00250:Muscle development	6	0.185357	0.00150634	MYOM2, TNNC1, FHL2, MYH6, TPM1, TNNI2	80	135	12713	7.06278	0.148963	0.0774834	1.68022
Category	Term	Count	%	PValue	Genes	List Total	Pop Hits	Pop Total	Fold Enrichment	Bonferroni	Benjamini	FDR
PANTHER_MF_ALL	MF00261:Actin binding cytoskeletal protein	11	0.339821	3.83323e-05	INF2, TNNT3, ACTC1, LIMS1, MYOM2, TNNC1, GSN, ACTN2, MYH6, TPM1, TNNI2	79	347	13084	5.25021	0.00355863	0.00355863	0.0419563
PANTHER_MF_ALL	MF00091:Cytoskeletal protein	14	0.432499	0.000599482	INF2, ACTC1, LIMS1, TNNC1, ACTN2, MYH6, MID1, TPM1, TNNI2, TNNT3, KIF1B, MYOM2, GSN, DCLK2	79	773	13084	2.99959	0.054242	0.0274991	0.654329
PANTHER_MF_ALL	MF00174:Complement component	4	0.123571	0.00308333	C1QA, C1QB, CFH, C1QC	79	49	13084	13.52	0.249633	0.0912915	3.32418
Category	Term	Count	%	PValue	Genes	List Total	Pop Hits	Pop Total	Fold Enrichment	Bonferroni	Benjamini	FDR
PANTHER_FAMILY	PTHR10499~COLLAGEN ALPHA CHAIN	7	0.21625	9.60446e-06	C1QA, MARCO, C1QB, COL6A3, COL6A2, COLEC12, C1QC	97	89	17424	14.1281	0.000796857	0.000796857	0.0102846
Category	Term	Count	%	PValue	Genes	List Total	Pop Hits	Pop Total	Fold Enrichment	Bonferroni	Benjamini	FDR
PFAM	PF01391:Collagen	7	0.21625	1.15015e-05	C1QA, MARCO, C1QB, COL6A3, COL6A2, COLEC12, C1QC	99	84	16241	13.6709	0.00281391	0.00140794	0.014893
PFAM	PF01391:Collagen triple helix repeat	7	0.21625	6.4306e-06	C1QA, MARCO, C1QB, COL6A3, COL6A2, COLEC12, C1QC	99	76	16241	15.1099	0.00157426	0.00157426	0.00832709
Category	Term	Count	%	PValue	Genes	List Total	Pop Hits	Pop Total	Fold Enrichment	Bonferroni	Benjamini	FDR
REACTOME_PATHWAY	REACT_17044:Muscle contraction	6	0.185357	8.95279e-06	TNNT3, TNNC1, ACTN2, MYH6, TPM1, TNNI2	34	31	3398	19.3435	0.0003312	0.0003312	0.00803856
Category	Term	Count	%	PValue	Genes	List Total	Pop Hits	Pop Total	Fold Enrichment	Bonferroni	Benjamini	FDR
REACTOME_INTERACTION	814359:vimentin	6	0.185357	5.83083e-06	TNNT3, TNNC1, ACTN2, MYH6, TPM1, TNNI2	23	34	2645	20.2941	0.00302745	0.00151487	0.00844261
REACTOME_INTERACTION	787789:myosin binding protein C, fast type	6	0.185357	3.05146e-06	TNNT3, TNNC1, ACTN2, MYH6, TPM1, TNNI2	23	30	2645	23	0.0015855	0.0015855	0.00441837
REACTOME_INTERACTION	772330:myosin, light chain 2, regulatory, cardiac, slow	6	0.185357	3.05146e-06	TNNT3, TNNC1, ACTN2, MYH6, TPM1, TNNI2	23	30	2645	23	0.0015855	0.0015855	0.00441837
REACTOME_INTERACTION	817943:troponin I type 3 (cardiac)	6	0.185357	3.05146e-06	TNNT3, TNNC1, ACTN2, MYH6, TPM1, TNNI2	23	30	2645	23	0.0015855	0.0015855	0.00441837
REACTOME_INTERACTION	776162:nebulin	6	0.185357	3.05146e-06	TNNT3, TNNC1, ACTN2, MYH6, TPM1, TNNI2	23	30	2645	23	0.0015855	0.0015855	0.00441837
REACTOME_INTERACTION	802850:myosin, heavy chain 3, skeletal muscle, embryonic	6	0.185357	3.05146e-06	TNNT3, TNNC1, ACTN2, MYH6, TPM1, TNNI2	23	30	2645	23	0.0015855	0.0015855	0.00441837
REACTOME_INTERACTION	824524:myosin, heavy chain 8, skeletal muscle, perinatal	6	0.185357	3.05146e-06	TNNT3, TNNC1, ACTN2, MYH6, TPM1, TNNI2	23	30	2645	23	0.0015855	0.0015855	0.00441837
REACTOME_INTERACTION	826376:troponin I type 1 (skeletal, slow)	6	0.185357	3.05146e-06	TNNT3, TNNC1, ACTN2, MYH6, TPM1, TNNI2	23	30	2645	23	0.0015855	0.0015855	0.00441837
REACTOME_INTERACTION	773928:troponin T type 1 (skeletal, slow)	6	0.185357	3.05146e-06	TNNT3, TNNC1, ACTN2, MYH6, TPM1, TNNI2	23	30	2645	23	0.0015855	0.0015855	0.00441837
REACTOME_INTERACTION	782130:tropomyosin 2 (beta)	6	0.185357	3.05146e-06	TNNT3, TNNC1, ACTN2, MYH6, TPM1, TNNI2	23	30	2645	23	0.0015855	0.0015855	0.00441837
REACTOME_INTERACTION	809025:myosin binding protein C, cardiac	6	0.185357	3.05146e-06	TNNT3, TNNC1, ACTN2, MYH6, TPM1, TNNI2	23	30	2645	23	0.0015855	0.0015855	0.00441837
REACTOME_INTERACTION	775696:myosin, light chain 3, alkali; ventricular, skeletal, slow	6	0.185357	3.05146e-06	TNNT3, TNNC1, ACTN2, MYH6, TPM1, TNNI2	23	30	2645	23	0.0015855	0.0015855	0.00441837
REACTOME_INTERACTION	809277:tropomodulin 1	6	0.185357	3.05146e-06	TNNT3, TNNC1, ACTN2, MYH6, TPM1, TNNI2	23	30	2645	23	0.0015855	0.0015855	0.00441837
REACTOME_INTERACTION	795630:titin	6	0.185357	3.05146e-06	TNNT3, TNNC1, ACTN2, MYH6, TPM1, TNNI2	23	30	2645	23	0.0015855	0.0015855	0.00441837
REACTOME_INTERACTION	798170:dystrophin	6	0.185357	3.05146e-06	TNNT3, TNNC1, ACTN2, MYH6, TPM1, TNNI2	23	30	2645	23	0.0015855	0.0015855	0.00441837
REACTOME_INTERACTION	790888:tropomyosin 3	6	0.185357	3.05146e-06	TNNT3, TNNC1, ACTN2, MYH6, TPM1, TNNI2	23	30	2645	23	0.0015855	0.0015855	0.00441837
REACTOME_INTERACTION	795030:troponin T type 2 (cardiac)	6	0.185357	3.05146e-06	TNNT3, TNNC1, ACTN2, MYH6, TPM1, TNNI2	23	30	2645	23	0.0015855	0.0015855	0.00441837
REACTOME_INTERACTION	811889:tropomyosin 4	6	0.185357	3.05146e-06	TNNT3, TNNC1, ACTN2, MYH6, TPM1, TNNI2	23	30	2645	23	0.0015855	0.0015855	0.00441837
REACTOME_INTERACTION	786006:actinin, alpha 3	6	0.185357	3.05146e-06	TNNT3, TNNC1, ACTN2, MYH6, TPM1, TNNI2	23	30	2645	23	0.0015855	0.0015855	0.00441837
REACTOME_INTERACTION	791704:myosin, light chain 1, alkali; skeletal, fast	6	0.185357	3.05146e-06	TNNT3, TNNC1, ACTN2, MYH6, TPM1, TNNI2	23	30	2645	23	0.0015855	0.0015855	0.00441837
REACTOME_INTERACTION	815160:troponin C type 2 (fast)	6	0.185357	3.05146e-06	TNNT3, TNNC1, ACTN2, MYH6, TPM1, TNNI2	23	30	2645	23	0.0015855	0.0015855	0.00441837
REACTOME_INTERACTION	784067:titin-cap (telethonin)	6	0.185357	3.05146e-06	TNNT3, TNNC1, ACTN2, MYH6, TPM1, TNNI2	23	30	2645	23	0.0015855	0.0015855	0.00441837
REACTOME_INTERACTION	789074:myosin binding protein C, slow type	6	0.185357	3.05146e-06	TNNT3, TNNC1, ACTN2, MYH6, TPM1, TNNI2	23	30	2645	23	0.0015855	0.0015855	0.00441837
REACTOME_INTERACTION	795592:desmin	6	0.185357	3.05146e-06	TNNT3, TNNC1, ACTN2, MYH6, TPM1, TNNI2	23	30	2645	23	0.0015855	0.0015855	0.00441837
REACTOME_INTERACTION	782055:myosin, light chain 4, alkali; atrial, embryonic	6	0.185357	3.05146e-06	TNNT3, TNNC1, ACTN2, MYH6, TPM1, TNNI2	23	30	2645	23	0.0015855	0.0015855	0.00441837
REACTOME_INTERACTION	790229:tropomyosin 1 (alpha)	5	0.154464	8.54551e-05	TNNT3, TNNC1, ACTN2, MYH6, TNNI2	23	30	2645	19.1667	0.0434656	0.0147037	0.123666
REACTOME_INTERACTION	779979:troponin I type 2 (skeletal, fast)	5	0.154464	8.54551e-05	TNNT3, TNNC1, ACTN2, MYH6, TPM1	23	30	2645	19.1667	0.0434656	0.0147037	0.123666
REACTOME_INTERACTION	782568:troponin T type 3 (skeletal, fast)	5	0.154464	8.54551e-05	TNNC1, ACTN2, MYH6, TPM1, TNNI2	23	30	2645	19.1667	0.0434656	0.0147037	0.123666
REACTOME_INTERACTION	809566:troponin C type 1 (slow)	5	0.154464	8.54551e-05	TNNT3, ACTN2, MYH6, TPM1, TNNI2	23	30	2645	19.1667	0.0434656	0.0147037	0.123666
REACTOME_INTERACTION	802048:actinin, alpha 2	5	0.154464	8.54551e-05	TNNT3, TNNC1, MYH6, TPM1, TNNI2	23	30	2645	19.1667	0.0434656	0.0147037	0.123666
REACTOME_INTERACTION	807536:myosin, heavy chain 6, cardiac muscle, alpha	5	0.154464	8.54551e-05	TNNT3, TNNC1, ACTN2, TPM1, TNNI2	23	30	2645	19.1667	0.0434656	0.0147037	0.123666
Category	Term	Count	%	PValue	Genes	List Total	Pop Hits	Pop Total	Fold Enrichment	Bonferroni	Benjamini	FDR
SP_PIR_KEYWORDS	disease mutation	27	0.834106	1.90812e-07	ASS1, VAPB, TNNC1, CYTB, C1QC, TPM1, TNFRSF1A, GSN, COL6A3, COL6A2, CFH, GP1BA, ACTC1, TBXAS1, AK1, QDPR, ACTN2, MYH6, PFKM, MID1, TNNI2, C1QB, TNNT3, KIF1B, UCP3, GAA, CTSD	104	1591	19235	3.13872	5.22812e-05	5.22812e-05	0.000251455
SP_PIR_KEYWORDS	muscle protein	7	0.21625	8.06183e-07	TNNT3, ACTC1, MYOM2, TNNC1, MYH6, TPM1, TNNI2	104	60	19235	21.5777	0.00022087	0.000110441	0.0010624
SP_PIR_KEYWORDS	innate immunity	7	0.21625	3.82666e-06	C1QA, MARCO, C1QB, CFH, CRCP, VSIG4, C1QC	104	78	19235	16.5982	0.00104796	0.000349441	0.00504271
SP_PIR_KEYWORDS	heart	5	0.154464	7.58742e-06	ACTC1, FHL2, ACTN2, MYH6, TPM1	104	24	19235	38.5317	0.0020768	0.000519605	0.00999837
SP_PIR_KEYWORDS	cardiac muscle	5	0.154464	7.58742e-06	ACTC1, FHL2, ACTN2, MYH6, TPM1	104	24	19235	38.5317	0.0020768	0.000519605	0.00999837
SP_PIR_KEYWORDS	skeletal muscle	5	0.154464	7.58742e-06	TNNT3, MYOM2, ACTN2, TPM1, TNNI2	104	24	19235	38.5317	0.0020768	0.000519605	0.00999837
SP_PIR_KEYWORDS	collagen	7	0.21625	1.20322e-05	C1QA, MARCO, C1QB, COL6A3, COL6A2, COLEC12, C1QC	104	95	19235	13.628	0.0032914	0.000659149	0.015855
SP_PIR_KEYWORDS	hydroxylysine	5	0.154464	2.18295e-05	C1QA, C1QB, COL6A3, COL6A2, C1QC	104	31	19235	29.831	0.0059635	0.000996396	0.0287635
SP_PIR_KEYWORDS	triple helix	5	0.154464	2.18295e-05	C1QA, C1QB, COL6A3, COL6A2, C1QC	104	31	19235	29.831	0.0059635	0.000996396	0.0287635
SP_PIR_KEYWORDS	hydroxyproline	5	0.154464	4.47038e-05	C1QA, C1QB, COL6A3, COL6A2, C1QC	104	37	19235	24.9935	0.0121744	0.00174834	0.0588954
SP_PIR_KEYWORDS	actin binding	5	0.154464	6.11014e-05	GSN, ACTN2, MYH6, TPM1, TNNI2	104	40	19235	23.119	0.0166029	0.0020906	0.0804904
SP_PIR_KEYWORDS	Cardiomyopathy	5	0.154464	0.000125889	ACTC1, TNNC1, CYTB, ACTN2, TPM1	104	48	19235	19.2658	0.0339075	0.00382552	0.165771
SP_PIR_KEYWORDS	hydroxylation	5	0.154464	0.000572104	C1QA, C1QB, COL6A3, COL6A2, C1QC	104	71	19235	13.0248	0.145126	0.0155578	0.751307
SP_PIR_KEYWORDS	blocked amino end	5	0.154464	0.00151001	COL6A3, COL6A2, FABP4, COMT, MT3	104	92	19235	10.0517	0.339036	0.0313486	1.97173
SP_PIR_KEYWORDS	immune response	7	0.21625	0.00130407	C1QA, MARCO, C1QB, CFH, CRCP, VSIG4, C1QC	104	224	19235	5.77975	0.300611	0.0319818	1.70495
SP_PIR_KEYWORDS	Secreted	20	0.617856	0.00146606	FCER2, MGP, SPARC, TINAG, C1QC, CCL18, ST3GAL1, C1QA, DKK3, TNFRSF1A, C1QB, CLEC3B, HTRA1, GSN, COL6A3, COL6A2, CFH, CMA1, METRNL, GUCA2B	104	1689	19235	2.19008	0.331015	0.0329446	1.91484
SP_PIR_KEYWORDS	muscle contraction	3	0.0926784	0.00180974	ACTC1, MYH6, TNNI2	104	12	19235	46.238	0.391232	0.0348302	2.3588
SP_PIR_KEYWORDS	disulfide bond	28	0.864998	0.00259996	FCER2, C1QC, ST3GAL1, MARCO, TNFRSF1A, FAT3, GSN, COL6A3, CFH, SUCNR1, GP1BA, GUCA2B, IL13RA2, MGP, COLEC12, SPARC, CTSS, TINAG, CCL18, TRDN, C1QA, DKK3, C1QB, CLEC3B, GAA, CTSD, CMA1, VSIG4	104	2924	19235	1.77109	0.509983	0.0464414	3.37254
Category	Term	Count	%	PValue	Genes	List Total	Pop Hits	Pop Total	Fold Enrichment	Bonferroni	Benjamini	FDR
UP_TISSUE	Skeletal muscle	13	0.401606	6.52934e-05	TNNC1, AK1, FHL2, ACTN2, CLDN10, PFKM, TPM1, TNNI2, TRDN, TNNT3, SLN, MYOM2, UCP3	102	562	18201	4.12764	0.00663802	0.00663802	0.0727175
UP_TISSUE	Plasma	8	0.247142	0.00107421	C1QA, MARCO, CLEC3B, COL6A3, CFH, GAA, VNN1, CTSD	102	286	18201	4.99136	0.103832	0.0533387	1.19025
UP_TISSUE	Liver	23	0.710534	0.00152434	INF2, CLDN10, PFKM, MCM10, ASB15, TPM1, ACOX3, MARCO, TRDN, C1QA, TNNT3, DKK3, C1QB, CYP39A1, CKM, PKM2, COL6A3, COL6A2, GAA, CFH, CTSD, VNN1, CMA1	102	2032	18201	2.01976	0.1441	0.0505449	1.68516
UP_TISSUE	PNS	6	0.185357	0.00329789	INF2, ECEL1, MYOM2, RPL3L, ACTN2, SPARC	102	180	18201	5.94804	0.286049	0.080785	3.61327
Category	Term	Count	%	PValue	Genes	List Total	Pop Hits	Pop Total	Fold Enrichment	Bonferroni	Benjamini	FDR
UP_SEQ_FEATURE	glycosylation site:O-linked (Gal...)	4	0.123571	1.24703e-05	C1QA, C1QB, COL6A3, C1QC	104	9	19113	81.6795	0.00531072	0.00531072	0.0175576
Annotation Cluster 1	Enrichment Score: 2.792151702840926
Category	Term	Count	%	PValue	Genes	List Total	Pop Hits	Pop Total	Fold Enrichment	Bonferroni	Benjamini	FDR
GOTERM_BP_FAT	GO:0006936~muscle contraction	11	5.21327	4.83902e-08	TRDN, TNNT3, ACTC1, MYOM2, TNNC1, GAA, ACTN2, MYH6, CACNG1, TPM1, TNNI2	88	153	13528	11.0523	4.49051e-05	4.49051e-05	7.57268e-05
GOTERM_BP_FAT	GO:0003012~muscle system process	11	5.21327	1.17188e-07	TRDN, TNNT3, ACTC1, MYOM2, TNNC1, GAA, ACTN2, MYH6, CACNG1, TPM1, TNNI2	88	168	13528	10.0655	0.000108745	5.43738e-05	0.00018339
GOTERM_CC_FAT	GO:0030017~sarcomere	9	4.2654	2.41411e-07	MURC, TNNT3, ACTC1, TNNC1, FHL2, ACTN2, MYH6, TPM1, TNNI2	85	98	12782	13.8101	4.36944e-05	4.36944e-05	0.000297632
GOTERM_BP_FAT	GO:0006941~striated muscle contraction	7	3.31754	4.52828e-07	TNNT3, ACTC1, TNNC1, GAA, MYH6, TPM1, TNNI2	88	46	13528	23.3933	0.000420136	0.000140065	0.000708637
GOTERM_CC_FAT	GO:0030016~myofibril	9	4.2654	6.32214e-07	MURC, TNNT3, ACTC1, TNNC1, FHL2, ACTN2, MYH6, TPM1, TNNI2	85	111	12782	12.1927	0.000114424	5.72138e-05	0.000779446
GOTERM_CC_FAT	GO:0044449~contractile fiber part	9	4.2654	7.2499e-07	MURC, TNNT3, ACTC1, TNNC1, FHL2, ACTN2, MYH6, TPM1, TNNI2	85	113	12782	11.9769	0.000131215	4.37401e-05	0.000893828
SP_PIR_KEYWORDS	muscle protein	7	3.31754	8.06183e-07	TNNT3, ACTC1, MYOM2, TNNC1, MYH6, TPM1, TNNI2	104	60	19235	21.5777	0.00022087	0.000110441	0.0010624
GOTERM_CC_FAT	GO:0043292~contractile fiber	9	4.2654	1.2218e-06	MURC, TNNT3, ACTC1, TNNC1, FHL2, ACTN2, MYH6, TPM1, TNNI2	85	121	12782	11.185	0.000221121	5.52849e-05	0.00150633
SP_PIR_KEYWORDS	skeletal muscle	5	2.36967	7.58742e-06	TNNT3, MYOM2, ACTN2, TPM1, TNNI2	104	24	19235	38.5317	0.0020768	0.000519605	0.00999837
SP_PIR_KEYWORDS	heart	5	2.36967	7.58742e-06	ACTC1, FHL2, ACTN2, MYH6, TPM1	104	24	19235	38.5317	0.0020768	0.000519605	0.00999837
SP_PIR_KEYWORDS	cardiac muscle	5	2.36967	7.58742e-06	ACTC1, FHL2, ACTN2, MYH6, TPM1	104	24	19235	38.5317	0.0020768	0.000519605	0.00999837
GOTERM_BP_FAT	GO:0055008~cardiac muscle tissue morphogenesis	5	2.36967	2.50131e-05	ACTC1, TNNC1, GAA, MYH6, TPM1	88	27	13528	28.468	0.0229451	0.0057863	0.0391363
GOTERM_BP_FAT	GO:0060415~muscle tissue morphogenesis	5	2.36967	2.50131e-05	ACTC1, TNNC1, GAA, MYH6, TPM1	88	27	13528	28.468	0.0229451	0.0057863	0.0391363
GOTERM_BP_FAT	GO:0003009~skeletal muscle contraction	4	1.89573	5.42031e-05	TNNT3, TNNC1, GAA, TNNI2	88	12	13528	51.2424	0.0490577	0.0083486	0.0847899
SP_PIR_KEYWORDS	actin binding	5	2.36967	6.11014e-05	GSN, ACTN2, MYH6, TPM1, TNNI2	104	40	19235	23.119	0.0166029	0.0020906	0.0804904
GOTERM_CC_FAT	GO:0015629~actin cytoskeleton	10	4.73934	6.57057e-05	TNNT3, ACTC1, MYOM2, TNNC1, GSN, RHOQ, ACTN2, MYH6, TPM1, TNNI2	85	269	12782	5.5902	0.0118227	0.0023758	0.0809776
GOTERM_CC_FAT	GO:0005865~striated muscle thin filament	4	1.89573	0.000117676	TNNT3, TNNC1, TPM1, TNNI2	85	15	12782	40.1004	0.0210754	0.00354382	0.144985
SP_PIR_KEYWORDS	Cardiomyopathy	5	2.36967	0.000125889	ACTC1, TNNC1, CYTB, ACTN2, TPM1	104	48	19235	19.2658	0.0339075	0.00382552	0.165771
GOTERM_BP_FAT	GO:0043462~regulation of ATPase activity	4	1.89573	0.000135426	TNNT3, TNNC1, MYH6, TPM1	88	16	13528	38.4318	0.118106	0.0177945	0.21172
GOTERM_BP_FAT	GO:0050881~musculoskeletal movement	4	1.89573	0.000231087	TNNT3, TNNC1, GAA, TNNI2	88	19	13528	32.3636	0.193034	0.021219	0.361021
GOTERM_BP_FAT	GO:0050879~multicellular organismal movement	4	1.89573	0.000231087	TNNT3, TNNC1, GAA, TNNI2	88	19	13528	32.3636	0.193034	0.021219	0.361021
GOTERM_BP_FAT	GO:0060048~cardiac muscle contraction	4	1.89573	0.000231087	ACTC1, TNNC1, GAA, TPM1	88	19	13528	32.3636	0.193034	0.021219	0.361021
GOTERM_BP_FAT	GO:0055010~ventricular cardiac muscle morphogenesis	4	1.89573	0.000362173	TNNC1, GAA, MYH6, TPM1	88	22	13528	27.9504	0.285489	0.0300975	0.56527
GOTERM_BP_FAT	GO:0003015~heart process	4	1.89573	0.000414568	ACTC1, TNNC1, GAA, TPM1	88	23	13528	26.7352	0.319412	0.0315579	0.646799
GOTERM_BP_FAT	GO:0060047~heart contraction	4	1.89573	0.000414568	ACTC1, TNNC1, GAA, TPM1	88	23	13528	26.7352	0.319412	0.0315579	0.646799
GOTERM_BP_FAT	GO:0048738~cardiac muscle tissue development	5	2.36967	0.000486107	ACTC1, TNNC1, GAA, MYH6, TPM1	88	57	13528	13.4848	0.363147	0.0317159	0.758015
KEGG_PATHWAY	hsa04260:Cardiac muscle contraction	6	2.8436	0.000763151	ACTC1, TNNC1, CYTB, MYH6, CACNG1, TPM1	49	78	5085	7.98273	0.0513141	0.0513141	0.784676
GOTERM_CC_FAT	GO:0005861~troponin complex	3	1.4218	0.00116465	TNNT3, TNNC1, TNNI2	85	8	12782	56.3912	0.190165	0.026021	1.42645
GOTERM_BP_FAT	GO:0003007~heart morphogenesis	5	2.36967	0.00123891	ACTC1, TNNC1, GAA, MYH6, TPM1	88	73	13528	10.5293	0.683496	0.0693772	1.9213
GOTERM_MF_FAT	GO:0008092~cytoskeletal protein binding	11	5.21327	0.0013589	INF2, TNNT3, ACTC1, KIF1B, VAPB, TNNC1, GSN, ACTN2, MYH6, TPM1, TNNI2	84	504	12983	3.37332	0.293982	0.293982	1.7575
SP_PIR_KEYWORDS	muscle contraction	3	1.4218	0.00180974	ACTC1, MYH6, TNNI2	104	12	19235	46.238	0.391232	0.0348302	2.3588
GOTERM_BP_FAT	GO:0007517~muscle organ development	7	3.31754	0.00237167	MURC, ACTC1, TNNC1, COL6A3, GAA, MYH6, TPM1	88	211	13528	5.09996	0.889587	0.0913593	3.64769
GOTERM_MF_FAT	GO:0008307~structural constituent of muscle	4	1.89573	0.00241656	MYOM2, ACTN2, MYH6, TPM1	84	42	12983	14.72	0.461726	0.266328	3.10562
GOTERM_CC_FAT	GO:0005884~actin filament	4	1.89573	0.00243766	ACTC1, RHOQ, ACTN2, TPM1	85	41	12782	14.6709	0.357093	0.0478988	2.96421
GOTERM_BP_FAT	GO:0030705~cytoskeleton-dependent intracellular transport	4	1.89573	0.00452364	ACTC1, KIF1B, MYH6, TPM1	88	52	13528	11.8252	0.985116	0.144297	6.84933
GOTERM_MF_FAT	GO:0003779~actin binding	8	3.79147	0.00479309	INF2, TNNT3, TNNC1, GSN, ACTN2, MYH6, TPM1, TNNI2	84	326	12983	3.79287	0.707702	0.336345	6.07272
GOTERM_CC_FAT	GO:0031674~I band	4	1.89573	0.00561651	MURC, ACTC1, FHL2, ACTN2	85	55	12782	10.9365	0.639208	0.0885128	6.70844
GOTERM_BP_FAT	GO:0003013~circulatory system process	6	2.8436	0.0069332	ACTC1, TNNC1, GAA, MYH6, GUCA2B, TPM1	88	186	13528	4.95894	0.99843	0.193631	10.3159
GOTERM_BP_FAT	GO:0008015~blood circulation	6	2.8436	0.0069332	ACTC1, TNNC1, GAA, MYH6, GUCA2B, TPM1	88	186	13528	4.95894	0.99843	0.193631	10.3159
GOTERM_BP_FAT	GO:0014706~striated muscle tissue development	5	2.36967	0.00723086	ACTC1, TNNC1, GAA, MYH6, TPM1	88	119	13528	6.45913	0.998811	0.195268	10.7357
GOTERM_BP_FAT	GO:0030239~myofibril assembly	3	1.4218	0.00793063	ACTC1, MYH6, TPM1	88	21	13528	21.961	0.999382	0.200611	11.7152
KEGG_PATHWAY	hsa05410:Hypertrophic cardiomyopathy (HCM)	5	2.36967	0.00808906	ACTC1, TNNC1, MYH6, CACNG1, TPM1	49	85	5085	6.10444	0.429028	0.244373	8.0392
GOTERM_BP_FAT	GO:0060537~muscle tissue development	5	2.36967	0.00857297	ACTC1, TNNC1, GAA, MYH6, TPM1	88	125	13528	6.14909	0.999661	0.20943	12.6056
GOTERM_BP_FAT	GO:0030048~actin filament-based movement	3	1.4218	0.00947537	ACTC1, MYH6, TPM1	88	23	13528	20.0514	0.999854	0.22309	13.8421
SP_PIR_KEYWORDS	actin-binding	6	2.8436	0.0105985	INF2, GSN, ACTN2, MYH6, TPM1, TNNI2	104	247	19235	4.49276	0.946039	0.142434	13.1002
KEGG_PATHWAY	hsa05414:Dilated cardiomyopathy	5	2.36967	0.0106392	ACTC1, TNNC1, MYH6, CACNG1, TPM1	49	92	5085	5.63997	0.52195	0.218088	10.4498
GOTERM_BP_FAT	GO:0007507~heart development	6	2.8436	0.0124802	ACTC1, TNNC1, HOPX, GAA, MYH6, TPM1	88	215	13528	4.29006	0.999991	0.270201	17.8426
GOTERM_BP_FAT	GO:0031032~actomyosin structure organization	3	1.4218	0.013866	ACTC1, MYH6, TPM1	88	28	13528	16.4708	0.999998	0.282691	19.6285
GOTERM_BP_FAT	GO:0030036~actin cytoskeleton organization	6	2.8436	0.0152022	INF2, ACTC1, GSN, RHOQ, MYH6, TPM1	88	226	13528	4.08126	0.999999	0.281511	21.3159
GOTERM_BP_FAT	GO:0030029~actin filament-based process	6	2.8436	0.0195188	INF2, ACTC1, GSN, RHOQ, MYH6, TPM1	88	241	13528	3.82724	1	0.316886	26.5432
GOTERM_BP_FAT	GO:0010927~cellular component assembly involved in morphogenesis	3	1.4218	0.0223573	ACTC1, MYH6, TPM1	88	36	13528	12.8106	1	0.34273	29.8016
GOTERM_BP_FAT	GO:0008217~regulation of blood pressure	4	1.89573	0.0265689	ACTC1, MYH6, GUCA2B, TPM1	88	100	13528	6.14909	1	0.387366	34.3876
GOTERM_BP_FAT	GO:0048729~tissue morphogenesis	5	2.36967	0.0287325	ACTC1, TNNC1, GAA, MYH6, TPM1	88	180	13528	4.2702	1	0.405643	36.633
GOTERM_BP_FAT	GO:0055002~striated muscle cell development	3	1.4218	0.0440591	ACTC1, MYH6, TPM1	88	52	13528	8.86888	1	0.474448	50.5961
GOTERM_BP_FAT	GO:0055001~muscle cell development	3	1.4218	0.0503387	ACTC1, MYH6, TPM1	88	56	13528	8.23539	1	0.510998	55.4376
GOTERM_BP_FAT	GO:0007010~cytoskeleton organization	7	3.31754	0.0616953	INF2, ACTC1, GSN, RHOQ, MYH6, MID1, TPM1	88	436	13528	2.4681	1	0.554932	63.0849
GOTERM_BP_FAT	GO:0006937~regulation of muscle contraction	3	1.4218	0.0782792	TNNT3, TNNC1, TPM1	88	72	13528	6.4053	1	0.606973	72.074
GOTERM_BP_FAT	GO:0008016~regulation of heart contraction	3	1.4218	0.0878144	GAA, MYH6, TPM1	88	77	13528	5.98937	1	0.633392	76.268
GOTERM_CC_FAT	GO:0044430~cytoskeletal part	11	5.21327	0.093712	TNNT3, ACTC1, KIF1B, MYOM2, TNNC1, RHOQ, ACTN2, MYH6, MID1, TPM1, TNNI2	85	952	12782	1.73754	1	0.509536	70.2737
GOTERM_BP_FAT	GO:0051146~striated muscle cell differentiation	3	1.4218	0.1099	ACTC1, MYH6, TPM1	88	88	13528	5.2407	1	0.702972	83.8283
GOTERM_BP_FAT	GO:0044057~regulation of system process	5	2.36967	0.137858	TNNT3, TNNC1, GAA, MYH6, TPM1	88	309	13528	2.4875	1	0.768788	90.1858
SP_PIR_KEYWORDS	methylation	4	1.89573	0.140462	ACTC1, EEF1A2, RHOQ, MYH6	104	242	19235	3.05706	1	0.618818	86.3938
GOTERM_BP_FAT	GO:0042692~muscle cell differentiation	3	1.4218	0.182752	ACTC1, MYH6, TPM1	88	121	13528	3.81142	1	0.840562	95.7498
GOTERM_CC_FAT	GO:0005856~cytoskeleton	13	6.16114	0.192527	ACTC1, TNNC1, RHOQ, FHL2, ACTN2, MYH6, MID1, TPM1, TNNI2, TNNT3, KIF1B, MYOM2, GSN	85	1381	12782	1.41556	1	0.690535	92.8387
GOTERM_BP_FAT	GO:0032989~cellular component morphogenesis	5	2.36967	0.25204	ACTC1, LIMS1, GP1BA, MYH6, TPM1	88	397	13528	1.93611	1	0.915622	98.9376
GOTERM_MF_FAT	GO:0016887~ATPase activity	4	1.89573	0.360438	TNNT3, ACTC1, KIF1B, MYH6	84	334	12983	1.85101	1	0.965453	99.7057
GOTERM_BP_FAT	GO:0051336~regulation of hydrolase activity	4	1.89573	0.369183	TNNT3, TNNC1, MYH6, TPM1	88	337	13528	1.82466	1	0.969074	99.9261
GOTERM_BP_FAT	GO:0046907~intracellular transport	5	2.36967	0.615585	ACTC1, KIF1B, UCP3, MYH6, TPM1	88	657	13528	1.16992	1	0.998231	100
GOTERM_CC_FAT	GO:0043232~intracellular non-membrane-bounded organelle	17	8.05687	0.656152	ACTC1, TNNC1, FHL2, RHOQ, SMC6, ACTN2, MYH6, MID1, WTAP, TPM1, C1QC, TNNI2, TNNT3, KIF1B, MYOM2, GSN, RPL3L	85	2596	12782	0.984746	1	0.977377	99.9998
GOTERM_CC_FAT	GO:0043228~non-membrane-bounded organelle	17	8.05687	0.656152	ACTC1, TNNC1, FHL2, RHOQ, SMC6, ACTN2, MYH6, MID1, WTAP, TPM1, C1QC, TNNI2, TNNT3, KIF1B, MYOM2, GSN, RPL3L	85	2596	12782	0.984746	1	0.977377	99.9998
GOTERM_CC_FAT	GO:0042995~cell projection	3	1.4218	0.947905	GSN, ACTN2, TPM1	85	697	12782	0.647244	1	0.999916	100
Annotation Cluster 2	Enrichment Score: 2.5625456566311753
Category	Term	Count	%	PValue	Genes	List Total	Pop Hits	Pop Total	Fold Enrichment	Bonferroni	Benjamini	FDR
SP_PIR_KEYWORDS	innate immunity	7	3.31754	3.82666e-06	C1QA, MARCO, C1QB, CFH, CRCP, VSIG4, C1QC	104	78	19235	16.5982	0.00104796	0.000349441	0.00504271
INTERPRO	IPR008160:Collagen triple helix repeat	7	3.31754	1.05699e-05	C1QA, MARCO, C1QB, COL6A3, COL6A2, COLEC12, C1QC	100	84	16659	13.8825	0.00276549	0.00276549	0.0138316
SP_PIR_KEYWORDS	collagen	7	3.31754	1.20322e-05	C1QA, MARCO, C1QB, COL6A3, COL6A2, COLEC12, C1QC	104	95	19235	13.628	0.0032914	0.000659149	0.015855
UP_SEQ_FEATURE	glycosylation site:O-linked (Gal...)	4	1.89573	1.24703e-05	C1QA, C1QB, COL6A3, C1QC	104	9	19113	81.6795	0.00529831	0.00529831	0.0175516
SP_PIR_KEYWORDS	hydroxylysine	5	2.36967	2.18295e-05	C1QA, C1QB, COL6A3, COL6A2, C1QC	104	31	19235	29.831	0.0059635	0.000996396	0.0287635
SP_PIR_KEYWORDS	triple helix	5	2.36967	2.18295e-05	C1QA, C1QB, COL6A3, COL6A2, C1QC	104	31	19235	29.831	0.0059635	0.000996396	0.0287635
GOTERM_BP_FAT	GO:0045087~innate immune response	8	3.79147	2.92284e-05	C1QA, C1QB, TNFRSF1A, CFH, VNN1, COLEC12, VSIG4, C1QC	88	138	13528	8.91173	0.0267598	0.00541019	0.0457304
SP_PIR_KEYWORDS	hydroxyproline	5	2.36967	4.47038e-05	C1QA, C1QB, COL6A3, COL6A2, C1QC	104	37	19235	24.9935	0.0121744	0.00174834	0.0588954
GOTERM_BP_FAT	GO:0006956~complement activation	5	2.36967	0.000148223	C1QA, C1QB, CFH, VSIG4, C1QC	88	42	13528	18.3009	0.128519	0.0170482	0.231706
GOTERM_BP_FAT	GO:0002541~activation of plasma proteins involved in acute inflammatory response	5	2.36967	0.000162628	C1QA, C1QB, CFH, VSIG4, C1QC	88	43	13528	17.8753	0.140093	0.0166302	0.254196
GOTERM_BP_FAT	GO:0002526~acute inflammatory response	6	2.8436	0.00041601	C1QA, C1QB, CFH, VNN1, VSIG4, C1QC	88	98	13528	9.41187	0.320323	0.0292661	0.649042
SP_PIR_KEYWORDS	hydroxylation	5	2.36967	0.000572104	C1QA, C1QB, COL6A3, COL6A2, C1QC	104	71	19235	13.0248	0.145126	0.0155578	0.751307
GOTERM_BP_FAT	GO:0048584~positive regulation of response to stimulus	8	3.79147	0.000804103	C1QA, C1QB, TNFRSF1A, FCER2, CFH, FABP4, VSIG4, C1QC	88	236	13528	5.21109	0.525981	0.0485491	1.25097
UP_SEQ_FEATURE	domain:Collagen-like	4	1.89573	0.000953637	C1QA, MARCO, C1QB, C1QC	104	36	19113	20.4199	0.333985	0.183903	1.33399
SP_PIR_KEYWORDS	immune response	7	3.31754	0.00130407	C1QA, MARCO, C1QB, CFH, CRCP, VSIG4, C1QC	104	224	19235	5.77975	0.300611	0.0319818	1.70495
GOTERM_BP_FAT	GO:0006959~humoral immune response	5	2.36967	0.001661	C1QA, C1QB, CFH, VSIG4, C1QC	88	79	13528	9.72957	0.786195	0.0821351	2.56795
GOTERM_BP_FAT	GO:0009611~response to wounding	11	5.21327	0.00208657	C1QA, C1QB, TNFRSF1A, GSN, CFH, VNN1, GP1BA, VSIG4, C1QC, TPM1, CCL18	88	530	13528	3.19057	0.856061	0.0923697	3.21589
GOTERM_BP_FAT	GO:0051605~protein maturation by peptide bond cleavage	5	2.36967	0.00226901	C1QA, C1QB, CFH, VSIG4, C1QC	88	86	13528	8.93763	0.878524	0.0913723	3.49242
PIR_SUPERFAMILY	PIRSF002477:complement subcomponent C1q chain A	3	1.4218	0.00239677	C1QA, C1QB, C1QC	63	9	7396	39.1323	0.16671	0.16671	2.49354
GOTERM_BP_FAT	GO:0050778~positive regulation of immune response	6	2.8436	0.00241142	C1QA, C1QB, FCER2, CFH, VSIG4, C1QC	88	145	13528	6.36113	0.893595	0.0891292	3.70775
GOTERM_BP_FAT	GO:0002253~activation of immune response	5	2.36967	0.00313423	C1QA, C1QB, CFH, VSIG4, C1QC	88	94	13528	8.17698	0.945695	0.109992	4.7938
GOTERM_BP_FAT	GO:0002684~positive regulation of immune system process	7	3.31754	0.00429332	C1QA, C1QB, FCER2, CFH, VNN1, VSIG4, C1QC	88	238	13528	4.52139	0.981552	0.142358	6.51149
GOTERM_BP_FAT	GO:0006954~inflammatory response	8	3.79147	0.00489744	C1QA, C1QB, TNFRSF1A, CFH, VNN1, VSIG4, C1QC, CCL18	88	325	13528	3.78406	0.989496	0.150166	7.39521
GOTERM_BP_FAT	GO:0016485~protein processing	5	2.36967	0.00585025	C1QA, C1QB, CFH, VSIG4, C1QC	88	112	13528	6.86282	0.995682	0.171185	8.77312
GOTERM_BP_FAT	GO:0051604~protein maturation	5	2.36967	0.00788311	C1QA, C1QB, CFH, VSIG4, C1QC	88	122	13528	6.3003	0.999354	0.205082	11.6491
SMART	SM00110:C1Q	3	1.4218	0.00993228	C1QA, C1QB, C1QC	44	32	9079	19.3445	0.433892	0.433892	9.42056
SP_PIR_KEYWORDS	complement pathway	3	1.4218	0.0104929	C1QA, C1QB, C1QC	104	29	19235	19.133	0.944437	0.148341	12.9778
GOTERM_BP_FAT	GO:0002252~immune effector process	5	2.36967	0.0108765	C1QA, C1QB, CFH, VSIG4, C1QC	88	134	13528	5.73609	0.999961	0.245656	15.7297
UP_SEQ_FEATURE	domain:C1q	3	1.4218	0.0120797	C1QA, C1QB, C1QC	104	31	19113	17.785	0.994357	0.725916	15.7235
GOTERM_BP_FAT	GO:0006955~immune response	11	5.21327	0.0129153	C1QA, C1QB, TNFRSF1A, CFH, VNN1, COLEC12, CTSS, VSIG4, C1QC, TINAG, CCL18	88	690	13528	2.45072	0.999994	0.272004	18.4073
SP_PIR_KEYWORDS	plasma	4	1.89573	0.0136627	C1QA, C1QB, CLEC3B, C1QC	104	93	19235	7.95492	0.976934	0.164307	16.5807
GOTERM_BP_FAT	GO:0006958~complement activation, classical pathway	3	1.4218	0.0148315	C1QA, C1QB, C1QC	88	29	13528	15.9028	0.999999	0.281191	20.8511
INTERPRO	IPR001073:Complement C1q protein	3	1.4218	0.0154426	C1QA, C1QB, C1QC	100	32	16659	15.6178	0.983051	0.86981	18.4268
GOTERM_BP_FAT	GO:0002455~humoral immune response mediated by circulating immunoglobulin	3	1.4218	0.0168466	C1QA, C1QB, C1QC	88	31	13528	14.8768	1	0.295576	23.3471
SP_PIR_KEYWORDS	pyroglutamic acid	3	1.4218	0.0252223	C1QB, COL6A3, COL6A2	104	46	19235	12.0621	0.999088	0.244203	28.5839
KEGG_PATHWAY	hsa04610:Complement and coagulation cascades	4	1.89573	0.026773	C1QA, C1QB, CFH, C1QC	49	69	5085	6.01597	0.846264	0.31237	24.4237
INTERPRO	IPR008983:Tumour necrosis factor-like	3	1.4218	0.0293271	C1QA, C1QB, C1QC	100	45	16659	11.106	0.99959	0.925693	32.263
GOTERM_BP_FAT	GO:0006508~proteolysis	13	6.16114	0.0368633	ECEL1, CTSS, MID1, TINAG, C1QC, ASB15, C1QA, C1QB, HTRA1, CFH, CTSD, CMA1, VSIG4	88	1054	13528	1.89607	1	0.457465	44.4443
KEGG_PATHWAY	hsa05020:Prion diseases	3	1.4218	0.0426092	C1QA, C1QB, C1QC	49	35	5085	8.89504	0.950437	0.393925	36.1933
GOTERM_BP_FAT	GO:0006952~defense response	9	4.2654	0.0439225	C1QA, C1QB, TNFRSF1A, CFH, VNN1, COLEC12, VSIG4, C1QC, CCL18	88	615	13528	2.24967	1	0.478625	50.4855
GOTERM_BP_FAT	GO:0016064~immunoglobulin mediated immune response	3	1.4218	0.0471601	C1QA, C1QB, C1QC	88	54	13528	8.5404	1	0.493	53.0453
GOTERM_BP_FAT	GO:0019724~B cell mediated immunity	3	1.4218	0.0503387	C1QA, C1QB, C1QC	88	56	13528	8.23539	1	0.510998	55.4376
KEGG_PATHWAY	hsa05322:Systemic lupus erythematosus	4	1.89573	0.065976	C1QA, C1QB, ACTN2, C1QC	49	99	5085	4.19295	0.99099	0.489712	50.5536
GOTERM_BP_FAT	GO:0002449~lymphocyte mediated immunity	3	1.4218	0.0745636	C1QA, C1QB, C1QC	88	70	13528	6.58831	1	0.602249	70.2593
GOTERM_BP_FAT	GO:0002250~adaptive immune response	3	1.4218	0.0878144	C1QA, C1QB, C1QC	88	77	13528	5.98937	1	0.633392	76.268
GOTERM_BP_FAT	GO:0002460~adaptive immune response based on somatic recombination of immune receptors built from immunoglobulin superfamily domains	3	1.4218	0.0878144	C1QA, C1QB, C1QC	88	77	13528	5.98937	1	0.633392	76.268
GOTERM_BP_FAT	GO:0002443~leukocyte mediated immunity	3	1.4218	0.105781	C1QA, C1QB, C1QC	88	86	13528	5.36258	1	0.692424	82.6167
Annotation Cluster 3	Enrichment Score: 2.0849585560142967
Category	Term	Count	%	PValue	Genes	List Total	Pop Hits	Pop Total	Fold Enrichment	Bonferroni	Benjamini	FDR
GOTERM_CC_FAT	GO:0005576~extracellular region	27	12.7962	0.00034557	FCER2, C1QC, ST3GAL1, TNFRSF1A, HTRA1, GSN, COL6A3, COL6A2, CFH, GUCA2B, IL13RA2, TECTA, MGP, ACTN2, CTSS, SPARC, TINAG, CCL18, DNASE2B, C1QA, DKK3, C1QB, CLEC3B, CTSD, CMA1, METRNL, TNFAIP2	85	2010	12782	2.01998	0.0606423	0.00889718	0.425216
SP_PIR_KEYWORDS	Secreted	20	9.47867	0.00146606	FCER2, MGP, SPARC, TINAG, C1QC, CCL18, ST3GAL1, C1QA, DKK3, TNFRSF1A, C1QB, CLEC3B, HTRA1, GSN, COL6A3, COL6A2, CFH, CMA1, METRNL, GUCA2B	104	1689	19235	2.19008	0.331015	0.0329446	1.91484
UP_SEQ_FEATURE	disulfide bond	28	13.2701	0.00166974	FCER2, C1QC, ST3GAL1, MARCO, TNFRSF1A, FAT3, GSN, COL6A3, CFH, SUCNR1, GP1BA, GUCA2B, IL13RA2, MGP, COLEC12, SPARC, CTSS, TINAG, CCL18, TRDN, C1QA, DKK3, C1QB, CLEC3B, GAA, CTSD, CMA1, VSIG4	104	2819	19113	1.8254	0.509291	0.211246	2.32481
SP_PIR_KEYWORDS	disulfide bond	28	13.2701	0.00259996	FCER2, C1QC, ST3GAL1, MARCO, TNFRSF1A, FAT3, GSN, COL6A3, CFH, SUCNR1, GP1BA, GUCA2B, IL13RA2, MGP, COLEC12, SPARC, CTSS, TINAG, CCL18, TRDN, C1QA, DKK3, C1QB, CLEC3B, GAA, CTSD, CMA1, VSIG4	104	2924	19235	1.77109	0.509983	0.0464414	3.37254
GOTERM_CC_FAT	GO:0044421~extracellular region part	15	7.109	0.00371838	TECTA, MGP, SPARC, TINAG, CCL18, C1QA, DKK3, C1QB, HTRA1, GSN, COL6A3, COL6A2, CFH, TNFAIP2, IL13RA2	85	960	12782	2.34963	0.490478	0.0652052	4.48902
GOTERM_CC_FAT	GO:0005615~extracellular space	11	5.21327	0.0140682	C1QA, C1QB, DKK3, GSN, HTRA1, COL6A3, CFH, MGP, TNFAIP2, CCL18, IL13RA2	85	685	12782	2.4148	0.923036	0.192411	16.0271
SP_PIR_KEYWORDS	signal	26	12.3223	0.0349815	C1QC, TNFRSF1A, FAT3, HTRA1, GSN, COL6A3, CFH, COL6A2, VNN1, GP1BA, GUCA2B, IL13RA2, MGP, SPARC, CTSS, CCL18, DNASE2B, C1QA, DKK3, C1QB, CLEC3B, GAA, CTSD, CMA1, METRNL, VSIG4	104	3250	19235	1.47962	0.999942	0.285687	37.4527
UP_SEQ_FEATURE	signal peptide	26	12.3223	0.0374225	C1QC, TNFRSF1A, FAT3, HTRA1, GSN, COL6A3, CFH, COL6A2, VNN1, GP1BA, GUCA2B, IL13RA2, MGP, SPARC, CTSS, CCL18, DNASE2B, C1QA, DKK3, C1QB, CLEC3B, GAA, CTSD, CMA1, METRNL, VSIG4	104	3250	19113	1.47023	1	0.933329	41.542
SP_PIR_KEYWORDS	glycoprotein	32	15.1659	0.0436407	ECEL1, FCER2, C1QC, ST3GAL1, MARCO, TNFRSF1A, FAT3, COL6A3, CFH, COL6A2, VNN1, SUCNR1, GP1BA, IL13RA2, SOAT1, TMEM201, BPGM, COLEC12, SPARC, CTSS, CACNG1, TECR, TINAG, DNASE2B, C1QA, TRDN, C1QB, DKK3, CLEC3B, GAA, CTSD, CMA1	104	4318	19235	1.37065	0.999995	0.325914	44.458
UP_SEQ_FEATURE	glycosylation site:N-linked (GlcNAc...)	27	12.7962	0.215109	ECEL1, FCER2, ST3GAL1, MARCO, TNFRSF1A, FAT3, COL6A3, CFH, COL6A2, VNN1, SUCNR1, GP1BA, IL13RA2, TMEM201, COLEC12, SPARC, CTSS, CACNG1, TECR, TINAG, DNASE2B, C1QA, TRDN, DKK3, GAA, CTSD, CMA1	104	4129	19113	1.20175	1	0.999816	96.6936

## Sheet: Cytoscape ReactomeFI
													Cytoscape Reactome FI analysis of the muscle tissue data for genes higher expressed in the fast growing large body size Wuding chicken breed than in the slow growing small body size Daweishan mini chicken breed. The results show 1 large network composed of muscle-specific genes and three smaller networks.

## Sheet: Cytoscape ClueGo
																Cytoscape ClueGo analysis using all databases showing a large network of pathways related to muscle functioning (Blue), and smaller networks for immune-related complement coagulation functioning (Green), collagen catabolism (red-braun) and lysosome functioning (braun), ion transmembrane transport (purple), and various biological mechanisms not within a network.
																Cytoscape ClueGo analysis of the Gene Ontology database biological data. The analysis shows a large network related to muscle functioning and a smaller network of ion transmembrane transport, and several biological processes not within a network.
																Cytoscape ClueGo analysis of the KEGG database. The results indicate again muscle function and immune-related mechanisms. Biological mechanisms not in a network include metabolic mechanisms (energy and protein metabolism) and catabolic function (lysosome).
																Cytoscape ClueGo analysis of the Reactome database. Immune related mechanisms take a more prominent place here, while muscle functioning seems to be smaller. Several mechanisms not in a wider network include cellular communication with the environment.

## Sheet: String
															Confidence view of the network created by the String software. The large network relates to muscle functioning and includes (energy) metabolism. Smaller networks relate to immune functions and protein metabolism.
