# Supplementary material for: Biological mechanisms discriminating growth rate and adult body weight phenotypes in two Chinese indigenous chicken breeds
Source: BMC Genomics. 2017 Jun 20;18:469. doi: 10.1186/s12864-017-3845-9 (PMC5477733; doi:10.1186/s12864-017-3845-9)
Supplement: Supplementary file 4 — DAVID, Cytoscape (Reactome-FI and ClueGo), and String analysis for genes displaying increased expression in Wuding compared to Daweishan liver. The file shows all data of the analyses. (XLS 913 kb) [file 12864_2017_3845_MOESM4_ESM.xls]

## Sheet: Gene list
Final gene list Official gene symbol
AAT
ABCB1B
ANKRD1
ASB1
C5H11orf96
CB1
CISH
CKB
CRB2
CSTA
CytB
DUSP8
FET1
FLNC
GSTA3
IL8
KIAA1210
LOC101749720
LOC772360
MTRR
MUSTN1
MYBPC1
MYL10
NACA
PDIA2
PGPA
POSTN
SASH3
SAUR55
SNCG
TMEM201
ZC3H14

## Sheet: DAVID results
Criteria:
Benjamini P-value <0.1
Functional cluster enrichment >2
No significant results
Meaning: no biological processes regulated?

## Sheet: Cytoscape Reactome FI
														Cytoscape ReactomeFI analysis. A network could only be created after allowing for linker genes (the diamonds) to the genes of the gene list (circles).

## Sheet: Cytoscape ClueGo
																Cytoscape ClueGo analysis showing a networl consisting of metabolic pathways, many of them also active in the brain and including catecholamine and related pathways, and drug-related pathways.

## Sheet: String
														String (confidence view) could not create a network. Only a few genes are connected.
