# Supplementary material for: Biological mechanisms discriminating growth rate and adult body weight phenotypes in two Chinese indigenous chicken breeds
Source: BMC Genomics. 2017 Jun 20;18:469. doi: 10.1186/s12864-017-3845-9 (PMC5477733; doi:10.1186/s12864-017-3845-9)
Supplement: Supplementary file 5 — DAVID, Cytoscape (Reactome-FI and ClueGo), and String analysis for genes displaying increased expression in Daweishan compared to Wuding breast muscle. The file shows all data of the analyses. (XLS 3250 kb) [file 12864_2017_3845_MOESM5_ESM.xls]

## Sheet: Gene list
Final gene list Official gene symbol
ACPL2
AIPL1
ANTXRL
APOB
APOB100
ARHGEF10L
ARSI
ARV1
ASXH1
ATP13A3
ATP6V1C2
AVR6
Bll6946
BTN1A1
C6orf57
CAD
CAMP
CATHL2
CCDC109B
CCDC13
CGGBP1
CHEK1
CLPB
COL4A6
CR1
CRELD2
CTBS
CTSE
CUL5
CYP2C45
DHX33
DISC1
DISP2
DLGAP4
DOT1L
DUS3L
EBAG9
EGC16
EMILIN3
EVI5
FADS2
FAM20C-like
FAM62B
FAR1
FAR1
FET1
Flt3
G3BP2
GAL1
GAL4
GAL7
GBP
GJA3
GLA
GPAM
GSTA3
GSTENG00033966001
HBA1
HBAD
HBG2
HDAC11
HISPPD2A
HOAT1-1
HSP90B1
HSPA5
HYOU1
IGLL1
INPP5E
ITGB8
JADE1L
KCNMB4
KHDRBS1
KIF26B
KLF12
LECT2
LOC101747310
LOC101748082
LOC101748130
LOC417848
LOC418128
LOC418221
LOC421996
LOC422349
LOC426220
LOC431178
LPPR5
LRCH1
MBOAT2
mdvn137
MGEA5
MLST8
MOCOS
MSX2
MTHFR
NARX
NCEH1
NEK7
NOTS
NPTXR
NUOB
NUP155
NYNRIN
OSBPL7
PAMR1
PDE5A
PDIA2
PDIA4
PEPP3
PEPP-3
PISD
PLSX
PLXDC2
PNPLA3
POL3K
PPIC
PRDX3
PRFB
PRKDC
RAB17
RAB3GAP1
RadC
RBP
RHAG
RIC1
RP9
RPF1
RPOD
RSPH2
SCAF15044
SCAF15134
SCAF8
SDF2L1
SDHAF4
SDY_1891
SEC16A
SERZ1
SFPQ
SFTPA1
SH3GL3
SLC
SLC10
SLC10A4
SLC22A6
SOX5
ST1A3
STIL
STMN2
STYK1
SULF2
SULT
SYNGR3
TGM3
TMEM200B
TMEM47
TMEM8B
TNRC6B
TnTf
TRIM35
TRPA1
TTC32
TTN
UFM1
VDAC
VYGIII
WDFY3
WDR36
WFDC8
Znf609

## Sheet: DAVID results
Category	Term	Count	%	PValue	Genes	List Total	Pop Hits	Pop Total	Fold Enrichment	Bonferroni	Benjamini	FDR
GOTERM_CC_FAT	GO:0005788~endoplasmic reticulum lumen	7	0.263356	1.79092e-05	HYOU1, APOB, HSP90B1, PDIA2, SDF2L1, PDIA4, HSPA5	89	80	12782	12.5666	0.00343269	0.00343269	0.0222949
UP_SEQ_FEATURE	short sequence motif:Prevents secretion from ER	6	0.225734	2.06112e-05	HYOU1, HSP90B1, PDIA2, SDF2L1, PDIA4, HSPA5	109	59	19113	17.8321	0.01607	0.01607	0.0315602
INTERPRO	IPR000886:Endoplasmic reticulum, targeting sequence	5	0.188111	0.000162752	HSP90B1, PDIA2, SDF2L1, PDIA4, HSPA5	103	45	16659	17.9709	0.0479665	0.0479665	0.217487
Category	Term	Count	%	PValue	Genes	List Total	Pop Hits	Pop Total	Fold Enrichment	Bonferroni	Benjamini	FDR
GOTERM_CC_ALL	GO:0005788~endoplasmic reticulum lumen	7	0.263356	1.22668e-05	HYOU1, APOB, HSP90B1, PDIA2, SDF2L1, PDIA4, HSPA5	103	80	15908	13.5141	0.00257272	0.00257272	0.0154968
Category	Term	Count	%	PValue	Genes	List Total	Pop Hits	Pop Total	Fold Enrichment	Bonferroni	Benjamini	FDR
INTERPRO	IPR000886:Endoplasmic reticulum, targeting sequence	5	0.188111	0.000162752	HSP90B1, PDIA2, SDF2L1, PDIA4, HSPA5	103	45	16659	17.9709	0.0479665	0.0479665	0.217487
Category	Term	Count	%	PValue	Genes	List Total	Pop Hits	Pop Total	Fold Enrichment	Bonferroni	Benjamini	FDR
PROSITE	PS00014:ER_TARGET	5	0.188111	0.000160437	HSP90B1, PDIA2, SDF2L1, PDIA4, HSPA5	73	45	11736	17.863	0.0280001	0.0280001	0.196885
PROSITE	PS00014:Endoplasmic reticulum targeting sequence.	4	0.150489	0.000798156	HSP90B1, PDIA2, SDF2L1, PDIA4	73	30	11736	21.4356	0.131797	0.0682261	0.975965
Category	Term	Count	%	PValue	Genes	List Total	Pop Hits	Pop Total	Fold Enrichment	Bonferroni	Benjamini	FDR
SP_COMMENT_TYPE	catalytic activity	28	1.05342	0.00127994	PDIA2, PRKDC, CAD, CHEK1, PRDX3, PDIA4, TTN, FAR1, MTHFR, TGM3, INPP5E, GSTA3, FLT3, PISD, HDAC11, ATP13A3, PNPLA3, DOT1L, ACPL2, STYK1, GLA, PDE5A, PPIC, MGEA5, CTSE, MBOAT2, GPAM, NEK7	105	2646	18449	1.85931	0.0315119	0.0315119	1.03373
SP_COMMENT_TYPE	subcellular location	90	3.386	0.00325828	STIL, PDIA2, C6ORF57, RAB3GAP1, ARSI, RP9, CAD, PRDX3, PDIA4, TTN, GJA3, FAR1, APOB, EVI5, CGGBP1, DHX33, IGLL1, SLC22A6, MLST8, CTBS, DISC1, EBAG9, KHDRBS1, SH3GL3, STMN2, CAMP, G3BP2, TMEM200B, PISD, HDAC11, PNPLA3, WFDC8, TRIM35, STYK1, NPTXR, CCDC109B, RAB17, PLXDC2, CTSE, MGEA5, GPAM, NEK7, KCNMB4, ARV1, LPPR5, CRELD2, SOX5, PRKDC, CHEK1, SFTPA1, DISP2, MSX2, UFM1, ITGB8, SEC16A, BTN1A1, ZNF…	105	13652	18449	1.15832	0.0783502	0.0399741	2.61308
SP_COMMENT_TYPE	disease	25	0.940557	0.00890369	MOCOS, STIL, RAB3GAP1, RP9, SFTPA1, TTN, GJA3, MSX2, MTHFR, APOB, WDR36, EVI5, IGLL1, HSPA5, DISC1, EBAG9, AIPL1, FADS2, HBA1, PNPLA3, RHAG, COL4A6, GLA, SFPQ, HBG2	105	2596	18449	1.69207	0.200356	0.0718201	6.99911
Category	Term	Count	%	PValue	Genes	List Total	Pop Hits	Pop Total	Fold Enrichment	Bonferroni	Benjamini	FDR
UCSC_TFBS	EN1	69	2.59594	0.000297428	C6ORF57, RAB3GAP1, CLPB, ARSI, CAD, PDIA4, TTN, FAR1, WDR36, EVI5, DHX33, SLC22A6, MLST8, CTBS, DISC1, EBAG9, SH3GL3, KHDRBS1, TTC32, STMN2, G3BP2, TMEM200B, WFDC8, STYK1, NPTXR, LRCH1, PLXDC2, PDE5A, CTSE, MGEA5, GPAM, NEK7, KIF26B, KCNMB4, CRELD2, CCDC13, PAMR1, SOX5, PRKDC, CHEK1, MSX2, ITGB8, SEC16A, ZNF609, HSPA5, TNRC6B, ARHGEF10L, DUS3L, WDFY3, AIPL1, GSTA3, NCEH1, KLF12, DLGAP4, FADS2, AT…	111	8809	19536	1.37859	0.0510082	0.0510082	0.36437
Category	Term	Count	%	PValue	Genes	List Total	Pop Hits	Pop Total	Fold Enrichment	Bonferroni	Benjamini	FDR
UP_SEQ_FEATURE	short sequence motif:Prevents secretion from ER	6	0.225734	2.06112e-05	HYOU1, HSP90B1, PDIA2, SDF2L1, PDIA4, HSPA5	109	59	19113	17.8321	0.0160903	0.0160903	0.0315655

## Sheet: Cytoscape ReactomeFI
														Cytoscape ReactomeFI network. The figure shows that onloy a few genes are connected, and no network could be created.
														Cytoscape ReactomeFI network after allowing for linker genes. Circles are differentially expressed genes, diamonds show linker genes added by Cytoscape.

## Sheet: Cytoscape ClueGo
																Cytoscape ClueGo analysis. The figure shows a network consisting of biological mechanisms related to metabolism, cellular stress and brain area development. Other networks include lipid or glucosamine metabolic processes. Several biological processes not included in a network are also indicated.
																Detail of the large network of the figure above
																Cytoscape ClueGo analysis using Gene Onthology database results. The large connected network shown above is here visible in separated parts.
																Cytoscape ClueGo analysis using KEGG database results. No network of pathways indicating integrated biological pathways could be created.
																Cytoscape ClueGo analysis using the Reactome database results. Scavenger receptors is new in this analysis.

## Sheet: String
															Analysis of the data using the String database. The results show 1 major network including HSP proteins, (ammonia) transporter proteins, ER degradation, and chaperone proteins. They reflect the mechanisms observed in the Cytoscape analyses. Several smaller networks indicate specific muscle proteins, extra cellular matrix proteins, and a variety of metabolic processes including apoptosis, WD repea…
