# Supplementary material for: Biological mechanisms discriminating growth rate and adult body weight phenotypes in two Chinese indigenous chicken breeds
Source: BMC Genomics. 2017 Jun 20;18:469. doi: 10.1186/s12864-017-3845-9 (PMC5477733; doi:10.1186/s12864-017-3845-9)
Supplement: Supplementary file 6 — DAVID, Cytoscape (Reactome-FI and ClueGo), and String analysis for genes displaying increased expression in Daweishan compared to Wuding liver. The file shows all data of the analyses. (XLS 1984 kb) [file 12864_2017_3845_MOESM6_ESM.xls]

## Sheet: Gene list
Final gene list Official gene symbol
ANKRD17
BROX
MYH3
HNRNPA2B1
RARS
VIT2
APOVLDLII
MAPK
SNRPE
GCC1
ABCC5
LOC770260
SNX6
PPI
HMX
LOC101747543
PEPGRS
PDCD11
TIMM17A
SCYA4
KXD1
HSPD1
APOB
PSMA1
PARVG
SLC35B4
GALNT11
GAL9
IFT80
LYRM1
TPRXL
RPS6KB1
TBC1D24
LBFABP
MAPKAPK5
CXCR7
TAC1
SPTSSA
LIF
FKBP5
MDN1
MEGF9
CDC14
GDPD1
PBS1
EPS8L2
ABCB1
POL-like
IGLV
ABCB11
STK38
KBTBD3
LIFR
PDE7B
CLECL1
MREG
LOC416033
MLE
PFKFB4
ZNRF2
PEMT
LRPPRC
ARHGAP25
LOC419741
ARHGEF
FAM204A
TERF2IP
Mx
LOC418915
CENPA
TPP2
CLEC2D
MTHFD2

## Sheet: DAVID results
Category	Term	Count	%	PValue	Genes	List Total	Pop Hits	Pop Total	Fold Enrichment	Bonferroni	Benjamini	FDR
COG_ONTOLOGY	Defense mechanisms	3	0.568182	0.0022463	ABCB11, ABCB1, ABCC5	8	21	1950	34.8214	0.0134024	0.0134024	1.07049
Category	Term	Count	%	PValue	Genes	List Total	Pop Hits	Pop Total	Fold Enrichment	Bonferroni	Benjamini	FDR
BBID	12.IL-6_type_cytok-signal-transduct	2	0.378788	0.0446927	LIF, LIFR	2	16	358	22.375	0.087388	0.087388	9.80709
Category	Term	Count	%	PValue	Genes	List Total	Pop Hits	Pop Total	Fold Enrichment	Bonferroni	Benjamini	FDR
COG_ONTOLOGY	Defense mechanisms	3	0.568182	0.0022463	ABCB11, ABCB1, ABCC5	8	21	1950	34.8214	0.0134024	0.0134024	1.07049
Category	Term	Count	%	PValue	Genes	List Total	Pop Hits	Pop Total	Fold Enrichment	Bonferroni	Benjamini	FDR
PANTHER_FAMILY	PTHR19242~ATP-BINDING CASSETTE TRANSPORTER	3	0.568182	0.00188407	ABCB11, ABCB1, ABCC5	46	25	17424	45.4539	0.0796277	0.0796277	1.74887
Category	Term	Count	%	PValue	Genes	List Total	Pop Hits	Pop Total	Fold Enrichment	Bonferroni	Benjamini	FDR
PROFILE	PS50929:ABC_TM1F	3	0.568182	0.00290494	ABCB11, ABCB1, ABCC5	28	28	9339	35.736	0.0888916	0.0888916	2.4881
Category	Term	Count	%	PValue	Genes	List Total	Pop Hits	Pop Total	Fold Enrichment	Bonferroni	Benjamini	FDR
SP_COMMENT_TYPE	function	41	7.76515	0.0061497	SNX6, PFKFB4, FKBP5, TIMM17A, MAPKAPK5, TAC1, RPS6KB1, TERF2IP, MREG, ZNRF2, LIF, ANKRD17, APOB, CENPA, CXCR7, TPP2, SLC35B4, CLEC2D, PEMT, GALNT11, MDN1, PARVG, PDCD11, LYRM1, IFT80, ABCB11, MYH3, HNRNPA2B1, LIFR, ABCB1, GCC1, ARHGAP25, TBC1D24, PSMA1, PDE7B, CLECL1, HSPD1, EPS8L2, SNRPE, LRPPRC, ABCC5	47	12903	18449	1.24729	0.137611	0.0713508	4.82799
SP_COMMENT_TYPE	enzyme regulation	7	1.32576	0.0031575	PDE7B, STK38, PFKFB4, FKBP5, MAPKAPK5, PEMT, RPS6KB1	47	585	18449	4.69696	0.073091	0.073091	2.505
Category	Term	Count	%	PValue	Genes	List Total	Pop Hits	Pop Total	Fold Enrichment	Bonferroni	Benjamini	FDR
UCSC_TFBS	CDC5	30	5.68182	0.000352934	MEGF9, TPRXL, SNX6, FKBP5, MAPKAPK5, RPS6KB1, MREG, ZNRF2, LIF, ANKRD17, APOB, KBTBD3, TPP2, CXCR7, SLC35B4, PEMT, GALNT11, MDN1, LYRM1, PDCD11, IFT80, ABCB11, HNRNPA2B1, LIFR, ABCB1, ARHGAP25, PSMA1, PDE7B, LRPPRC, ABCC5	47	7294	19536	1.7096	0.0599051	0.0304151	0.431822
UCSC_TFBS	PAX6	34	6.43939	0.00030649	MEGF9, SNX6, STK38, TIMM17A, MAPKAPK5, RPS6KB1, ZNRF2, LIF, MTHFD2, ANKRD17, APOB, KBTBD3, CENPA, TPP2, CXCR7, SLC35B4, CLEC2D, GALNT11, MDN1, PARVG, PDCD11, LYRM1, IFT80, ABCB11, MYH3, HNRNPA2B1, ABCB1, GDPD1, ARHGAP25, PSMA1, PDE7B, RARS, LRPPRC, ABCC5	47	8924	19536	1.58364	0.0522305	0.0522305	0.375094
UCSC_TFBS	NFE2	25	4.73485	0.00097026	MEGF9, PFKFB4, FKBP5, TIMM17A, LIF, ANKRD17, APOB, TPP2, CXCR7, SLC35B4, GALNT11, MDN1, LYRM1, ABCB11, MYH3, HNRNPA2B1, LIFR, ABCB1, GDPD1, ARHGAP25, PDE7B, HSPD1, EPS8L2, ABCC5, LRPPRC	47	5738	19536	1.811	0.156232	0.0550526	1.18302
UCSC_TFBS	IRF2	27	5.11364	0.00140826	MEGF9, STK38, FKBP5, MAPKAPK5, TAC1, RPS6KB1, TERF2IP, LIF, ANKRD17, APOB, KBTBD3, CXCR7, MDN1, PDCD11, IFT80, ABCB11, HNRNPA2B1, LIFR, ABCB1, GDPD1, ARHGAP25, GCC1, PSMA1, PDE7B, HSPD1, LRPPRC, ABCC5	47	6641	19536	1.68993	0.218562	0.0597927	1.71284
UCSC_TFBS	EVI1	42	7.95455	0.00290586	MEGF9, SNX6, PFKFB4, STK38, FKBP5, TIMM17A, MAPKAPK5, TAC1, RPS6KB1, TERF2IP, MREG, ZNRF2, LIF, ANKRD17, MTHFD2, APOB, CXCR7, TPP2, SLC35B4, CLEC2D, GALNT11, MDN1, PDCD11, LYRM1, IFT80, ABCB11, MYH3, HNRNPA2B1, LIFR, ABCB1, GDPD1, GCC1, ARHGAP25, TBC1D24, PSMA1, PDE7B, RARS, HSPD1, EPS8L2, SNRPE, LRPPRC, ABCC5	47	13849	19536	1.26057	0.399063	0.0616744	3.50474
UCSC_TFBS	CREBP1	29	5.49242	0.00275013	MEGF9, STK38, SNX6, PFKFB4, FKBP5, MAPKAPK5, RPS6KB1, TERF2IP, MREG, LIF, ANKRD17, KBTBD3, CXCR7, GALNT11, MDN1, PARVG, LYRM1, PDCD11, IFT80, MYH3, HNRNPA2B1, LIFR, GDPD1, GCC1, TBC1D24, PSMA1, PDE7B, HSPD1, LRPPRC	47	7723	19536	1.56081	0.382413	0.0665314	3.31981
UCSC_TFBS	MEIS1AHOXA9	24	4.54545	0.00198493	PARVG, PDCD11, IFT80, SNX6, ABCB11, MYH3, HNRNPA2B1, LIFR, ABCB1, RPS6KB1, MREG, GDPD1, LIF, PSMA1, TBC1D24, PDE7B, PEMT, HSPD1, GALNT11, EPS8L2, MDN1, SNRPE, LRPPRC, ABCC5	47	5638	19536	1.76939	0.293695	0.0671787	2.40642
UCSC_TFBS	FOXO4	32	6.06061	0.00242546	MEGF9, STK38, SNX6, FKBP5, TIMM17A, RPS6KB1, TERF2IP, ZNRF2, LIF, ANKRD17, APOB, CENPA, TPP2, SLC35B4, PEMT, MDN1, PARVG, PDCD11, LYRM1, ABCB11, HNRNPA2B1, LIFR, ABCB1, GDPD1, ARHGAP25, PSMA1, PDE7B, RARS, HSPD1, SNRPE, LRPPRC, ABCC5	47	8925	19536	1.49032	0.346212	0.0683784	2.93323
UCSC_TFBS	TATA	31	5.87121	0.00535811	MEGF9, STK38, SNX6, FKBP5, TIMM17A, ZNRF2, LIF, ANKRD17, APOB, CENPA, TPP2, SLC35B4, CLEC2D, PEMT, GALNT11, MDN1, IFT80, MYH3, HNRNPA2B1, LIFR, ABCB1, GDPD1, GCC1, ARHGAP25, TBC1D24, PSMA1, PDE7B, RARS, SNRPE, LRPPRC, ABCC5	47	8874	19536	1.45204	0.609447	0.0991943	6.37423
Annotation Cluster 1	Enrichment Score: 2.064208688784197
Category	Term	Count	%	PValue	Genes	List Total	Pop Hits	Pop Total	Fold Enrichment	Bonferroni	Benjamini	FDR
SP_PIR_KEYWORDS	atp-binding	11	2.08333	0.00115737	STK38, PFKFB4, ABCB11, RARS, MYH3, MAPKAPK5, ABCB1, RPS6KB1, HSPD1, MDN1, ABCC5	48	1326	19235	3.3243	0.164309	0.164309	1.38111
SP_PIR_KEYWORDS	ATP	5	0.94697	0.0026059	STK38, ABCB1, RPS6KB1, HSPD1, ABCC5	48	236	19235	8.49002	0.332651	0.183086	3.08502
GOTERM_MF_FAT	GO:0005524~ATP binding	12	2.27273	0.00325352	ANKRD17, STK38, PFKFB4, ABCB11, RARS, MYH3, MAPKAPK5, ABCB1, RPS6KB1, HSPD1, MDN1, ABCC5	40	1477	12983	2.63703	0.412094	0.412094	3.87058
GOTERM_MF_FAT	GO:0032559~adenyl ribonucleotide binding	12	2.27273	0.00361573	ANKRD17, STK38, PFKFB4, ABCB11, RARS, MYH3, MAPKAPK5, ABCB1, RPS6KB1, HSPD1, MDN1, ABCC5	40	1497	12983	2.6018	0.445912	0.255629	4.29287
GOTERM_MF_FAT	GO:0030554~adenyl nucleotide binding	12	2.27273	0.00540782	ANKRD17, STK38, PFKFB4, ABCB11, RARS, MYH3, MAPKAPK5, ABCB1, RPS6KB1, HSPD1, MDN1, ABCC5	40	1577	12983	2.46982	0.586818	0.255187	6.3573
GOTERM_MF_FAT	GO:0001883~purine nucleoside binding	12	2.27273	0.00606656	ANKRD17, STK38, PFKFB4, ABCB11, RARS, MYH3, MAPKAPK5, ABCB1, RPS6KB1, HSPD1, MDN1, ABCC5	40	1601	12983	2.43279	0.629114	0.179935	7.10582
GOTERM_MF_FAT	GO:0001882~nucleoside binding	12	2.27273	0.00638927	ANKRD17, STK38, PFKFB4, ABCB11, RARS, MYH3, MAPKAPK5, ABCB1, RPS6KB1, HSPD1, MDN1, ABCC5	40	1612	12983	2.41619	0.648235	0.159814	7.4705
SP_PIR_KEYWORDS	nucleotide-binding	11	2.08333	0.00666691	STK38, PFKFB4, ABCB11, RARS, MYH3, MAPKAPK5, ABCB1, RPS6KB1, HSPD1, MDN1, ABCC5	48	1686	19235	2.61448	0.645423	0.228337	7.71914
GOTERM_MF_FAT	GO:0032555~purine ribonucleotide binding	12	2.27273	0.0165152	ANKRD17, STK38, PFKFB4, ABCB11, RARS, MYH3, MAPKAPK5, ABCB1, RPS6KB1, HSPD1, MDN1, ABCC5	40	1836	12983	2.12141	0.933759	0.260371	18.2678
GOTERM_MF_FAT	GO:0032553~ribonucleotide binding	12	2.27273	0.0165152	ANKRD17, STK38, PFKFB4, ABCB11, RARS, MYH3, MAPKAPK5, ABCB1, RPS6KB1, HSPD1, MDN1, ABCC5	40	1836	12983	2.12141	0.933759	0.260371	18.2678
GOTERM_MF_FAT	GO:0016887~ATPase activity	5	0.94697	0.017425	ABCB11, ABCB1, HSPD1, MDN1, ABCC5	40	334	12983	4.85891	0.943035	0.249137	19.179
GOTERM_MF_FAT	GO:0017076~purine nucleotide binding	12	2.27273	0.0223577	ANKRD17, STK38, PFKFB4, ABCB11, RARS, MYH3, MAPKAPK5, ABCB1, RPS6KB1, HSPD1, MDN1, ABCC5	40	1918	12983	2.03071	0.974919	0.284705	23.9589
GOTERM_MF_FAT	GO:0000166~nucleotide binding	13	2.46212	0.0278102	PFKFB4, STK38, ABCB11, MYH3, MAPKAPK5, HNRNPA2B1, RPS6KB1, ABCB1, ANKRD17, RARS, HSPD1, MDN1, ABCC5	40	2245	12983	1.8795	0.989921	0.31826	28.9398
UP_SEQ_FEATURE	nucleotide phosphate-binding region:ATP	6	1.13636	0.0861362	STK38, PFKFB4, MYH3, MAPKAPK5, RPS6KB1, MDN1	48	962	19113	2.4835	1	0.994368	68.4874

## Sheet: Cytoscape ReactomeFI
														Cytoscape ReactomeFI network. The figure shows that only a few genes are connected, and no network could be created.
														Cytoscape ReactomeFI network after allowing for linker genes. Circles are differentially expressed genes, diamonds show linker genes added by Cytoscape.

## Sheet: Cytoscape ClueGo
											Cytoscape ClueGo analysis of the KEGG database: only ABC transporters are highlighted.

## Sheet: String
																String analysis created a network of genes with diverse functions, but all related to protein metabolism, both cytoplasmic and mitochondrial. Synthesis, degradatioj and chaperone-folding are all included in the network
